# Supplementary material for: MicroRNA profiling of testicular Leydig cell tumors identifies a microRNA signature associated with malignancy and miR‐196b‐5p as a potentially useful biomarker
Source: J Pathol. 2025 Oct 28;268(1):54–64. doi: 10.1002/path.6487 (PMC12699239; doi:10.1002/path.6487)
Supplement: Supplementary file 1 — Figure S1. MicroRNA levels in benign and malignant LCTs Figure S2. UMAP (A) and t‐SNE (B) analysis of differentially expressed microRNAs in malignant LCTs Figure S3. GATA6 and MKI67 transcript levels in benign versus malignant LCTs Table S1. Clinicopathological features of malignant cases in study cohort Table S2. MicroRNA panel biomarker performance for discriminating malignant from benign LCTs [file PATH-268-54-s001.xlsx]

## Sheet: Cover page
	MicroRNA profiling of testicular Leydig cell tumors identifies a microRNA signature associated with malignancy and miR-196b-5p as a potentially useful biomarker
	J Loboa, NT Tavares et al. J Pathol https://doi.org/10.1002/path.6487
	Table S3. Full microRNA list analyzed in the profiling
	Table S4. List of significant differentially expressed microRNAs
	Table S5. Ranking of upregulated microRNAs
	Table S6. Ranking of downregulated microRNAs
	Table S7. Target genes for miR-181c-5p
	Table S8. Pathways in which the target genes for miR-181c-5p are involved
	Table S9. Target genes for miR-182b-5p
	Table S10. Pathways in which the target genes for miR-182b-5p are involved
	Table S11. Target genes for miR-196b-5p
	Table S12. Pathways in which the target genes for miR-196b-5p are involved

## Sheet: Table S3
Table S3. Full microRNA list analyzed in the profiling.
Target	Fold-change	P value	Fold-change boundary	P value boundary	Result
hsa-miR-210-4373089	9.875	0.104051426	2.0	0.05	Insignificant
hsa-miR-16-2#-002171	9.63	0.04391359	2.0	0.05	Upregulated
hsa-miR-483-5p-4395449	9.184	0.07281034	2.0	0.05	Insignificant
hsa-miR-548I-002909	8.719	0.06550166	2.0	0.05	Insignificant
hsa-miR-425-4380926	8.341	0.12662381	2.0	0.05	Insignificant
hsa-miR-196b-4395326	7.365	0.011823754	2.0	0.05	Upregulated
hsa-miR-765-002643	6.066	0.03442947	2.0	0.05	Upregulated
hsa-miR-93-4373302	5.499	0.14861816	2.0	0.05	Insignificant
hsa-miR-206-000510	5.469	0.17757401	2.0	0.05	Insignificant
hsa-miR-106a#-002170	5.376	0.07844561	2.0	0.05	Insignificant
hsa-miR-9-4373285	5.338	0.09656557	2.0	0.05	Insignificant
hsa-let-7i#-002172	44.283	0.26929912	2.0	0.05	Insignificant
hsa-miR-582-3p-4395510	4.989	0.1529899	2.0	0.05	Insignificant
hsa-miR-411#-002238	4.965	0.01545394	2.0	0.05	Upregulated
RNU44-4373384	4.849	0.08141879	2.0	0.05	Insignificant
hsa-miR-1286-002773	4.739	0.15900749	2.0	0.05	Insignificant
hsa-miR-9#-002231	3.989	0.021351505	2.0	0.05	Upregulated
hsa-miR-183#-002270	3.911	0.20721006	2.0	0.05	Insignificant
hsa-miR-615-3p-4386777	3.771	0.1624908	2.0	0.05	Insignificant
hsa-miR-661-001606	3.678	0.5056775	2.0	0.05	Insignificant
hsa-miR-181a-2#-002317	3.526	0.05821121	2.0	0.05	Insignificant
hsa-miR-523-4395497	3.4	0.04816862	2.0	0.05	Upregulated
hsa-miR-432-001026	3.24	0.60430676	2.0	0.05	Insignificant
hsa-miR-1269-002789	3.234	0.19919531	2.0	0.05	Insignificant
hsa-miR-627-4380967	3.23	0.19185165	2.0	0.05	Insignificant
hsa-miR-1267-002885	3.189	0.045812733	2.0	0.05	Upregulated
hsa-miR-1298-002861	3.18	0.19850975	2.0	0.05	Insignificant
hsa-miR-383-4373018	3.161	0.13638142	2.0	0.05	Insignificant
hsa-miR-541#-002200	3.157	0.4779178	2.0	0.05	Insignificant
hsa-miR-1292-002824	3.14	0.0025186143	2.0	0.05	Upregulated
hsa-miR-1244-002791	3.129	0.022049107	2.0	0.05	Upregulated
hsa-miR-575-001617	20.837	0.30082807	2.0	0.05	Insignificant
hsa-miR-34b-000427	20.064	0.36590174	2.0	0.05	Insignificant
hsa-miR-887-4395485	2.981	0.16394271	2.0	0.05	Insignificant
hsa-miR-331-5p-4395344	2.971	0.30662584	2.0	0.05	Insignificant
hsa-miR-21#-002438	2.91	0.10990503	2.0	0.05	Insignificant
hsa-miR-518f#-002387	2.833	0.016865216	2.0	0.05	Upregulated
hsa-miR-192-4373108	2.803	0.3570028	2.0	0.05	Insignificant
hsa-miR-15b#-002173	2.794	0.070473224	2.0	0.05	Insignificant
hsa-miR-488-001106	2.791	0.039803818	2.0	0.05	Upregulated
hsa-miR-1254-002818	2.783	0.23177092	2.0	0.05	Insignificant
hsa-miR-616-4395525	2.782	0.16979282	2.0	0.05	Insignificant
hsa-miR-92a-1#-002137	2.733	0.53060275	2.0	0.05	Insignificant
hsa-miR-182-4395445	2.728	0.0299027	2.0	0.05	Upregulated
hsa-miR-346-4373038	2.701	0.40313703	2.0	0.05	Insignificant
hsa-miR-519e#-001166	2.642	0.09265896	2.0	0.05	Insignificant
hsa-miR-451-4373360	2.635	0.19697987	2.0	0.05	Insignificant
hsa-miR-7-2#-002314	2.624	0.00822261	2.0	0.05	Upregulated
hsa-miR-649-001602	2.606	0.0100402525	2.0	0.05	Upregulated
hsa-miR-548K-002819	2.6	0.03838672	2.0	0.05	Upregulated
hsa-miR-486-5p-4378096	2.597	0.2537595	2.0	0.05	Insignificant
hsa-miR-32#-002111	2.594	0.004350648	2.0	0.05	Upregulated
hsa-miR-25#-002442	2.568	0.18588041	2.0	0.05	Insignificant
hsa-miR-125a-5p-4395309	2.543	0.08299097	2.0	0.05	Insignificant
hsa-miR-20b-4373263	2.539	0.11578538	2.0	0.05	Insignificant
hsa-miR-194-4373106	2.532	0.32937875	2.0	0.05	Insignificant
hsa-miR-130b#-002114	2.51	0.05736189	2.0	0.05	Insignificant
hsa-miR-483-3p-002339	2.479	0.3243782	2.0	0.05	Insignificant
hsa-miR-224-4395210	2.458	0.07468078	2.0	0.05	Insignificant
hsa-miR-144#-002148	2.451	0.115971565	2.0	0.05	Insignificant
hsa-miR-124-4373295	2.414	0.1721062	2.0	0.05	Insignificant
hsa-miR-92a-2#-002138	2.413	0.0036231298	2.0	0.05	Upregulated
hsa-miR-629-4395547	2.405	0.33836067	2.0	0.05	Insignificant
hsa-miR-505-4395200	2.346	0.059057593	2.0	0.05	Insignificant
hsa-miR-609-001573	2.341	0.015959438	2.0	0.05	Upregulated
hsa-miR-608-001571	2.316	0.05782361	2.0	0.05	Insignificant
hsa-miR-933-002176	2.289	0.0020712356	2.0	0.05	Upregulated
hsa-miR-496-4386771	2.248	0.4527835	2.0	0.05	Insignificant
hsa-miR-105#-002168	2.235	0.014375298	2.0	0.05	Upregulated
hsa-miR-221#-002096	2.224	0.04706575	2.0	0.05	Upregulated
hsa-miR-516a-5p-4395527	2.215	0.13310786	2.0	0.05	Insignificant
hsa-miR-645-001597	2.194	0.0068910685	2.0	0.05	Upregulated
hsa-miR-518e#-002371	2.144	0.0060773334	2.0	0.05	Upregulated
ath-miR159a-4373390	2.142	0.4133223	2.0	0.05	Insignificant
hsa-miR-1203-002877	2.136	0.43222827	2.0	0.05	Insignificant
hsa-miR-1288-002832	2.13	0.019405125	2.0	0.05	Upregulated
hsa-miR-223#-002098	2.121	0.27419475	2.0	0.05	Insignificant
hsa-miR-19b-1#-002425	2.12	0.26539594	2.0	0.05	Insignificant
hsa-miR-524-5p-4395174	2.114	0.14827506	2.0	0.05	Insignificant
hsa-miR-10a-4373153	2.108	0.14447498	2.0	0.05	Insignificant
hsa-miR-935-002178	2.07	0.058172923	2.0	0.05	Insignificant
has-miR-155-4395459	2.059	0.093843885	2.0	0.05	Insignificant
hsa-miR-181c-4373115	2.058	0.045697104	2.0	0.05	Upregulated
hsa-miR-296-3p-4395212	2.037	0.21961257	2.0	0.05	Insignificant
hsa-miR-593-001547	2.035	0.043988522	2.0	0.05	Upregulated
hsa-miR-921-002151	2.011	0.04430436	2.0	0.05	Upregulated
hsa-miR-92a-4395169	2.01	0.23557107	2.0	0.05	Insignificant
hsa-miR-943-002188	19.093	0.5756772	2.0	0.05	Insignificant
hsa-miR-637-001581	15.832	0.25402606	2.0	0.05	Insignificant
hsa-miR-1178-002777	14.672	0.23377524	2.0	0.05	Insignificant
hsa-miR-662-001607	13.604	0.28408864	2.0	0.05	Insignificant
hsa-miR-1197-002810	1.991	0.0024645778	2.0	0.05	Flat
hsa-miR-520D-3P-002743	1.988	0.033057414	2.0	0.05	Flat
hsa-miR-551b#-002346	1.986	0.16441599	2.0	0.05	Insignificant
hsa-miR-138-4395395	1.98	0.35715818	2.0	0.05	Insignificant
hsa-miR-135b#-002159	1.964	0.36084828	2.0	0.05	Insignificant
hsa-miR-937-002180	1.964	0.009280848	2.0	0.05	Flat
hsa-miR-1249-002868	1.942	0.018280132	2.0	0.05	Flat
hsa-miR-301b-4395503	1.942	0.26700893	2.0	0.05	Insignificant
hsa-miR-302d-000535	1.918	0.0029722722	2.0	0.05	Flat
hsa-miR-18a#-002423	1.915	0.029464453	2.0	0.05	Flat
hsa-miR-452#-002330	1.914	0.016468678	2.0	0.05	Flat
hsa-miR-517#-001113	1.905	0.31643796	2.0	0.05	Insignificant
hsa-miR-200a-4378069	1.902	0.40067515	2.0	0.05	Insignificant
hsa-miR-639-001583	1.879	0.5026332	2.0	0.05	Insignificant
hsa-miR-128-4395327	1.87	0.0699226	2.0	0.05	Insignificant
hsa-miR-663B-002857	1.868	0.07091269	2.0	0.05	Insignificant
hsa-miR-302b#-002119	1.858	0.0138375	2.0	0.05	Flat
hsa-miR-518e-4395506	1.857	0.5638542	2.0	0.05	Insignificant
hsa-miR-196a#-002336	1.851	0.013604215	2.0	0.05	Flat
hsa-miR-1265-002790	1.849	0.022509908	2.0	0.05	Flat
hsa-miR-554-001522	1.845	0.00752892	2.0	0.05	Flat
hsa-miR-302a#-002381	1.828	0.013031283	2.0	0.05	Flat
hsa-miR-1302-002901	1.823	0.012946727	2.0	0.05	Flat
hsa-miR-20a-4373286	1.819	0.20411429	2.0	0.05	Insignificant
hsa-miR-130a#-002131	1.816	0.020172916	2.0	0.05	Flat
hsa-miR-518a-5p-4395507	1.814	0.08022598	2.0	0.05	Insignificant
hsa-miR-1282-002803	1.803	0.019616777	2.0	0.05	Flat
hsa-miR-767-5p-001993	1.802	0.008205218	2.0	0.05	Flat
hsa-miR-1284-002903	1.797	0.012688048	2.0	0.05	Flat
hsa-miR-10a#-002288	1.793	0.018758347	2.0	0.05	Flat
hsa-miR-635-001578	1.788	0.008630961	2.0	0.05	Flat
hsa-miR-548M-002775	1.78	0.0059927506	2.0	0.05	Flat
hsa-miR-183-4395380	1.776	0.10117358	2.0	0.05	Insignificant
hsa-miR-182#-000483	1.768	0.4954245	2.0	0.05	Insignificant
hsa-miR-674-4395193	1.763	0.6460643	2.0	0.05	Insignificant
hsa-miR-577-002675	1.762	0.009727321	2.0	0.05	Flat
hsa-miR-1264-002799	1.759	0.0173488	2.0	0.05	Flat
hsa-miR-181c#-002333	1.755	0.2358575	2.0	0.05	Insignificant
hsa-miR-374a#-002125	1.743	0.013491325	2.0	0.05	Flat
hsa-miR-1294-002785	1.741	0.0109629715	2.0	0.05	Flat
hsa-miR-340#-002259	1.739	0.12210783	2.0	0.05	Insignificant
hsa-miR-431-4395173	1.736	0.6689238	2.0	0.05	Insignificant
hsa-miR-199a-5p-4373272	1.73	0.28469193	2.0	0.05	Insignificant
hsa-miR-30c-1#-002108	1.73	0.21776761	2.0	0.05	Insignificant
hsa-miR-550-002410	1.729	0.230324	2.0	0.05	Insignificant
hsa-miR-578-001619	1.725	0.010089766	2.0	0.05	Flat
hsa-miR-592-001546	1.717	0.050264705	2.0	0.05	Insignificant
hsa-miR-744#-002325	1.717	0.016685268	2.0	0.05	Flat
hsa-miR-545-4395378	1.714	0.1476253	2.0	0.05	Insignificant
hsa-miR-212-4373087	1.709	0.40644553	2.0	0.05	Insignificant
hsa-miR-192#-002272	1.705	0.017428366	2.0	0.05	Flat
hsa-miR-326-4373050	1.704	0.70073414	2.0	0.05	Insignificant
hsa-miR-381-4373020	1.703	0.13375932	2.0	0.05	Insignificant
hsa-miR-106b#-002380	1.702	0.63880515	2.0	0.05	Insignificant
hsa-miR-633-001574	1.698	0.01416025	2.0	0.05	Flat
hsa-miR-642-4380995	1.692	0.21730223	2.0	0.05	Insignificant
hsa-let-7f-2#-002418	1.687	0.016764581	2.0	0.05	Flat
hsa-miR-101#-002143	1.685	0.49318615	2.0	0.05	Insignificant
ath-miR159a-000338	1.684	0.017203785	2.0	0.05	Flat
hsa-let-7e#-002407	1.684	0.017203785	2.0	0.05	Flat
hsa-miR-1182-002830	1.684	0.017203785	2.0	0.05	Flat
hsa-miR-1184-002842	1.684	0.017203785	2.0	0.05	Flat
hsa-miR-1200-002829	1.684	0.017203785	2.0	0.05	Flat
hsa-miR-1204-002872	1.684	0.017203785	2.0	0.05	Flat
hsa-miR-1205-002778	1.684	0.017203785	2.0	0.05	Flat
hsa-miR-1206-002878	1.684	0.017203785	2.0	0.05	Flat
hsa-miR-1243-002854	1.684	0.017203785	2.0	0.05	Flat
hsa-miR-1245-002823	1.684	0.017203785	2.0	0.05	Flat
hsa-miR-1252-002860	1.684	0.017203785	2.0	0.05	Flat
hsa-miR-1255A-002805	1.684	0.017203785	2.0	0.05	Flat
hsa-miR-1257-002910	1.684	0.017203785	2.0	0.05	Flat
hsa-miR-1259-002796	1.684	0.017203785	2.0	0.05	Flat
hsa-miR-1263-002784	1.684	0.017203785	2.0	0.05	Flat
hsa-miR-1272-002845	1.684	0.017203785	2.0	0.05	Flat
hsa-miR-1278-002851	1.684	0.017203785	2.0	0.05	Flat
hsa-miR-1283-002890	1.684	0.017203785	2.0	0.05	Flat
hsa-miR-1289-002871	1.684	0.017203785	2.0	0.05	Flat
hsa-miR-1293-002905	1.684	0.017203785	2.0	0.05	Flat
hsa-miR-1301-002827	1.684	0.017203785	2.0	0.05	Flat
hsa-miR-1304-002874	1.684	0.017203785	2.0	0.05	Flat
hsa-miR-132#-002132	1.684	0.017203785	2.0	0.05	Flat
hsa-miR-1324-002815	1.684	0.017203785	2.0	0.05	Flat
hsa-miR-138-2#-002144	1.684	0.017203785	2.0	0.05	Flat
hsa-miR-141#-002145	1.684	0.017203785	2.0	0.05	Flat
hsa-miR-143#-002146	1.684	0.017203785	2.0	0.05	Flat
hsa-miR-146a#-002163	1.684	0.017203785	2.0	0.05	Flat
hsa-miR-155#-002287	1.684	0.017203785	2.0	0.05	Flat
hsa-miR-1826-002873	1.684	0.017203785	2.0	0.05	Flat
hsa-miR-185#-002104	1.684	0.017203785	2.0	0.05	Flat
hsa-miR-18b#-002310	1.684	0.017203785	2.0	0.05	Flat
hsa-miR-194#-002379	1.684	0.017203785	2.0	0.05	Flat
hsa-miR-195#-002107	1.684	0.017203785	2.0	0.05	Flat
hsa-miR-19a#-002424	1.684	0.017203785	2.0	0.05	Flat
hsa-miR-200b#-002274	1.684	0.017203785	2.0	0.05	Flat
hsa-miR-200c#-002286	1.684	0.017203785	2.0	0.05	Flat
hsa-miR-20b#-002311	1.684	0.017203785	2.0	0.05	Flat
hsa-miR-218-1#-002094	1.684	0.017203785	2.0	0.05	Flat
hsa-miR-218-2#-002294	1.684	0.017203785	2.0	0.05	Flat
hsa-miR-23a#-002439	1.684	0.017203785	2.0	0.05	Flat
hsa-miR-23b#-002126	1.684	0.017203785	2.0	0.05	Flat
hsa-miR-26a-2#-002115	1.684	0.017203785	2.0	0.05	Flat
hsa-miR-29b-1#-002165	1.684	0.017203785	2.0	0.05	Flat
hsa-miR-302c#-000534	1.684	0.017203785	2.0	0.05	Flat
hsa-miR-302d#-002120	1.684	0.017203785	2.0	0.05	Flat
hsa-miR-30b#-002129	1.684	0.017203785	2.0	0.05	Flat
hsa-miR-30c-2#-002110	1.684	0.017203785	2.0	0.05	Flat
hsa-miR-337-3p-002157	1.684	0.017203785	2.0	0.05	Flat
hsa-miR-374b#-002391	1.684	0.017203785	2.0	0.05	Flat
hsa-miR-500-001046	1.684	0.017203785	2.0	0.05	Flat
hsa-miR-518c#-001158	1.684	0.017203785	2.0	0.05	Flat
hsa-miR-519b-3p-002384	1.684	0.017203785	2.0	0.05	Flat
hsa-miR-545#-002266	1.684	0.017203785	2.0	0.05	Flat
hsa-miR-548E-002881	1.684	0.017203785	2.0	0.05	Flat
hsa-miR-548G-002879	1.684	0.017203785	2.0	0.05	Flat
hsa-miR-548H-002816	1.684	0.017203785	2.0	0.05	Flat
hsa-miR-548J-002783	1.684	0.017203785	2.0	0.05	Flat
hsa-miR-548L-002904	1.684	0.017203785	2.0	0.05	Flat
hsa-miR-548N-002888	1.684	0.017203785	2.0	0.05	Flat
hsa-miR-548P-002798	1.684	0.017203785	2.0	0.05	Flat
hsa-miR-551a-001519	1.684	0.017203785	2.0	0.05	Flat
hsa-miR-552-001520	1.684	0.017203785	2.0	0.05	Flat
hsa-miR-553-001521	1.684	0.017203785	2.0	0.05	Flat
hsa-miR-555-001523	1.684	0.017203785	2.0	0.05	Flat
hsa-miR-557-001525	1.684	0.017203785	2.0	0.05	Flat
hsa-miR-558-001526	1.684	0.017203785	2.0	0.05	Flat
hsa-miR-559-001527	1.684	0.017203785	2.0	0.05	Flat
hsa-miR-562-001529	1.684	0.017203785	2.0	0.05	Flat
hsa-miR-569-001536	1.684	0.017203785	2.0	0.05	Flat
hsa-miR-581-001622	1.684	0.017203785	2.0	0.05	Flat
hsa-miR-585-001625	1.684	0.017203785	2.0	0.05	Flat
hsa-miR-588-001542	1.684	0.017203785	2.0	0.05	Flat
hsa-miR-593-002411	1.684	0.017203785	2.0	0.05	Flat
hsa-miR-599-001554	1.684	0.017203785	2.0	0.05	Flat
hsa-miR-600-001556	1.684	0.017203785	2.0	0.05	Flat
hsa-miR-603-001566	1.684	0.017203785	2.0	0.05	Flat
hsa-miR-606-001569	1.684	0.017203785	2.0	0.05	Flat
hsa-miR-607-001570	1.684	0.017203785	2.0	0.05	Flat
hsa-miR-613-001586	1.684	0.017203785	2.0	0.05	Flat
hsa-miR-616-001589	1.684	0.017203785	2.0	0.05	Flat
hsa-miR-617-001591	1.684	0.017203785	2.0	0.05	Flat
hsa-miR-620-002672	1.684	0.017203785	2.0	0.05	Flat
hsa-miR-624-001557	1.684	0.017203785	2.0	0.05	Flat
hsa-miR-626-001559	1.684	0.017203785	2.0	0.05	Flat
hsa-miR-634-001576	1.684	0.017203785	2.0	0.05	Flat
hsa-miR-640-001584	1.684	0.017203785	2.0	0.05	Flat
hsa-miR-647-001600	1.684	0.017203785	2.0	0.05	Flat
hsa-miR-658-001513	1.684	0.017203785	2.0	0.05	Flat
hsa-miR-708#-002342	1.684	0.017203785	2.0	0.05	Flat
hsa-miR-802-002004	1.684	0.017203785	2.0	0.05	Flat
hsa-miR-888#-002213	1.684	0.017203785	2.0	0.05	Flat
hsa-miR-920-002150	1.684	0.017203785	2.0	0.05	Flat
hsa-miR-924-002154	1.684	0.017203785	2.0	0.05	Flat
hsa-miR-934-002177	1.684	0.017203785	2.0	0.05	Flat
hsa-miR-936-002179	1.684	0.017203785	2.0	0.05	Flat
hsa-miR-938-002181	1.684	0.017203785	2.0	0.05	Flat
mmu-let-7d#-001178	1.684	0.017203785	2.0	0.05	Flat
hsa-miR-587-001540	1.664	0.59443146	2.0	0.05	Insignificant
hsa-miR-492-4373217	1.659	0.1826982	2.0	0.05	Insignificant
hsa-miR-339-3p-4395295	1.657	0.44081226	2.0	0.05	Insignificant
hsa-miR-1275-002840	1.656	0.4463494	2.0	0.05	Insignificant
hsa-miR-129#-002298	1.649	0.028124075	2.0	0.05	Flat
hsa-miR-18a-4395533	1.646	0.51356715	2.0	0.05	Insignificant
hsa-miR-302a-4378070	1.632	0.16362241	2.0	0.05	Insignificant
hsa-miR-18b-4395328	1.631	0.6245435	2.0	0.05	Insignificant
hsa-miR-941-002183	1.627	0.54574823	2.0	0.05	Insignificant
hsa-miR-17-4395419	1.616	0.3653954	2.0	0.05	Insignificant
hsa-miR-208-4373091	1.612	0.19505884	2.0	0.05	Insignificant
hsa-miR-452-4395440	1.609	0.5102618	2.0	0.05	Insignificant
hsa-miR-589-001543	1.597	0.2791467	2.0	0.05	Insignificant
hsa-miR-1233-002768	1.595	0.21445847	2.0	0.05	Insignificant
dme-miR-7-000268	1.59	0.020212008	2.0	0.05	Flat
hsa-miR-770-5p-002002	1.586	0.49193737	2.0	0.05	Insignificant
hsa-miR-31#-002113	1.584	0.16082717	2.0	0.05	Insignificant
hsa-miR-150-4373127	1.581	0.42302892	2.0	0.05	Insignificant
hsa-let-7c#-002405	1.58	0.37295467	2.0	0.05	Insignificant
hsa-miR-367-4373034	1.578	0.20499709	2.0	0.05	Insignificant
hsa-miR-524-001173	1.573	0.12334387	2.0	0.05	Insignificant
hsa-miR-636-4395199	1.563	0.33365852	2.0	0.05	Insignificant
hsa-miR-654-3p-4395350	1.561	0.27333173	2.0	0.05	Insignificant
hsa-miR-142-3p-4373136	1.553	0.21844554	2.0	0.05	Insignificant
hsa-miR-922-002152	1.543	0.028268559	2.0	0.05	Flat
hsa-miR-1250-002887	1.542	0.027505063	2.0	0.05	Flat
hsa-miR-191-4395410	1.541	0.5952418	2.0	0.05	Insignificant
hsa-miR-181a-4373117	1.527	0.4069291	2.0	0.05	Insignificant
hsa-miR-345-4395297	1.526	0.3643701	2.0	0.05	Insignificant
hsa-miR-330-3p-4373047	1.525	0.5994503	2.0	0.05	Insignificant
hsa-miR-154#-000478	1.524	0.035808735	2.0	0.05	Flat
hsa-miR-106a-4395280	1.521	0.29388294	2.0	0.05	Insignificant
hsa-miR-302c-4378072	1.509	0.3522788	2.0	0.05	Insignificant
hsa-miR-767-3p-001995	1.505	0.038378526	2.0	0.05	Flat
hsa-miR-520a-3p-4373268	1.496	0.23492083	2.0	0.05	Insignificant
hsa-miR-320-4395388	1.49	0.20710097	2.0	0.05	Insignificant
hsa-miR-888-4395323	1.485	0.25221932	2.0	0.05	Insignificant
hsa-miR-548d-3p-4381008	1.476	0.24863458	2.0	0.05	Insignificant
hsa-miR-1226#-002758	1.475	0.20147382	2.0	0.05	Insignificant
hsa-miR-504-4395195	1.473	0.48803395	2.0	0.05	Insignificant
hsa-miR-147-4373131	1.471	0.2628494	2.0	0.05	Insignificant
hsa-miR-154-4373270	1.471	0.2628494	2.0	0.05	Insignificant
hsa-miR-219-1-3p-4395206	1.471	0.2628494	2.0	0.05	Insignificant
hsa-miR-220-4373078	1.471	0.2628494	2.0	0.05	Insignificant
hsa-miR-220b-4395317	1.471	0.2628494	2.0	0.05	Insignificant
hsa-miR-298-4395301	1.471	0.2628494	2.0	0.05	Insignificant
hsa-miR-302b-4378071	1.471	0.2628494	2.0	0.05	Insignificant
hsa-miR-325-4373051	1.471	0.2628494	2.0	0.05	Insignificant
hsa-miR-369-5p-4373195	1.471	0.2628494	2.0	0.05	Insignificant
hsa-miR-376b-4373196	1.471	0.2628494	2.0	0.05	Insignificant
hsa-miR-384-4373017	1.471	0.2628494	2.0	0.05	Insignificant
hsa-miR-448-4373206	1.471	0.2628494	2.0	0.05	Insignificant
hsa-miR-450b-5p-4395318	1.471	0.2628494	2.0	0.05	Insignificant
hsa-miR-453-4395429	1.471	0.2628494	2.0	0.05	Insignificant
hsa-miR-499-3p-4395538	1.471	0.2628494	2.0	0.05	Insignificant
hsa-miR-499-5p-4381047	1.471	0.2628494	2.0	0.05	Insignificant
hsa-miR-501-3p-4395546	1.471	0.2628494	2.0	0.05	Insignificant
hsa-miR-512-5p-4373238	1.471	0.2628494	2.0	0.05	Insignificant
hsa-miR-515-3p-4395480	1.471	0.2628494	2.0	0.05	Insignificant
hsa-miR-518c-4395512	1.471	0.2628494	2.0	0.05	Insignificant
hsa-miR-518d-5p-4395500	1.471	0.2628494	2.0	0.05	Insignificant
hsa-miR-519c-3p-4373251	1.471	0.2628494	2.0	0.05	Insignificant
hsa-miR-520a-5p-4378085	1.471	0.2628494	2.0	0.05	Insignificant
hsa-miR-520e-4373255	1.471	0.2628494	2.0	0.05	Insignificant
hsa-miR-520f-4373256	1.471	0.2628494	2.0	0.05	Insignificant
hsa-miR-544-4395376	1.471	0.2628494	2.0	0.05	Insignificant
hsa-miR-548a-3p-4380948	1.471	0.2628494	2.0	0.05	Insignificant
hsa-miR-548a-5p-4395523	1.471	0.2628494	2.0	0.05	Insignificant
hsa-miR-548b-3p-4380951	1.471	0.2628494	2.0	0.05	Insignificant
hsa-miR-548b-5p-4395519	1.471	0.2628494	2.0	0.05	Insignificant
hsa-miR-548c-3p-4380993	1.471	0.2628494	2.0	0.05	Insignificant
hsa-miR-551b-4380945	1.471	0.2628494	2.0	0.05	Insignificant
hsa-miR-556-3p-4395456	1.471	0.2628494	2.0	0.05	Insignificant
hsa-miR-556-5p-4395455	1.471	0.2628494	2.0	0.05	Insignificant
hsa-miR-576-5p-4395461	1.471	0.2628494	2.0	0.05	Insignificant
hsa-miR-582-5p-4395175	1.471	0.2628494	2.0	0.05	Insignificant
hsa-miR-615-5p-4395464	1.471	0.2628494	2.0	0.05	Insignificant
hsa-miR-624-4395541	1.471	0.2628494	2.0	0.05	Insignificant
hsa-miR-651-4381007	1.471	0.2628494	2.0	0.05	Insignificant
hsa-miR-871-4395465	1.471	0.2628494	2.0	0.05	Insignificant
hsa-miR-872-4395375	1.471	0.2628494	2.0	0.05	Insignificant
hsa-miR-875-3p-4395315	1.471	0.2628494	2.0	0.05	Insignificant
hsa-miR-876-3p-4395336	1.471	0.2628494	2.0	0.05	Insignificant
hsa-miR-885-3p-4395483	1.471	0.2628494	2.0	0.05	Insignificant
hsa-miR-890-4395320	1.471	0.2628494	2.0	0.05	Insignificant
hsa-miR-891b-4395321	1.471	0.2628494	2.0	0.05	Insignificant
hsa-miR-892a-4395306	1.471	0.2628494	2.0	0.05	Insignificant
hsa-miR-494-4395476	1.469	0.44658273	2.0	0.05	Insignificant
hsa-miR-105-4395278	1.465	0.64005524	2.0	0.05	Insignificant
hsa-miR-653-4395403	1.462	0.26902324	2.0	0.05	Insignificant
hsa-miR-92b#-002343	1.461	0.40413108	2.0	0.05	Insignificant
hsa-miR-107-4373154	1.457	0.2681684	2.0	0.05	Insignificant
hsa-miR-520b-4373252	1.454	0.27184194	2.0	0.05	Insignificant
hsa-miR-563-001530	1.44	0.078899615	2.0	0.05	Insignificant
hsa-miR-621-001598	1.437	0.14661653	2.0	0.05	Insignificant
hsa-miR-145#-002149	1.43	0.3682258	2.0	0.05	Insignificant
hsa-miR-190b-002263	1.425	0.34583527	2.0	0.05	Insignificant
hsa-miR-513B-002757	1.422	0.13236871	2.0	0.05	Insignificant
hsa-miR-541-4395312	1.422	0.44508556	2.0	0.05	Insignificant
hsa-miR-708-4395452	1.416	0.4069181	2.0	0.05	Insignificant
hsa-miR-623-001555	1.412	0.10884368	2.0	0.05	Insignificant
hsa-miR-377-4373025	1.409	0.67037046	2.0	0.05	Insignificant
hsa-miR-198-4395384	1.406	0.68286246	2.0	0.05	Insignificant
hsa-miR-338-5P-002658	1.402	0.64238113	2.0	0.05	Insignificant
hsa-miR-1256-002850	1.4	0.25498214	2.0	0.05	Insignificant
hsa-miR-186#-002105	1.398	0.24082252	2.0	0.05	Insignificant
hsa-miR-29a#-002447	1.396	0.24419472	2.0	0.05	Insignificant
hsa-miR-944-002189	1.392	0.16503409	2.0	0.05	Insignificant
hsa-miR-625-4395542	1.39	0.3178105	2.0	0.05	Insignificant
hsa-miR-1285-002822	1.389	0.29604772	2.0	0.05	Insignificant
hsa-miR-876-5p-4395316	1.389	0.33529708	2.0	0.05	Insignificant
hsa-miR-106b-4373155	1.384	0.5441337	2.0	0.05	Insignificant
hsa-miR-96#-002140	1.38	0.588822	2.0	0.05	Insignificant
hsa-miR-454#-001996	1.377	0.067166194	2.0	0.05	Insignificant
hsa-miR-675-002005	1.374	0.7633249	2.0	0.05	Insignificant
hsa-miR-525-3p-4395496	1.373	0.44715458	2.0	0.05	Insignificant
hsa-miR-873-4395467	1.373	0.4500947	2.0	0.05	Insignificant
hsa-miR-24-2#-002441	1.372	0.49263015	2.0	0.05	Insignificant
hsa-miR-193b-4395478	1.371	0.6347588	2.0	0.05	Insignificant
hsa-miR-412-4373199	1.371	0.5861792	2.0	0.05	Insignificant
hsa-miR-146b-5p-4373178	1.368	0.5793162	2.0	0.05	Insignificant
hsa-miR-16-4373121	1.364	0.6342106	2.0	0.05	Insignificant
hsa-miR-622-001553	1.364	0.5976638	2.0	0.05	Insignificant
hsa-miR-522-4395524	1.36	0.6261709	2.0	0.05	Insignificant
hsa-miR-542-3p-4378101	1.352	0.33554533	2.0	0.05	Insignificant
hsa-miR-942-002187	1.347	0.567571	2.0	0.05	Insignificant
hsa-miR-219-2-3p-4395501	1.343	0.39193407	2.0	0.05	Insignificant
hsa-miR-769-3p-002003	1.341	0.27852008	2.0	0.05	Insignificant
hsa-miR-516-3p-001149	1.337	0.7560635	2.0	0.05	Insignificant
hsa-miR-549-001511	1.335	0.22416982	2.0	0.05	Insignificant
hsa-miR-454-4395434	1.333	0.5970638	2.0	0.05	Insignificant
hsa-miR-625#-002432	1.333	0.21090615	2.0	0.05	Insignificant
hsa-miR-1225-3P-002766	1.332	0.6503892	2.0	0.05	Insignificant
hsa-miR-516b-4395172	1.332	0.48053667	2.0	0.05	Insignificant
hsa-miR-618-4380996	1.323	0.5351821	2.0	0.05	Insignificant
hsa-miR-521-4373259	1.318	0.6786048	2.0	0.05	Insignificant
hsa-miR-1179-002776	1.317	0.30064154	2.0	0.05	Insignificant
hsa-miR-371-3p-4395235	1.316	0.6425039	2.0	0.05	Insignificant
hsa-miR-373-4378073	1.312	0.59507537	2.0	0.05	Insignificant
hsa-miR-488-4395468	1.309	0.3922818	2.0	0.05	Insignificant
hsa-miR-130b-4373144	1.306	0.5933804	2.0	0.05	Insignificant
hsa-let-7f-1#-002417	1.296	0.60934824	2.0	0.05	Insignificant
hsa-miR-672-4395438	1.281	0.6646184	2.0	0.05	Insignificant
MammU6-4395470	1.277	0.7619635	2.0	0.05	Insignificant
hsa-miR-1274A-002883	1.275	0.47760975	2.0	0.05	Insignificant
hsa-miR-147b-4395373	1.275	0.6358206	2.0	0.05	Insignificant
hsa-miR-26a-1#-002443	1.272	0.56241435	2.0	0.05	Insignificant
hsa-miR-193a-5p-4395392	1.271	0.8065411	2.0	0.05	Insignificant
hsa-miR-188-3p-4395217	1.261	0.85980594	2.0	0.05	Insignificant
hsa-miR-27b#-002174	1.26	0.6661194	2.0	0.05	Insignificant
hsa-miR-561-4380938	1.259	0.4661506	2.0	0.05	Insignificant
hsa-miR-125b-2#-002158	1.255	0.41182625	2.0	0.05	Insignificant
hsa-miR-429-4373203	1.252	0.57890016	2.0	0.05	Insignificant
hsa-miR-526b-4395493	1.251	0.53682303	2.0	0.05	Insignificant
hsa-miR-650-001603	1.251	0.4022725	2.0	0.05	Insignificant
hsa-miR-519a-4395526	1.247	0.562013	2.0	0.05	Insignificant
hsa-miR-720-002895	1.246	0.51043063	2.0	0.05	Insignificant
hsa-miR-525-5p-4378088	1.243	0.57212996	2.0	0.05	Insignificant
hsa-miR-191#-002678	1.241	0.6671039	2.0	0.05	Insignificant
hsa-miR-1290-002863	1.239	0.6371874	2.0	0.05	Insignificant
hsa-miR-671-3p-4395433	1.237	0.7086008	2.0	0.05	Insignificant
hsa-miR-1227-002769	1.236	0.71537864	2.0	0.05	Insignificant
hsa-miR-141-4373137	1.232	0.7500809	2.0	0.05	Insignificant
hsa-miR-15a#-002419	1.232	0.7157009	2.0	0.05	Insignificant
hsa-miR-1300-002902	1.223	0.64406586	2.0	0.05	Insignificant
hsa-miR-10b#-002315	1.22	0.7446806	2.0	0.05	Insignificant
hsa-miR-515-5p-4373242	1.216	0.59569615	2.0	0.05	Insignificant
hsa-miR-548c-5p-4395540	1.213	0.74926084	2.0	0.05	Insignificant
hsa-miR-450b-3p-4395319	1.204	0.7641763	2.0	0.05	Insignificant
hsa-miR-891a-4395302	1.201	0.62910414	2.0	0.05	Insignificant
hsa-miR-433-4373205	1.198	0.72699463	2.0	0.05	Insignificant
hsa-miR-491-3p-4395471	1.19	0.5949645	2.0	0.05	Insignificant
hsa-miR-136-4373173	1.188	0.53478026	2.0	0.05	Insignificant
hsa-miR-1303-002792	1.181	0.76643735	2.0	0.05	Insignificant
hsa-miR-1208-002880	1.18	0.67871875	2.0	0.05	Insignificant
hsa-miR-203-4373095	1.177	0.6208124	2.0	0.05	Insignificant
hsa-miR-1274B-002884	1.176	0.60175157	2.0	0.05	Insignificant
hsa-miR-223-4395406	1.175	0.62651885	2.0	0.05	Insignificant
hsa-miR-148a-4373130	1.172	0.85488826	2.0	0.05	Insignificant
hsa-let-7a#-002307	1.169	0.58212984	2.0	0.05	Insignificant
hsa-miR-380-4373022	1.164	0.80545586	2.0	0.05	Insignificant
hsa-miR-375-4373027	1.159	0.7857819	2.0	0.05	Insignificant
hsa-miR-101-4395364	1.158	0.69492984	2.0	0.05	Insignificant
rno-miR-29c#-001818	1.147	0.9123926	2.0	0.05	Insignificant
hsa-miR-19b-4373098	1.145	0.75128305	2.0	0.05	Insignificant
hsa-miR-213-000516	1.143	0.73910797	2.0	0.05	Insignificant
hsa-miR-299-5p-4373188	1.142	0.79275155	2.0	0.05	Insignificant
hsa-miR-1262-002852	1.139	0.84888005	2.0	0.05	Insignificant
hsa-miR-151-3p-002254	1.138	0.88435817	2.0	0.05	Insignificant
hsa-miR-338-3p-4395363	1.129	0.74396807	2.0	0.05	Insignificant
hsa-miR-580-001621	1.128	0.797021	2.0	0.05	Insignificant
has-miR-1305-002867	1.119	0.8067314	2.0	0.05	Insignificant
hsa-miR-1270-002807	1.119	0.84217584	2.0	0.05	Insignificant
hsa-miR-19a-4373099	1.113	0.6920179	2.0	0.05	Insignificant
hsa-miR-885-5p-4395407	1.112	0.79124916	2.0	0.05	Insignificant
hsa-miR-34b-002102	1.099	0.8966348	2.0	0.05	Insignificant
hsa-miR-548d-5p-4395348	1.099	0.7506644	2.0	0.05	Insignificant
hsa-miR-511-4373236	1.095	0.8607722	2.0	0.05	Insignificant
hsa-miR-665-002681	1.094	0.90522826	2.0	0.05	Insignificant
hsa-miR-1183-002841	1.093	0.8901184	2.0	0.05	Insignificant
hsa-miR-1236-002761	1.091	0.85380226	2.0	0.05	Insignificant
hsa-miR-579-4395509	1.091	0.8110222	2.0	0.05	Insignificant
hsa-miR-190-4373110	1.09	0.8924693	2.0	0.05	Insignificant
hsa-miR-200b-4395362	1.089	0.8769191	2.0	0.05	Insignificant
hsa-miR-641-001585	1.087	0.8471285	2.0	0.05	Insignificant
hsa-miR-644-001596	1.087	0.91816527	2.0	0.05	Insignificant
hsa-miR-20a#-002437	1.071	0.93661207	2.0	0.05	Insignificant
hsa-miR-597-4380960	1.068	0.85478765	2.0	0.05	Insignificant
hsa-miR-17#-002421	1.066	0.82942134	2.0	0.05	Insignificant
hsa-miR-520h-001170	1.064	0.87843686	2.0	0.05	Insignificant
hsa-miR-382-4373019	1.063	0.9301508	2.0	0.05	Insignificant
hsa-miR-518a-3p-4395508	1.063	0.91135156	2.0	0.05	Insignificant
hsa-miR-184-4373113	1.061	0.9238666	2.0	0.05	Insignificant
hsa-miR-208b-4395401	1.059	0.94500816	2.0	0.05	Insignificant
hsa-miR-215-4373084	1.056	0.9605349	2.0	0.05	Insignificant
hsa-miR-543-002376	1.056	0.9220161	2.0	0.05	Insignificant
hsa-miR-330-5p-4395341	1.055	0.84519005	2.0	0.05	Insignificant
hsa-miR-342-3p-4395371	1.054	0.9183097	2.0	0.05	Insignificant
hsa-miR-10b-4395329	1.047	0.95563245	2.0	0.05	Insignificant
hsa-miR-875-5p-002203	1.032	0.9598198	2.0	0.05	Insignificant
hsa-miR-601-001558	1.03	0.91830254	2.0	0.05	Insignificant
hsa-miR-503-4373228	1.029	0.96199477	2.0	0.05	Insignificant
hsa-miR-542-5p-4395351	1.027	0.9490965	2.0	0.05	Insignificant
hsa-miR-652-4395463	1.027	0.9567682	2.0	0.05	Insignificant
hsa-miR-376a-4373026	1.025	0.96878797	2.0	0.05	Insignificant
hsa-miR-216a-4395331	1.021	0.98008674	2.0	0.05	Insignificant
hsa-miR-337-5p-4395267	1.016	0.98267204	2.0	0.05	Insignificant
hsa-miR-654-5p-4381014	1.014	0.9773033	2.0	0.05	Insignificant
hsa-miR-126-4395339	1.004	0.9950578	2.0	0.05	Insignificant
MammU6-4395470	1.0	1.0	2.0	0.05	Insignificant
RNU44-001094	1.0	1.0	2.0	0.05	Insignificant
RNU44-4373384	1.0	1.0	2.0	0.05	Insignificant
RNU48-001006	1.0	1.0	2.0	0.05	Insignificant
RNU48-4373383	1.0	1.0	2.0	0.05	Insignificant
U6 snRNA-001973	1.0	1.0	2.0	0.05	Insignificant
ath-miR159a-000338	1.0	1.0	2.0	0.05	Insignificant
ath-miR159a-4373390	1.0	1.0	2.0	0.05	Insignificant
dme-miR-7-000268	1.0	1.0	2.0	0.05	Insignificant
has-miR-1305-002867	1.0	1.0	2.0	0.05	Insignificant
has-miR-155-4395459	1.0	1.0	2.0	0.05	Insignificant
hsa-let-7a#-002307	1.0	1.0	2.0	0.05	Insignificant
hsa-let-7a-4373169	1.0	1.0	2.0	0.05	Insignificant
hsa-let-7b#-002404	1.0	1.0	2.0	0.05	Insignificant
hsa-let-7b-4395446	1.0	1.0	2.0	0.05	Insignificant
hsa-let-7c#-002405	1.0	1.0	2.0	0.05	Insignificant
hsa-let-7c-4373167	1.0	1.0	2.0	0.05	Insignificant
hsa-let-7d-4395394	1.0	1.0	2.0	0.05	Insignificant
hsa-let-7e#-002407	1.0	1.0	2.0	0.05	Insignificant
hsa-let-7e-4395517	1.0	1.0	2.0	0.05	Insignificant
hsa-let-7f-1#-002417	1.0	1.0	2.0	0.05	Insignificant
hsa-let-7f-2#-002418	1.0	1.0	2.0	0.05	Insignificant
hsa-let-7f-4373164	1.0	1.0	2.0	0.05	Insignificant
hsa-let-7g#-002118	1.0	1.0	2.0	0.05	Insignificant
hsa-let-7g-4395393	1.0	1.0	2.0	0.05	Insignificant
hsa-let-7i#-002172	1.0	1.0	2.0	0.05	Insignificant
hsa-miR-1-4395333	1.0	1.0	2.0	0.05	Insignificant
hsa-miR-100#-002142	1.0	1.0	2.0	0.05	Insignificant
hsa-miR-100-4373160	1.0	1.0	2.0	0.05	Insignificant
hsa-miR-101#-002143	1.0	1.0	2.0	0.05	Insignificant
hsa-miR-101-4395364	1.0	1.0	2.0	0.05	Insignificant
hsa-miR-103-4373158	1.0	1.0	2.0	0.05	Insignificant
hsa-miR-105#-002168	1.0	1.0	2.0	0.05	Insignificant
hsa-miR-105-4395278	1.0	1.0	2.0	0.05	Insignificant
hsa-miR-106a#-002170	1.0	1.0	2.0	0.05	Insignificant
hsa-miR-106a-4395280	1.0	1.0	2.0	0.05	Insignificant
hsa-miR-106b#-002380	1.0	1.0	2.0	0.05	Insignificant
hsa-miR-106b-4373155	1.0	1.0	2.0	0.05	Insignificant
hsa-miR-107-4373154	1.0	1.0	2.0	0.05	Insignificant
hsa-miR-10a#-002288	1.0	1.0	2.0	0.05	Insignificant
hsa-miR-10a-4373153	1.0	1.0	2.0	0.05	Insignificant
hsa-miR-10b#-002315	1.0	1.0	2.0	0.05	Insignificant
hsa-miR-10b-4395329	1.0	1.0	2.0	0.05	Insignificant
hsa-miR-1178-002777	1.0	1.0	2.0	0.05	Insignificant
hsa-miR-1179-002776	1.0	1.0	2.0	0.05	Insignificant
hsa-miR-1180-002847	1.0	1.0	2.0	0.05	Insignificant
hsa-miR-1182-002830	1.0	1.0	2.0	0.05	Insignificant
hsa-miR-1183-002841	1.0	1.0	2.0	0.05	Insignificant
hsa-miR-1184-002842	1.0	1.0	2.0	0.05	Insignificant
hsa-miR-1197-002810	1.0	1.0	2.0	0.05	Insignificant
hsa-miR-1200-002829	1.0	1.0	2.0	0.05	Insignificant
hsa-miR-1201-002781	1.0	1.0	2.0	0.05	Insignificant
hsa-miR-1203-002877	1.0	1.0	2.0	0.05	Insignificant
hsa-miR-1204-002872	1.0	1.0	2.0	0.05	Insignificant
hsa-miR-1205-002778	1.0	1.0	2.0	0.05	Insignificant
hsa-miR-1206-002878	1.0	1.0	2.0	0.05	Insignificant
hsa-miR-1208-002880	1.0	1.0	2.0	0.05	Insignificant
hsa-miR-122#-002130	1.0	1.0	2.0	0.05	Insignificant
hsa-miR-122-4395356	1.0	1.0	2.0	0.05	Insignificant
hsa-miR-1224-3P-002752	1.0	1.0	2.0	0.05	Insignificant
hsa-miR-1225-3P-002766	1.0	1.0	2.0	0.05	Insignificant
hsa-miR-1226#-002758	1.0	1.0	2.0	0.05	Insignificant
hsa-miR-1227-002769	1.0	1.0	2.0	0.05	Insignificant
hsa-miR-1228#-002763	1.0	1.0	2.0	0.05	Insignificant
hsa-miR-1233-002768	1.0	1.0	2.0	0.05	Insignificant
hsa-miR-1236-002761	1.0	1.0	2.0	0.05	Insignificant
hsa-miR-1238-002927	1.0	1.0	2.0	0.05	Insignificant
hsa-miR-124#-002197	1.0	1.0	2.0	0.05	Insignificant
hsa-miR-124-4373295	1.0	1.0	2.0	0.05	Insignificant
hsa-miR-1243-002854	1.0	1.0	2.0	0.05	Insignificant
hsa-miR-1244-002791	1.0	1.0	2.0	0.05	Insignificant
hsa-miR-1245-002823	1.0	1.0	2.0	0.05	Insignificant
hsa-miR-1247-002893	1.0	1.0	2.0	0.05	Insignificant
hsa-miR-1248-002870	1.0	1.0	2.0	0.05	Insignificant
hsa-miR-1249-002868	1.0	1.0	2.0	0.05	Insignificant
hsa-miR-1250-002887	1.0	1.0	2.0	0.05	Insignificant
hsa-miR-1251-002820	1.0	1.0	2.0	0.05	Insignificant
hsa-miR-1252-002860	1.0	1.0	2.0	0.05	Insignificant
hsa-miR-1253-002894	1.0	1.0	2.0	0.05	Insignificant
hsa-miR-1254-002818	1.0	1.0	2.0	0.05	Insignificant
hsa-miR-1255A-002805	1.0	1.0	2.0	0.05	Insignificant
hsa-miR-1255B-002801	1.0	1.0	2.0	0.05	Insignificant
hsa-miR-1256-002850	1.0	1.0	2.0	0.05	Insignificant
hsa-miR-1257-002910	1.0	1.0	2.0	0.05	Insignificant
hsa-miR-1259-002796	1.0	1.0	2.0	0.05	Insignificant
hsa-miR-125a-3p-4395310	1.0	1.0	2.0	0.05	Insignificant
hsa-miR-125a-5p-4395309	1.0	1.0	2.0	0.05	Insignificant
hsa-miR-125b-1#-002378	1.0	1.0	2.0	0.05	Insignificant
hsa-miR-125b-2#-002158	1.0	1.0	2.0	0.05	Insignificant
hsa-miR-125b-4373148	1.0	1.0	2.0	0.05	Insignificant
hsa-miR-126#-000451	1.0	1.0	2.0	0.05	Insignificant
hsa-miR-126-4395339	1.0	1.0	2.0	0.05	Insignificant
hsa-miR-1260-002896	1.0	1.0	2.0	0.05	Insignificant
hsa-miR-1262-002852	1.0	1.0	2.0	0.05	Insignificant
hsa-miR-1263-002784	1.0	1.0	2.0	0.05	Insignificant
hsa-miR-1264-002799	1.0	1.0	2.0	0.05	Insignificant
hsa-miR-1265-002790	1.0	1.0	2.0	0.05	Insignificant
hsa-miR-1267-002885	1.0	1.0	2.0	0.05	Insignificant
hsa-miR-1269-002789	1.0	1.0	2.0	0.05	Insignificant
hsa-miR-127-3p-4373147	1.0	1.0	2.0	0.05	Insignificant
hsa-miR-127-5p-4395340	1.0	1.0	2.0	0.05	Insignificant
hsa-miR-1270-002807	1.0	1.0	2.0	0.05	Insignificant
hsa-miR-1271-002779	1.0	1.0	2.0	0.05	Insignificant
hsa-miR-1272-002845	1.0	1.0	2.0	0.05	Insignificant
hsa-miR-1274A-002883	1.0	1.0	2.0	0.05	Insignificant
hsa-miR-1274B-002884	1.0	1.0	2.0	0.05	Insignificant
hsa-miR-1275-002840	1.0	1.0	2.0	0.05	Insignificant
hsa-miR-1276-002843	1.0	1.0	2.0	0.05	Insignificant
hsa-miR-1278-002851	1.0	1.0	2.0	0.05	Insignificant
hsa-miR-128-4395327	1.0	1.0	2.0	0.05	Insignificant
hsa-miR-1282-002803	1.0	1.0	2.0	0.05	Insignificant
hsa-miR-1283-002890	1.0	1.0	2.0	0.05	Insignificant
hsa-miR-1284-002903	1.0	1.0	2.0	0.05	Insignificant
hsa-miR-1285-002822	1.0	1.0	2.0	0.05	Insignificant
hsa-miR-1286-002773	1.0	1.0	2.0	0.05	Insignificant
hsa-miR-1288-002832	1.0	1.0	2.0	0.05	Insignificant
hsa-miR-1289-002871	1.0	1.0	2.0	0.05	Insignificant
hsa-miR-129#-002298	1.0	1.0	2.0	0.05	Insignificant
hsa-miR-129-3p-4373297	1.0	1.0	2.0	0.05	Insignificant
hsa-miR-129-5p-4373171	1.0	1.0	2.0	0.05	Insignificant
hsa-miR-1290-002863	1.0	1.0	2.0	0.05	Insignificant
hsa-miR-1291-002838	1.0	1.0	2.0	0.05	Insignificant
hsa-miR-1292-002824	1.0	1.0	2.0	0.05	Insignificant
hsa-miR-1293-002905	1.0	1.0	2.0	0.05	Insignificant
hsa-miR-1294-002785	1.0	1.0	2.0	0.05	Insignificant
hsa-miR-1296-002908	1.0	1.0	2.0	0.05	Insignificant
hsa-miR-1298-002861	1.0	1.0	2.0	0.05	Insignificant
hsa-miR-1300-002902	1.0	1.0	2.0	0.05	Insignificant
hsa-miR-1301-002827	1.0	1.0	2.0	0.05	Insignificant
hsa-miR-1302-002901	1.0	1.0	2.0	0.05	Insignificant
hsa-miR-1303-002792	1.0	1.0	2.0	0.05	Insignificant
hsa-miR-1304-002874	1.0	1.0	2.0	0.05	Insignificant
hsa-miR-130a#-002131	1.0	1.0	2.0	0.05	Insignificant
hsa-miR-130a-4373145	1.0	1.0	2.0	0.05	Insignificant
hsa-miR-130b#-002114	1.0	1.0	2.0	0.05	Insignificant
hsa-miR-130b-4373144	1.0	1.0	2.0	0.05	Insignificant
hsa-miR-132#-002132	1.0	1.0	2.0	0.05	Insignificant
hsa-miR-132-4373143	1.0	1.0	2.0	0.05	Insignificant
hsa-miR-1324-002815	1.0	1.0	2.0	0.05	Insignificant
hsa-miR-133a-4395357	1.0	1.0	2.0	0.05	Insignificant
hsa-miR-133b-4395358	1.0	1.0	2.0	0.05	Insignificant
hsa-miR-134-4373299	1.0	1.0	2.0	0.05	Insignificant
hsa-miR-135a-4373140	1.0	1.0	2.0	0.05	Insignificant
hsa-miR-135b#-002159	1.0	1.0	2.0	0.05	Insignificant
hsa-miR-135b-4395372	1.0	1.0	2.0	0.05	Insignificant
hsa-miR-136#-002100	1.0	1.0	2.0	0.05	Insignificant
hsa-miR-136-4373173	1.0	1.0	2.0	0.05	Insignificant
hsa-miR-137-4373301	1.0	1.0	2.0	0.05	Insignificant
hsa-miR-138-2#-002144	1.0	1.0	2.0	0.05	Insignificant
hsa-miR-138-4395395	1.0	1.0	2.0	0.05	Insignificant
hsa-miR-139-3p-4395424	1.0	1.0	2.0	0.05	Insignificant
hsa-miR-139-5p-4395400	1.0	1.0	2.0	0.05	Insignificant
hsa-miR-140-3p-4395345	1.0	1.0	2.0	0.05	Insignificant
hsa-miR-140-5p-4373374	1.0	1.0	2.0	0.05	Insignificant
hsa-miR-141#-002145	1.0	1.0	2.0	0.05	Insignificant
hsa-miR-141-4373137	1.0	1.0	2.0	0.05	Insignificant
hsa-miR-142-3p-4373136	1.0	1.0	2.0	0.05	Insignificant
hsa-miR-142-5p-4395359	1.0	1.0	2.0	0.05	Insignificant
hsa-miR-143#-002146	1.0	1.0	2.0	0.05	Insignificant
hsa-miR-143-4395360	1.0	1.0	2.0	0.05	Insignificant
hsa-miR-144#-002148	1.0	1.0	2.0	0.05	Insignificant
hsa-miR-144-002676	1.0	1.0	2.0	0.05	Insignificant
hsa-miR-145#-002149	1.0	1.0	2.0	0.05	Insignificant
hsa-miR-145-4395389	1.0	1.0	2.0	0.05	Insignificant
hsa-miR-146a#-002163	1.0	1.0	2.0	0.05	Insignificant
hsa-miR-146a-4373132	1.0	1.0	2.0	0.05	Insignificant
hsa-miR-146b-3p-4395472	1.0	1.0	2.0	0.05	Insignificant
hsa-miR-146b-5p-4373178	1.0	1.0	2.0	0.05	Insignificant
hsa-miR-147-4373131	1.0	1.0	2.0	0.05	Insignificant
hsa-miR-147b-4395373	1.0	1.0	2.0	0.05	Insignificant
hsa-miR-148a#-002134	1.0	1.0	2.0	0.05	Insignificant
hsa-miR-148a-4373130	1.0	1.0	2.0	0.05	Insignificant
hsa-miR-148b#-002160	1.0	1.0	2.0	0.05	Insignificant
hsa-miR-148b-4373129	1.0	1.0	2.0	0.05	Insignificant
hsa-miR-149#-002164	1.0	1.0	2.0	0.05	Insignificant
hsa-miR-149-4395366	1.0	1.0	2.0	0.05	Insignificant
hsa-miR-150-4373127	1.0	1.0	2.0	0.05	Insignificant
hsa-miR-151-3p-002254	1.0	1.0	2.0	0.05	Insignificant
hsa-miR-151-5P-002642	1.0	1.0	2.0	0.05	Insignificant
hsa-miR-152-4395170	1.0	1.0	2.0	0.05	Insignificant
hsa-miR-153-4373305	1.0	1.0	2.0	0.05	Insignificant
hsa-miR-154#-000478	1.0	1.0	2.0	0.05	Insignificant
hsa-miR-154-4373270	1.0	1.0	2.0	0.05	Insignificant
hsa-miR-155#-002287	1.0	1.0	2.0	0.05	Insignificant
hsa-miR-15a#-002419	1.0	1.0	2.0	0.05	Insignificant
hsa-miR-15a-4373123	1.0	1.0	2.0	0.05	Insignificant
hsa-miR-15b#-002173	1.0	1.0	2.0	0.05	Insignificant
hsa-miR-15b-4373122	1.0	1.0	2.0	0.05	Insignificant
hsa-miR-16-1#-002420	1.0	1.0	2.0	0.05	Insignificant
hsa-miR-16-2#-002171	1.0	1.0	2.0	0.05	Insignificant
hsa-miR-16-4373121	1.0	1.0	2.0	0.05	Insignificant
hsa-miR-17#-002421	1.0	1.0	2.0	0.05	Insignificant
hsa-miR-17-4395419	1.0	1.0	2.0	0.05	Insignificant
hsa-miR-181a-2#-002317	1.0	1.0	2.0	0.05	Insignificant
hsa-miR-181a-4373117	1.0	1.0	2.0	0.05	Insignificant
hsa-miR-181c#-002333	1.0	1.0	2.0	0.05	Insignificant
hsa-miR-181c-4373115	1.0	1.0	2.0	0.05	Insignificant
hsa-miR-182#-000483	1.0	1.0	2.0	0.05	Insignificant
hsa-miR-182-4395445	1.0	1.0	2.0	0.05	Insignificant
hsa-miR-1825-002907	1.0	1.0	2.0	0.05	Insignificant
hsa-miR-1826-002873	1.0	1.0	2.0	0.05	Insignificant
hsa-miR-183#-002270	1.0	1.0	2.0	0.05	Insignificant
hsa-miR-183-4395380	1.0	1.0	2.0	0.05	Insignificant
hsa-miR-184-4373113	1.0	1.0	2.0	0.05	Insignificant
hsa-miR-185#-002104	1.0	1.0	2.0	0.05	Insignificant
hsa-miR-185-4395382	1.0	1.0	2.0	0.05	Insignificant
hsa-miR-186#-002105	1.0	1.0	2.0	0.05	Insignificant
hsa-miR-186-4395396	1.0	1.0	2.0	0.05	Insignificant
hsa-miR-187-4373307	1.0	1.0	2.0	0.05	Insignificant
hsa-miR-188-3p-4395217	1.0	1.0	2.0	0.05	Insignificant
hsa-miR-18a#-002423	1.0	1.0	2.0	0.05	Insignificant
hsa-miR-18a-4395533	1.0	1.0	2.0	0.05	Insignificant
hsa-miR-18b#-002310	1.0	1.0	2.0	0.05	Insignificant
hsa-miR-18b-4395328	1.0	1.0	2.0	0.05	Insignificant
hsa-miR-190-4373110	1.0	1.0	2.0	0.05	Insignificant
hsa-miR-190b-002263	1.0	1.0	2.0	0.05	Insignificant
hsa-miR-191#-002678	1.0	1.0	2.0	0.05	Insignificant
hsa-miR-191-4395410	1.0	1.0	2.0	0.05	Insignificant
hsa-miR-192#-002272	1.0	1.0	2.0	0.05	Insignificant
hsa-miR-192-4373108	1.0	1.0	2.0	0.05	Insignificant
hsa-miR-193a-3p-4395361	1.0	1.0	2.0	0.05	Insignificant
hsa-miR-193a-5p-4395392	1.0	1.0	2.0	0.05	Insignificant
hsa-miR-193b#-002366	1.0	1.0	2.0	0.05	Insignificant
hsa-miR-193b-4395478	1.0	1.0	2.0	0.05	Insignificant
hsa-miR-194#-002379	1.0	1.0	2.0	0.05	Insignificant
hsa-miR-194-4373106	1.0	1.0	2.0	0.05	Insignificant
hsa-miR-195#-002107	1.0	1.0	2.0	0.05	Insignificant
hsa-miR-195-4373105	1.0	1.0	2.0	0.05	Insignificant
hsa-miR-196a#-002336	1.0	1.0	2.0	0.05	Insignificant
hsa-miR-196b-4395326	1.0	1.0	2.0	0.05	Insignificant
hsa-miR-197-4373102	1.0	1.0	2.0	0.05	Insignificant
hsa-miR-198-4395384	1.0	1.0	2.0	0.05	Insignificant
hsa-miR-199a-3p-4395415	1.0	1.0	2.0	0.05	Insignificant
hsa-miR-199a-5p-4373272	1.0	1.0	2.0	0.05	Insignificant
hsa-miR-199b-5p-4373100	1.0	1.0	2.0	0.05	Insignificant
hsa-miR-19a#-002424	1.0	1.0	2.0	0.05	Insignificant
hsa-miR-19a-4373099	1.0	1.0	2.0	0.05	Insignificant
hsa-miR-19b-1#-002425	1.0	1.0	2.0	0.05	Insignificant
hsa-miR-19b-4373098	1.0	1.0	2.0	0.05	Insignificant
hsa-miR-200a#-001011	1.0	1.0	2.0	0.05	Insignificant
hsa-miR-200a-4378069	1.0	1.0	2.0	0.05	Insignificant
hsa-miR-200b#-002274	1.0	1.0	2.0	0.05	Insignificant
hsa-miR-200b-4395362	1.0	1.0	2.0	0.05	Insignificant
hsa-miR-200c#-002286	1.0	1.0	2.0	0.05	Insignificant
hsa-miR-200c-4395411	1.0	1.0	2.0	0.05	Insignificant
hsa-miR-202#-002362	1.0	1.0	2.0	0.05	Insignificant
hsa-miR-202-4395474	1.0	1.0	2.0	0.05	Insignificant
hsa-miR-203-4373095	1.0	1.0	2.0	0.05	Insignificant
hsa-miR-204-4373094	1.0	1.0	2.0	0.05	Insignificant
hsa-miR-205-4373093	1.0	1.0	2.0	0.05	Insignificant
hsa-miR-206-000510	1.0	1.0	2.0	0.05	Insignificant
hsa-miR-208-4373091	1.0	1.0	2.0	0.05	Insignificant
hsa-miR-208b-4395401	1.0	1.0	2.0	0.05	Insignificant
hsa-miR-20a#-002437	1.0	1.0	2.0	0.05	Insignificant
hsa-miR-20a-4373286	1.0	1.0	2.0	0.05	Insignificant
hsa-miR-20b#-002311	1.0	1.0	2.0	0.05	Insignificant
hsa-miR-20b-4373263	1.0	1.0	2.0	0.05	Insignificant
hsa-miR-21#-002438	1.0	1.0	2.0	0.05	Insignificant
hsa-miR-21-4373090	1.0	1.0	2.0	0.05	Insignificant
hsa-miR-210-4373089	1.0	1.0	2.0	0.05	Insignificant
hsa-miR-211-4373088	1.0	1.0	2.0	0.05	Insignificant
hsa-miR-212-4373087	1.0	1.0	2.0	0.05	Insignificant
hsa-miR-213-000516	1.0	1.0	2.0	0.05	Insignificant
hsa-miR-214#-002293	1.0	1.0	2.0	0.05	Insignificant
hsa-miR-214-4395417	1.0	1.0	2.0	0.05	Insignificant
hsa-miR-215-4373084	1.0	1.0	2.0	0.05	Insignificant
hsa-miR-216a-4395331	1.0	1.0	2.0	0.05	Insignificant
hsa-miR-216b-4395437	1.0	1.0	2.0	0.05	Insignificant
hsa-miR-217-4395448	1.0	1.0	2.0	0.05	Insignificant
hsa-miR-218-1#-002094	1.0	1.0	2.0	0.05	Insignificant
hsa-miR-218-2#-002294	1.0	1.0	2.0	0.05	Insignificant
hsa-miR-218-4373081	1.0	1.0	2.0	0.05	Insignificant
hsa-miR-219-1-3p-4395206	1.0	1.0	2.0	0.05	Insignificant
hsa-miR-219-2-3p-4395501	1.0	1.0	2.0	0.05	Insignificant
hsa-miR-219-5p-4373080	1.0	1.0	2.0	0.05	Insignificant
hsa-miR-22#-002301	1.0	1.0	2.0	0.05	Insignificant
hsa-miR-22-4373079	1.0	1.0	2.0	0.05	Insignificant
hsa-miR-220-4373078	1.0	1.0	2.0	0.05	Insignificant
hsa-miR-220b-4395317	1.0	1.0	2.0	0.05	Insignificant
hsa-miR-220c-4395322	1.0	1.0	2.0	0.05	Insignificant
hsa-miR-221#-002096	1.0	1.0	2.0	0.05	Insignificant
hsa-miR-221-4373077	1.0	1.0	2.0	0.05	Insignificant
hsa-miR-222#-002097	1.0	1.0	2.0	0.05	Insignificant
hsa-miR-222-4395387	1.0	1.0	2.0	0.05	Insignificant
hsa-miR-223#-002098	1.0	1.0	2.0	0.05	Insignificant
hsa-miR-223-4395406	1.0	1.0	2.0	0.05	Insignificant
hsa-miR-224-4395210	1.0	1.0	2.0	0.05	Insignificant
hsa-miR-23a#-002439	1.0	1.0	2.0	0.05	Insignificant
hsa-miR-23a-4373074	1.0	1.0	2.0	0.05	Insignificant
hsa-miR-23b#-002126	1.0	1.0	2.0	0.05	Insignificant
hsa-miR-23b-4373073	1.0	1.0	2.0	0.05	Insignificant
hsa-miR-24-1#-002440	1.0	1.0	2.0	0.05	Insignificant
hsa-miR-24-2#-002441	1.0	1.0	2.0	0.05	Insignificant
hsa-miR-24-4373072	1.0	1.0	2.0	0.05	Insignificant
hsa-miR-25#-002442	1.0	1.0	2.0	0.05	Insignificant
hsa-miR-25-4373071	1.0	1.0	2.0	0.05	Insignificant
hsa-miR-26a-1#-002443	1.0	1.0	2.0	0.05	Insignificant
hsa-miR-26a-2#-002115	1.0	1.0	2.0	0.05	Insignificant
hsa-miR-26a-4395166	1.0	1.0	2.0	0.05	Insignificant
hsa-miR-26b#-002444	1.0	1.0	2.0	0.05	Insignificant
hsa-miR-26b-4395167	1.0	1.0	2.0	0.05	Insignificant
hsa-miR-27a#-002445	1.0	1.0	2.0	0.05	Insignificant
hsa-miR-27a-4373287	1.0	1.0	2.0	0.05	Insignificant
hsa-miR-27b#-002174	1.0	1.0	2.0	0.05	Insignificant
hsa-miR-27b-4373068	1.0	1.0	2.0	0.05	Insignificant
hsa-miR-28-3p-4395557	1.0	1.0	2.0	0.05	Insignificant
hsa-miR-28-5p-4373067	1.0	1.0	2.0	0.05	Insignificant
hsa-miR-296-3p-4395212	1.0	1.0	2.0	0.05	Insignificant
hsa-miR-296-5p-4373066	1.0	1.0	2.0	0.05	Insignificant
hsa-miR-298-4395301	1.0	1.0	2.0	0.05	Insignificant
hsa-miR-299-3p-4373189	1.0	1.0	2.0	0.05	Insignificant
hsa-miR-299-5p-4373188	1.0	1.0	2.0	0.05	Insignificant
hsa-miR-29a#-002447	1.0	1.0	2.0	0.05	Insignificant
hsa-miR-29a-4395223	1.0	1.0	2.0	0.05	Insignificant
hsa-miR-29b-1#-002165	1.0	1.0	2.0	0.05	Insignificant
hsa-miR-29b-2#-002166	1.0	1.0	2.0	0.05	Insignificant
hsa-miR-29b-4373288	1.0	1.0	2.0	0.05	Insignificant
hsa-miR-29c-4395171	1.0	1.0	2.0	0.05	Insignificant
hsa-miR-301a-4373064	1.0	1.0	2.0	0.05	Insignificant
hsa-miR-301b-4395503	1.0	1.0	2.0	0.05	Insignificant
hsa-miR-302a#-002381	1.0	1.0	2.0	0.05	Insignificant
hsa-miR-302a-4378070	1.0	1.0	2.0	0.05	Insignificant
hsa-miR-302b#-002119	1.0	1.0	2.0	0.05	Insignificant
hsa-miR-302b-4378071	1.0	1.0	2.0	0.05	Insignificant
hsa-miR-302c#-000534	1.0	1.0	2.0	0.05	Insignificant
hsa-miR-302c-4378072	1.0	1.0	2.0	0.05	Insignificant
hsa-miR-302d#-002120	1.0	1.0	2.0	0.05	Insignificant
hsa-miR-302d-000535	1.0	1.0	2.0	0.05	Insignificant
hsa-miR-30a-3p-000416	1.0	1.0	2.0	0.05	Insignificant
hsa-miR-30a-5p-000417	1.0	1.0	2.0	0.05	Insignificant
hsa-miR-30b#-002129	1.0	1.0	2.0	0.05	Insignificant
hsa-miR-30b-4373290	1.0	1.0	2.0	0.05	Insignificant
hsa-miR-30c-1#-002108	1.0	1.0	2.0	0.05	Insignificant
hsa-miR-30c-2#-002110	1.0	1.0	2.0	0.05	Insignificant
hsa-miR-30c-4373060	1.0	1.0	2.0	0.05	Insignificant
hsa-miR-30d#-002305	1.0	1.0	2.0	0.05	Insignificant
hsa-miR-30d-000420	1.0	1.0	2.0	0.05	Insignificant
hsa-miR-30e-3p-000422	1.0	1.0	2.0	0.05	Insignificant
hsa-miR-31#-002113	1.0	1.0	2.0	0.05	Insignificant
hsa-miR-31-4395390	1.0	1.0	2.0	0.05	Insignificant
hsa-miR-32#-002111	1.0	1.0	2.0	0.05	Insignificant
hsa-miR-32-4395220	1.0	1.0	2.0	0.05	Insignificant
hsa-miR-320-4395388	1.0	1.0	2.0	0.05	Insignificant
hsa-miR-320B-002844	1.0	1.0	2.0	0.05	Insignificant
hsa-miR-323-3p-4395338	1.0	1.0	2.0	0.05	Insignificant
hsa-miR-324-3p-4395272	1.0	1.0	2.0	0.05	Insignificant
hsa-miR-324-5p-4373052	1.0	1.0	2.0	0.05	Insignificant
hsa-miR-325-4373051	1.0	1.0	2.0	0.05	Insignificant
hsa-miR-326-4373050	1.0	1.0	2.0	0.05	Insignificant
hsa-miR-328-4373049	1.0	1.0	2.0	0.05	Insignificant
hsa-miR-329-4373191	1.0	1.0	2.0	0.05	Insignificant
hsa-miR-330-3p-4373047	1.0	1.0	2.0	0.05	Insignificant
hsa-miR-330-5p-4395341	1.0	1.0	2.0	0.05	Insignificant
hsa-miR-331-3p-4373046	1.0	1.0	2.0	0.05	Insignificant
hsa-miR-331-5p-4395344	1.0	1.0	2.0	0.05	Insignificant
hsa-miR-335#-002185	1.0	1.0	2.0	0.05	Insignificant
hsa-miR-335-4373045	1.0	1.0	2.0	0.05	Insignificant
hsa-miR-337-3p-002157	1.0	1.0	2.0	0.05	Insignificant
hsa-miR-337-5p-4395267	1.0	1.0	2.0	0.05	Insignificant
hsa-miR-338-3p-4395363	1.0	1.0	2.0	0.05	Insignificant
hsa-miR-338-5P-002658	1.0	1.0	2.0	0.05	Insignificant
hsa-miR-339-3p-4395295	1.0	1.0	2.0	0.05	Insignificant
hsa-miR-339-5p-4395368	1.0	1.0	2.0	0.05	Insignificant
hsa-miR-33a#-002136	1.0	1.0	2.0	0.05	Insignificant
hsa-miR-33a-002135	1.0	1.0	2.0	0.05	Insignificant
hsa-miR-33b-4395196	1.0	1.0	2.0	0.05	Insignificant
hsa-miR-340#-002259	1.0	1.0	2.0	0.05	Insignificant
hsa-miR-340-4395369	1.0	1.0	2.0	0.05	Insignificant
hsa-miR-342-3p-4395371	1.0	1.0	2.0	0.05	Insignificant
hsa-miR-342-5p-4395258	1.0	1.0	2.0	0.05	Insignificant
hsa-miR-345-4395297	1.0	1.0	2.0	0.05	Insignificant
hsa-miR-346-4373038	1.0	1.0	2.0	0.05	Insignificant
hsa-miR-34a#-002316	1.0	1.0	2.0	0.05	Insignificant
hsa-miR-34a-4395168	1.0	1.0	2.0	0.05	Insignificant
hsa-miR-34b-000427	1.0	1.0	2.0	0.05	Insignificant
hsa-miR-34b-002102	1.0	1.0	2.0	0.05	Insignificant
hsa-miR-34c-5p-4373036	1.0	1.0	2.0	0.05	Insignificant
hsa-miR-361-3p-002116	1.0	1.0	2.0	0.05	Insignificant
hsa-miR-361-5p-4373035	1.0	1.0	2.0	0.05	Insignificant
hsa-miR-362-3p-4395228	1.0	1.0	2.0	0.05	Insignificant
hsa-miR-362-5p-4378092	1.0	1.0	2.0	0.05	Insignificant
hsa-miR-363#-001283	1.0	1.0	2.0	0.05	Insignificant
hsa-miR-363-4378090	1.0	1.0	2.0	0.05	Insignificant
hsa-miR-365-4373194	1.0	1.0	2.0	0.05	Insignificant
hsa-miR-367#-002121	1.0	1.0	2.0	0.05	Insignificant
hsa-miR-367-4373034	1.0	1.0	2.0	0.05	Insignificant
hsa-miR-369-3p-4373032	1.0	1.0	2.0	0.05	Insignificant
hsa-miR-369-5p-4373195	1.0	1.0	2.0	0.05	Insignificant
hsa-miR-370-4395386	1.0	1.0	2.0	0.05	Insignificant
hsa-miR-371-3p-4395235	1.0	1.0	2.0	0.05	Insignificant
hsa-miR-372-4373029	1.0	1.0	2.0	0.05	Insignificant
hsa-miR-373-4378073	1.0	1.0	2.0	0.05	Insignificant
hsa-miR-374a#-002125	1.0	1.0	2.0	0.05	Insignificant
hsa-miR-374a-4373028	1.0	1.0	2.0	0.05	Insignificant
hsa-miR-374b#-002391	1.0	1.0	2.0	0.05	Insignificant
hsa-miR-374b-4381045	1.0	1.0	2.0	0.05	Insignificant
hsa-miR-375-4373027	1.0	1.0	2.0	0.05	Insignificant
hsa-miR-376a#-002127	1.0	1.0	2.0	0.05	Insignificant
hsa-miR-376a-4373026	1.0	1.0	2.0	0.05	Insignificant
hsa-miR-376b-4373196	1.0	1.0	2.0	0.05	Insignificant
hsa-miR-376c-4395233	1.0	1.0	2.0	0.05	Insignificant
hsa-miR-377#-002128	1.0	1.0	2.0	0.05	Insignificant
hsa-miR-377-4373025	1.0	1.0	2.0	0.05	Insignificant
hsa-miR-378-000567	1.0	1.0	2.0	0.05	Insignificant
hsa-miR-378-002243	1.0	1.0	2.0	0.05	Insignificant
hsa-miR-379-4373349	1.0	1.0	2.0	0.05	Insignificant
hsa-miR-380-4373022	1.0	1.0	2.0	0.05	Insignificant
hsa-miR-380-5p-000570	1.0	1.0	2.0	0.05	Insignificant
hsa-miR-381-4373020	1.0	1.0	2.0	0.05	Insignificant
hsa-miR-382-4373019	1.0	1.0	2.0	0.05	Insignificant
hsa-miR-383-4373018	1.0	1.0	2.0	0.05	Insignificant
hsa-miR-384-4373017	1.0	1.0	2.0	0.05	Insignificant
hsa-miR-409-3p-002332	1.0	1.0	2.0	0.05	Insignificant
hsa-miR-409-5p-4395442	1.0	1.0	2.0	0.05	Insignificant
hsa-miR-410-4378093	1.0	1.0	2.0	0.05	Insignificant
hsa-miR-411#-002238	1.0	1.0	2.0	0.05	Insignificant
hsa-miR-411-4381013	1.0	1.0	2.0	0.05	Insignificant
hsa-miR-412-4373199	1.0	1.0	2.0	0.05	Insignificant
hsa-miR-422a-4395408	1.0	1.0	2.0	0.05	Insignificant
hsa-miR-423-5p-4395451	1.0	1.0	2.0	0.05	Insignificant
hsa-miR-424#-002309	1.0	1.0	2.0	0.05	Insignificant
hsa-miR-424-4373201	1.0	1.0	2.0	0.05	Insignificant
hsa-miR-425#-002302	1.0	1.0	2.0	0.05	Insignificant
hsa-miR-425-4380926	1.0	1.0	2.0	0.05	Insignificant
hsa-miR-429-4373203	1.0	1.0	2.0	0.05	Insignificant
hsa-miR-431#-002312	1.0	1.0	2.0	0.05	Insignificant
hsa-miR-431-4395173	1.0	1.0	2.0	0.05	Insignificant
hsa-miR-432#-001027	1.0	1.0	2.0	0.05	Insignificant
hsa-miR-432-001026	1.0	1.0	2.0	0.05	Insignificant
hsa-miR-433-4373205	1.0	1.0	2.0	0.05	Insignificant
hsa-miR-448-4373206	1.0	1.0	2.0	0.05	Insignificant
hsa-miR-449a-4373207	1.0	1.0	2.0	0.05	Insignificant
hsa-miR-449b-4381011	1.0	1.0	2.0	0.05	Insignificant
hsa-miR-450a-4395414	1.0	1.0	2.0	0.05	Insignificant
hsa-miR-450b-3p-4395319	1.0	1.0	2.0	0.05	Insignificant
hsa-miR-450b-5p-4395318	1.0	1.0	2.0	0.05	Insignificant
hsa-miR-451-4373360	1.0	1.0	2.0	0.05	Insignificant
hsa-miR-452#-002330	1.0	1.0	2.0	0.05	Insignificant
hsa-miR-452-4395440	1.0	1.0	2.0	0.05	Insignificant
hsa-miR-453-4395429	1.0	1.0	2.0	0.05	Insignificant
hsa-miR-454#-001996	1.0	1.0	2.0	0.05	Insignificant
hsa-miR-454-4395434	1.0	1.0	2.0	0.05	Insignificant
hsa-miR-455-3p-4395355	1.0	1.0	2.0	0.05	Insignificant
hsa-miR-455-5p-4378098	1.0	1.0	2.0	0.05	Insignificant
hsa-miR-483-3p-002339	1.0	1.0	2.0	0.05	Insignificant
hsa-miR-483-5p-4395449	1.0	1.0	2.0	0.05	Insignificant
hsa-miR-484-4381032	1.0	1.0	2.0	0.05	Insignificant
hsa-miR-485-3p-4378095	1.0	1.0	2.0	0.05	Insignificant
hsa-miR-485-5p-4373212	1.0	1.0	2.0	0.05	Insignificant
hsa-miR-486-3p-4395204	1.0	1.0	2.0	0.05	Insignificant
hsa-miR-486-5p-4378096	1.0	1.0	2.0	0.05	Insignificant
hsa-miR-487a-4378097	1.0	1.0	2.0	0.05	Insignificant
hsa-miR-487b-4378102	1.0	1.0	2.0	0.05	Insignificant
hsa-miR-488-001106	1.0	1.0	2.0	0.05	Insignificant
hsa-miR-488-4395468	1.0	1.0	2.0	0.05	Insignificant
hsa-miR-489-4395469	1.0	1.0	2.0	0.05	Insignificant
hsa-miR-490-3p-4373215	1.0	1.0	2.0	0.05	Insignificant
hsa-miR-491-3p-4395471	1.0	1.0	2.0	0.05	Insignificant
hsa-miR-491-5p-4381053	1.0	1.0	2.0	0.05	Insignificant
hsa-miR-492-4373217	1.0	1.0	2.0	0.05	Insignificant
hsa-miR-493-4395475	1.0	1.0	2.0	0.05	Insignificant
hsa-miR-494-4395476	1.0	1.0	2.0	0.05	Insignificant
hsa-miR-495-4381078	1.0	1.0	2.0	0.05	Insignificant
hsa-miR-496-4386771	1.0	1.0	2.0	0.05	Insignificant
hsa-miR-497#-002368	1.0	1.0	2.0	0.05	Insignificant
hsa-miR-497-001043	1.0	1.0	2.0	0.05	Insignificant
hsa-miR-499-3p-4395538	1.0	1.0	2.0	0.05	Insignificant
hsa-miR-499-5p-4381047	1.0	1.0	2.0	0.05	Insignificant
hsa-miR-500-001046	1.0	1.0	2.0	0.05	Insignificant
hsa-miR-500-4395539	1.0	1.0	2.0	0.05	Insignificant
hsa-miR-501-3p-4395546	1.0	1.0	2.0	0.05	Insignificant
hsa-miR-501-5p-4373226	1.0	1.0	2.0	0.05	Insignificant
hsa-miR-502-3p-4395194	1.0	1.0	2.0	0.05	Insignificant
hsa-miR-502-5p-4373227	1.0	1.0	2.0	0.05	Insignificant
hsa-miR-503-4373228	1.0	1.0	2.0	0.05	Insignificant
hsa-miR-504-4395195	1.0	1.0	2.0	0.05	Insignificant
hsa-miR-505#-002087	1.0	1.0	2.0	0.05	Insignificant
hsa-miR-505-4395200	1.0	1.0	2.0	0.05	Insignificant
hsa-miR-506-4373231	1.0	1.0	2.0	0.05	Insignificant
hsa-miR-507-4373232	1.0	1.0	2.0	0.05	Insignificant
hsa-miR-508-3p-4373233	1.0	1.0	2.0	0.05	Insignificant
hsa-miR-508-5p-4395203	1.0	1.0	2.0	0.05	Insignificant
hsa-miR-509-3-5p-4395266	1.0	1.0	2.0	0.05	Insignificant
hsa-miR-509-5p-4395346	1.0	1.0	2.0	0.05	Insignificant
hsa-miR-510-4395352	1.0	1.0	2.0	0.05	Insignificant
hsa-miR-511-4373236	1.0	1.0	2.0	0.05	Insignificant
hsa-miR-512-3p-4381034	1.0	1.0	2.0	0.05	Insignificant
hsa-miR-512-5p-4373238	1.0	1.0	2.0	0.05	Insignificant
hsa-miR-513-5p-4395201	1.0	1.0	2.0	0.05	Insignificant
hsa-miR-513B-002757	1.0	1.0	2.0	0.05	Insignificant
hsa-miR-513C-002756	1.0	1.0	2.0	0.05	Insignificant
hsa-miR-515-3p-4395480	1.0	1.0	2.0	0.05	Insignificant
hsa-miR-515-5p-4373242	1.0	1.0	2.0	0.05	Insignificant
hsa-miR-516-3p-001149	1.0	1.0	2.0	0.05	Insignificant
hsa-miR-516a-5p-4395527	1.0	1.0	2.0	0.05	Insignificant
hsa-miR-516b-4395172	1.0	1.0	2.0	0.05	Insignificant
hsa-miR-517#-001113	1.0	1.0	2.0	0.05	Insignificant
hsa-miR-517a-4395513	1.0	1.0	2.0	0.05	Insignificant
hsa-miR-517b-4373244	1.0	1.0	2.0	0.05	Insignificant
hsa-miR-517c-4373264	1.0	1.0	2.0	0.05	Insignificant
hsa-miR-518a-3p-4395508	1.0	1.0	2.0	0.05	Insignificant
hsa-miR-518a-5p-4395507	1.0	1.0	2.0	0.05	Insignificant
hsa-miR-518b-4373246	1.0	1.0	2.0	0.05	Insignificant
hsa-miR-518c#-001158	1.0	1.0	2.0	0.05	Insignificant
hsa-miR-518c-4395512	1.0	1.0	2.0	0.05	Insignificant
hsa-miR-518d-3p-4373248	1.0	1.0	2.0	0.05	Insignificant
hsa-miR-518d-5p-4395500	1.0	1.0	2.0	0.05	Insignificant
hsa-miR-518e#-002371	1.0	1.0	2.0	0.05	Insignificant
hsa-miR-518e-4395506	1.0	1.0	2.0	0.05	Insignificant
hsa-miR-518f#-002387	1.0	1.0	2.0	0.05	Insignificant
hsa-miR-518f-4395499	1.0	1.0	2.0	0.05	Insignificant
hsa-miR-519a-4395526	1.0	1.0	2.0	0.05	Insignificant
hsa-miR-519b-3p-002384	1.0	1.0	2.0	0.05	Insignificant
hsa-miR-519c-3p-4373251	1.0	1.0	2.0	0.05	Insignificant
hsa-miR-519d-4395514	1.0	1.0	2.0	0.05	Insignificant
hsa-miR-519e#-001166	1.0	1.0	2.0	0.05	Insignificant
hsa-miR-519e-4395481	1.0	1.0	2.0	0.05	Insignificant
hsa-miR-520D-3P-002743	1.0	1.0	2.0	0.05	Insignificant
hsa-miR-520a-3p-4373268	1.0	1.0	2.0	0.05	Insignificant
hsa-miR-520a-5p-4378085	1.0	1.0	2.0	0.05	Insignificant
hsa-miR-520b-4373252	1.0	1.0	2.0	0.05	Insignificant
hsa-miR-520c-3p-002400	1.0	1.0	2.0	0.05	Insignificant
hsa-miR-520d-5p-4395504	1.0	1.0	2.0	0.05	Insignificant
hsa-miR-520e-4373255	1.0	1.0	2.0	0.05	Insignificant
hsa-miR-520f-4373256	1.0	1.0	2.0	0.05	Insignificant
hsa-miR-520g-4373257	1.0	1.0	2.0	0.05	Insignificant
hsa-miR-520h-001170	1.0	1.0	2.0	0.05	Insignificant
hsa-miR-521-4373259	1.0	1.0	2.0	0.05	Insignificant
hsa-miR-522-4395524	1.0	1.0	2.0	0.05	Insignificant
hsa-miR-523-4395497	1.0	1.0	2.0	0.05	Insignificant
hsa-miR-524-001173	1.0	1.0	2.0	0.05	Insignificant
hsa-miR-524-5p-4395174	1.0	1.0	2.0	0.05	Insignificant
hsa-miR-525-3p-4395496	1.0	1.0	2.0	0.05	Insignificant
hsa-miR-525-5p-4378088	1.0	1.0	2.0	0.05	Insignificant
hsa-miR-526b-4395493	1.0	1.0	2.0	0.05	Insignificant
hsa-miR-532-3p-4395466	1.0	1.0	2.0	0.05	Insignificant
hsa-miR-532-5p-4380928	1.0	1.0	2.0	0.05	Insignificant
hsa-miR-539-4378103	1.0	1.0	2.0	0.05	Insignificant
hsa-miR-541#-002200	1.0	1.0	2.0	0.05	Insignificant
hsa-miR-541-4395312	1.0	1.0	2.0	0.05	Insignificant
hsa-miR-542-3p-4378101	1.0	1.0	2.0	0.05	Insignificant
hsa-miR-542-5p-4395351	1.0	1.0	2.0	0.05	Insignificant
hsa-miR-543-002376	1.0	1.0	2.0	0.05	Insignificant
hsa-miR-544-4395376	1.0	1.0	2.0	0.05	Insignificant
hsa-miR-545#-002266	1.0	1.0	2.0	0.05	Insignificant
hsa-miR-545-4395378	1.0	1.0	2.0	0.05	Insignificant
hsa-miR-548E-002881	1.0	1.0	2.0	0.05	Insignificant
hsa-miR-548G-002879	1.0	1.0	2.0	0.05	Insignificant
hsa-miR-548H-002816	1.0	1.0	2.0	0.05	Insignificant
hsa-miR-548I-002909	1.0	1.0	2.0	0.05	Insignificant
hsa-miR-548J-002783	1.0	1.0	2.0	0.05	Insignificant
hsa-miR-548K-002819	1.0	1.0	2.0	0.05	Insignificant
hsa-miR-548L-002904	1.0	1.0	2.0	0.05	Insignificant
hsa-miR-548M-002775	1.0	1.0	2.0	0.05	Insignificant
hsa-miR-548N-002888	1.0	1.0	2.0	0.05	Insignificant
hsa-miR-548P-002798	1.0	1.0	2.0	0.05	Insignificant
hsa-miR-548a-3p-4380948	1.0	1.0	2.0	0.05	Insignificant
hsa-miR-548a-5p-4395523	1.0	1.0	2.0	0.05	Insignificant
hsa-miR-548b-3p-4380951	1.0	1.0	2.0	0.05	Insignificant
hsa-miR-548b-5p-4395519	1.0	1.0	2.0	0.05	Insignificant
hsa-miR-548c-3p-4380993	1.0	1.0	2.0	0.05	Insignificant
hsa-miR-548c-5p-4395540	1.0	1.0	2.0	0.05	Insignificant
hsa-miR-548d-3p-4381008	1.0	1.0	2.0	0.05	Insignificant
hsa-miR-548d-5p-4395348	1.0	1.0	2.0	0.05	Insignificant
hsa-miR-549-001511	1.0	1.0	2.0	0.05	Insignificant
hsa-miR-550-001544	1.0	1.0	2.0	0.05	Insignificant
hsa-miR-550-002410	1.0	1.0	2.0	0.05	Insignificant
hsa-miR-551a-001519	1.0	1.0	2.0	0.05	Insignificant
hsa-miR-551b#-002346	1.0	1.0	2.0	0.05	Insignificant
hsa-miR-551b-4380945	1.0	1.0	2.0	0.05	Insignificant
hsa-miR-552-001520	1.0	1.0	2.0	0.05	Insignificant
hsa-miR-553-001521	1.0	1.0	2.0	0.05	Insignificant
hsa-miR-554-001522	1.0	1.0	2.0	0.05	Insignificant
hsa-miR-555-001523	1.0	1.0	2.0	0.05	Insignificant
hsa-miR-556-3p-4395456	1.0	1.0	2.0	0.05	Insignificant
hsa-miR-556-5p-4395455	1.0	1.0	2.0	0.05	Insignificant
hsa-miR-557-001525	1.0	1.0	2.0	0.05	Insignificant
hsa-miR-558-001526	1.0	1.0	2.0	0.05	Insignificant
hsa-miR-559-001527	1.0	1.0	2.0	0.05	Insignificant
hsa-miR-561-4380938	1.0	1.0	2.0	0.05	Insignificant
hsa-miR-562-001529	1.0	1.0	2.0	0.05	Insignificant
hsa-miR-563-001530	1.0	1.0	2.0	0.05	Insignificant
hsa-miR-564-001531	1.0	1.0	2.0	0.05	Insignificant
hsa-miR-566-001533	1.0	1.0	2.0	0.05	Insignificant
hsa-miR-567-001534	1.0	1.0	2.0	0.05	Insignificant
hsa-miR-569-001536	1.0	1.0	2.0	0.05	Insignificant
hsa-miR-570-4395458	1.0	1.0	2.0	0.05	Insignificant
hsa-miR-571-001613	1.0	1.0	2.0	0.05	Insignificant
hsa-miR-572-001614	1.0	1.0	2.0	0.05	Insignificant
hsa-miR-573-001615	1.0	1.0	2.0	0.05	Insignificant
hsa-miR-574-3p-4395460	1.0	1.0	2.0	0.05	Insignificant
hsa-miR-575-001617	1.0	1.0	2.0	0.05	Insignificant
hsa-miR-576-3p-4395462	1.0	1.0	2.0	0.05	Insignificant
hsa-miR-576-5p-4395461	1.0	1.0	2.0	0.05	Insignificant
hsa-miR-577-002675	1.0	1.0	2.0	0.05	Insignificant
hsa-miR-578-001619	1.0	1.0	2.0	0.05	Insignificant
hsa-miR-579-4395509	1.0	1.0	2.0	0.05	Insignificant
hsa-miR-580-001621	1.0	1.0	2.0	0.05	Insignificant
hsa-miR-581-001622	1.0	1.0	2.0	0.05	Insignificant
hsa-miR-582-3p-4395510	1.0	1.0	2.0	0.05	Insignificant
hsa-miR-582-5p-4395175	1.0	1.0	2.0	0.05	Insignificant
hsa-miR-583-001623	1.0	1.0	2.0	0.05	Insignificant
hsa-miR-584-001624	1.0	1.0	2.0	0.05	Insignificant
hsa-miR-585-001625	1.0	1.0	2.0	0.05	Insignificant
hsa-miR-586-001539	1.0	1.0	2.0	0.05	Insignificant
hsa-miR-587-001540	1.0	1.0	2.0	0.05	Insignificant
hsa-miR-588-001542	1.0	1.0	2.0	0.05	Insignificant
hsa-miR-589-001543	1.0	1.0	2.0	0.05	Insignificant
hsa-miR-589-4395520	1.0	1.0	2.0	0.05	Insignificant
hsa-miR-590-3P-002677	1.0	1.0	2.0	0.05	Insignificant
hsa-miR-590-5p-4395176	1.0	1.0	2.0	0.05	Insignificant
hsa-miR-591-001545	1.0	1.0	2.0	0.05	Insignificant
hsa-miR-592-001546	1.0	1.0	2.0	0.05	Insignificant
hsa-miR-593-001547	1.0	1.0	2.0	0.05	Insignificant
hsa-miR-593-002411	1.0	1.0	2.0	0.05	Insignificant
hsa-miR-595-001987	1.0	1.0	2.0	0.05	Insignificant
hsa-miR-596-001550	1.0	1.0	2.0	0.05	Insignificant
hsa-miR-597-4380960	1.0	1.0	2.0	0.05	Insignificant
hsa-miR-598-4395179	1.0	1.0	2.0	0.05	Insignificant
hsa-miR-599-001554	1.0	1.0	2.0	0.05	Insignificant
hsa-miR-600-001556	1.0	1.0	2.0	0.05	Insignificant
hsa-miR-601-001558	1.0	1.0	2.0	0.05	Insignificant
hsa-miR-603-001566	1.0	1.0	2.0	0.05	Insignificant
hsa-miR-604-001567	1.0	1.0	2.0	0.05	Insignificant
hsa-miR-605-001568	1.0	1.0	2.0	0.05	Insignificant
hsa-miR-606-001569	1.0	1.0	2.0	0.05	Insignificant
hsa-miR-607-001570	1.0	1.0	2.0	0.05	Insignificant
hsa-miR-608-001571	1.0	1.0	2.0	0.05	Insignificant
hsa-miR-609-001573	1.0	1.0	2.0	0.05	Insignificant
hsa-miR-613-001586	1.0	1.0	2.0	0.05	Insignificant
hsa-miR-614-001587	1.0	1.0	2.0	0.05	Insignificant
hsa-miR-615-3p-4386777	1.0	1.0	2.0	0.05	Insignificant
hsa-miR-615-5p-4395464	1.0	1.0	2.0	0.05	Insignificant
hsa-miR-616-001589	1.0	1.0	2.0	0.05	Insignificant
hsa-miR-616-4395525	1.0	1.0	2.0	0.05	Insignificant
hsa-miR-617-001591	1.0	1.0	2.0	0.05	Insignificant
hsa-miR-618-4380996	1.0	1.0	2.0	0.05	Insignificant
hsa-miR-620-002672	1.0	1.0	2.0	0.05	Insignificant
hsa-miR-621-001598	1.0	1.0	2.0	0.05	Insignificant
hsa-miR-622-001553	1.0	1.0	2.0	0.05	Insignificant
hsa-miR-623-001555	1.0	1.0	2.0	0.05	Insignificant
hsa-miR-624-001557	1.0	1.0	2.0	0.05	Insignificant
hsa-miR-624-4395541	1.0	1.0	2.0	0.05	Insignificant
hsa-miR-625#-002432	1.0	1.0	2.0	0.05	Insignificant
hsa-miR-625-4395542	1.0	1.0	2.0	0.05	Insignificant
hsa-miR-626-001559	1.0	1.0	2.0	0.05	Insignificant
hsa-miR-627-4380967	1.0	1.0	2.0	0.05	Insignificant
hsa-miR-628-3p-002434	1.0	1.0	2.0	0.05	Insignificant
hsa-miR-628-5p-4395544	1.0	1.0	2.0	0.05	Insignificant
hsa-miR-629-001562	1.0	1.0	2.0	0.05	Insignificant
hsa-miR-629-4395547	1.0	1.0	2.0	0.05	Insignificant
hsa-miR-630-001563	1.0	1.0	2.0	0.05	Insignificant
hsa-miR-631-001564	1.0	1.0	2.0	0.05	Insignificant
hsa-miR-633-001574	1.0	1.0	2.0	0.05	Insignificant
hsa-miR-634-001576	1.0	1.0	2.0	0.05	Insignificant
hsa-miR-635-001578	1.0	1.0	2.0	0.05	Insignificant
hsa-miR-636-4395199	1.0	1.0	2.0	0.05	Insignificant
hsa-miR-637-001581	1.0	1.0	2.0	0.05	Insignificant
hsa-miR-638-001582	1.0	1.0	2.0	0.05	Insignificant
hsa-miR-639-001583	1.0	1.0	2.0	0.05	Insignificant
hsa-miR-640-001584	1.0	1.0	2.0	0.05	Insignificant
hsa-miR-641-001585	1.0	1.0	2.0	0.05	Insignificant
hsa-miR-642-4380995	1.0	1.0	2.0	0.05	Insignificant
hsa-miR-643-001594	1.0	1.0	2.0	0.05	Insignificant
hsa-miR-644-001596	1.0	1.0	2.0	0.05	Insignificant
hsa-miR-645-001597	1.0	1.0	2.0	0.05	Insignificant
hsa-miR-646-001599	1.0	1.0	2.0	0.05	Insignificant
hsa-miR-647-001600	1.0	1.0	2.0	0.05	Insignificant
hsa-miR-648-001601	1.0	1.0	2.0	0.05	Insignificant
hsa-miR-649-001602	1.0	1.0	2.0	0.05	Insignificant
hsa-miR-650-001603	1.0	1.0	2.0	0.05	Insignificant
hsa-miR-651-4381007	1.0	1.0	2.0	0.05	Insignificant
hsa-miR-652-4395463	1.0	1.0	2.0	0.05	Insignificant
hsa-miR-653-4395403	1.0	1.0	2.0	0.05	Insignificant
hsa-miR-654-3p-4395350	1.0	1.0	2.0	0.05	Insignificant
hsa-miR-654-5p-4381014	1.0	1.0	2.0	0.05	Insignificant
hsa-miR-655-4381015	1.0	1.0	2.0	0.05	Insignificant
hsa-miR-656-001510	1.0	1.0	2.0	0.05	Insignificant
hsa-miR-657-001512	1.0	1.0	2.0	0.05	Insignificant
hsa-miR-658-001513	1.0	1.0	2.0	0.05	Insignificant
hsa-miR-659-001514	1.0	1.0	2.0	0.05	Insignificant
hsa-miR-660-4380925	1.0	1.0	2.0	0.05	Insignificant
hsa-miR-661-001606	1.0	1.0	2.0	0.05	Insignificant
hsa-miR-662-001607	1.0	1.0	2.0	0.05	Insignificant
hsa-miR-663B-002857	1.0	1.0	2.0	0.05	Insignificant
hsa-miR-664-002897	1.0	1.0	2.0	0.05	Insignificant
hsa-miR-665-002681	1.0	1.0	2.0	0.05	Insignificant
hsa-miR-668-001992	1.0	1.0	2.0	0.05	Insignificant
hsa-miR-671-3p-4395433	1.0	1.0	2.0	0.05	Insignificant
hsa-miR-672-4395438	1.0	1.0	2.0	0.05	Insignificant
hsa-miR-674-4395193	1.0	1.0	2.0	0.05	Insignificant
hsa-miR-675-002005	1.0	1.0	2.0	0.05	Insignificant
hsa-miR-7-2#-002314	1.0	1.0	2.0	0.05	Insignificant
hsa-miR-708#-002342	1.0	1.0	2.0	0.05	Insignificant
hsa-miR-708-4395452	1.0	1.0	2.0	0.05	Insignificant
hsa-miR-720-002895	1.0	1.0	2.0	0.05	Insignificant
hsa-miR-744#-002325	1.0	1.0	2.0	0.05	Insignificant
hsa-miR-744-4395435	1.0	1.0	2.0	0.05	Insignificant
hsa-miR-758-4395180	1.0	1.0	2.0	0.05	Insignificant
hsa-miR-765-002643	1.0	1.0	2.0	0.05	Insignificant
hsa-miR-766-001986	1.0	1.0	2.0	0.05	Insignificant
hsa-miR-767-3p-001995	1.0	1.0	2.0	0.05	Insignificant
hsa-miR-767-5p-001993	1.0	1.0	2.0	0.05	Insignificant
hsa-miR-769-3p-002003	1.0	1.0	2.0	0.05	Insignificant
hsa-miR-769-5p-001998	1.0	1.0	2.0	0.05	Insignificant
hsa-miR-770-5p-002002	1.0	1.0	2.0	0.05	Insignificant
hsa-miR-802-002004	1.0	1.0	2.0	0.05	Insignificant
hsa-miR-871-4395465	1.0	1.0	2.0	0.05	Insignificant
hsa-miR-872-4395375	1.0	1.0	2.0	0.05	Insignificant
hsa-miR-873-4395467	1.0	1.0	2.0	0.05	Insignificant
hsa-miR-874-4395379	1.0	1.0	2.0	0.05	Insignificant
hsa-miR-875-3p-4395315	1.0	1.0	2.0	0.05	Insignificant
hsa-miR-875-5p-002203	1.0	1.0	2.0	0.05	Insignificant
hsa-miR-876-3p-4395336	1.0	1.0	2.0	0.05	Insignificant
hsa-miR-876-5p-4395316	1.0	1.0	2.0	0.05	Insignificant
hsa-miR-885-3p-4395483	1.0	1.0	2.0	0.05	Insignificant
hsa-miR-885-5p-4395407	1.0	1.0	2.0	0.05	Insignificant
hsa-miR-886-3p-4395305	1.0	1.0	2.0	0.05	Insignificant
hsa-miR-886-5p-4395304	1.0	1.0	2.0	0.05	Insignificant
hsa-miR-887-4395485	1.0	1.0	2.0	0.05	Insignificant
hsa-miR-888#-002213	1.0	1.0	2.0	0.05	Insignificant
hsa-miR-888-4395323	1.0	1.0	2.0	0.05	Insignificant
hsa-miR-889-4395313	1.0	1.0	2.0	0.05	Insignificant
hsa-miR-890-4395320	1.0	1.0	2.0	0.05	Insignificant
hsa-miR-891a-4395302	1.0	1.0	2.0	0.05	Insignificant
hsa-miR-891b-4395321	1.0	1.0	2.0	0.05	Insignificant
hsa-miR-892a-4395306	1.0	1.0	2.0	0.05	Insignificant
hsa-miR-892b-002214	1.0	1.0	2.0	0.05	Insignificant
hsa-miR-9#-002231	1.0	1.0	2.0	0.05	Insignificant
hsa-miR-9-4373285	1.0	1.0	2.0	0.05	Insignificant
hsa-miR-920-002150	1.0	1.0	2.0	0.05	Insignificant
hsa-miR-921-002151	1.0	1.0	2.0	0.05	Insignificant
hsa-miR-922-002152	1.0	1.0	2.0	0.05	Insignificant
hsa-miR-924-002154	1.0	1.0	2.0	0.05	Insignificant
hsa-miR-92a-1#-002137	1.0	1.0	2.0	0.05	Insignificant
hsa-miR-92a-2#-002138	1.0	1.0	2.0	0.05	Insignificant
hsa-miR-92a-4395169	1.0	1.0	2.0	0.05	Insignificant
hsa-miR-92b#-002343	1.0	1.0	2.0	0.05	Insignificant
hsa-miR-93#-002139	1.0	1.0	2.0	0.05	Insignificant
hsa-miR-93-4373302	1.0	1.0	2.0	0.05	Insignificant
hsa-miR-933-002176	1.0	1.0	2.0	0.05	Insignificant
hsa-miR-934-002177	1.0	1.0	2.0	0.05	Insignificant
hsa-miR-935-002178	1.0	1.0	2.0	0.05	Insignificant
hsa-miR-936-002179	1.0	1.0	2.0	0.05	Insignificant
hsa-miR-937-002180	1.0	1.0	2.0	0.05	Insignificant
hsa-miR-938-002181	1.0	1.0	2.0	0.05	Insignificant
hsa-miR-939-002182	1.0	1.0	2.0	0.05	Insignificant
hsa-miR-941-002183	1.0	1.0	2.0	0.05	Insignificant
hsa-miR-942-002187	1.0	1.0	2.0	0.05	Insignificant
hsa-miR-943-002188	1.0	1.0	2.0	0.05	Insignificant
hsa-miR-944-002189	1.0	1.0	2.0	0.05	Insignificant
hsa-miR-95-4373011	1.0	1.0	2.0	0.05	Insignificant
hsa-miR-96#-002140	1.0	1.0	2.0	0.05	Insignificant
hsa-miR-96-4373372	1.0	1.0	2.0	0.05	Insignificant
hsa-miR-98-4373009	1.0	1.0	2.0	0.05	Insignificant
hsa-miR-99a#-002141	1.0	1.0	2.0	0.05	Insignificant
hsa-miR-99a-4373008	1.0	1.0	2.0	0.05	Insignificant
hsa-miR-99b#-002196	1.0	1.0	2.0	0.05	Insignificant
hsa-miR-99b-4373007	1.0	1.0	2.0	0.05	Insignificant
mmu-let-7d#-001178	1.0	1.0	2.0	0.05	Insignificant
rno-miR-29c#-001818	1.0	1.0	2.0	0.05	Insignificant
rno-miR-7#-001338	1.0	1.0	2.0	0.05	Insignificant
hsa-miR-29b-2#-002166	0.996	0.9844341	2.0	0.05	Insignificant
hsa-miR-497#-002368	0.996	0.99265945	2.0	0.05	Insignificant
hsa-miR-296-5p-4373066	0.995	0.9956585	2.0	0.05	Insignificant
hsa-miR-127-5p-4395340	0.994	0.99543256	2.0	0.05	Insignificant
hsa-miR-25-4373071	0.993	0.9892258	2.0	0.05	Insignificant
hsa-miR-222-4395387	0.989	0.9850687	2.0	0.05	Insignificant
hsa-miR-502-5p-4373227	0.988	0.9833745	2.0	0.05	Insignificant
hsa-miR-520g-4373257	0.987	0.9799226	2.0	0.05	Insignificant
hsa-miR-100#-002142	0.982	0.9697292	2.0	0.05	Insignificant
hsa-miR-422a-4395408	0.977	0.9536117	2.0	0.05	Insignificant
hsa-miR-629-001562	0.971	0.9108801	2.0	0.05	Insignificant
hsa-miR-146a-4373132	0.97	0.962775	2.0	0.05	Insignificant
RNU48-4373383	0.967	0.95301837	2.0	0.05	Insignificant
hsa-miR-15b-4373122	0.963	0.9640586	2.0	0.05	Insignificant
hsa-miR-342-5p-4395258	0.963	0.9598124	2.0	0.05	Insignificant
hsa-miR-584-001624	0.96	0.96220595	2.0	0.05	Insignificant
hsa-miR-144-002676	0.953	0.8891702	2.0	0.05	Insignificant
hsa-miR-301a-4373064	0.953	0.87738067	2.0	0.05	Insignificant
hsa-miR-197-4373102	0.951	0.9072235	2.0	0.05	Insignificant
hsa-miR-205-4373093	0.951	0.9546773	2.0	0.05	Insignificant
hsa-miR-520c-3p-002400	0.941	0.91177654	2.0	0.05	Insignificant
hsa-miR-26a-4395166	0.94	0.92744136	2.0	0.05	Insignificant
hsa-miR-370-4395386	0.936	0.9244865	2.0	0.05	Insignificant
hsa-miR-1291-002838	0.934	0.8455818	2.0	0.05	Insignificant
hsa-miR-16-1#-002420	0.933	0.9140969	2.0	0.05	Insignificant
hsa-miR-1251-002820	0.932	0.87934905	2.0	0.05	Insignificant
hsa-miR-27a#-002445	0.929	0.8997421	2.0	0.05	Insignificant
hsa-miR-455-5p-4378098	0.929	0.92477286	2.0	0.05	Insignificant
hsa-miR-193b#-002366	0.919	0.94476855	2.0	0.05	Insignificant
hsa-miR-655-4381015	0.918	0.8770627	2.0	0.05	Insignificant
hsa-miR-361-5p-4373035	0.913	0.87744707	2.0	0.05	Insignificant
hsa-miR-329-4373191	0.912	0.91086805	2.0	0.05	Insignificant
hsa-miR-631-001564	0.905	0.86936694	2.0	0.05	Insignificant
hsa-miR-148b#-002160	0.904	0.80373716	2.0	0.05	Insignificant
hsa-miR-1276-002843	0.902	0.8433949	2.0	0.05	Insignificant
hsa-miR-28-3p-4395557	0.902	0.7290243	2.0	0.05	Insignificant
hsa-miR-361-3p-002116	0.899	0.90096325	2.0	0.05	Insignificant
hsa-let-7b-4395446	0.89	0.81306213	2.0	0.05	Insignificant
hsa-miR-1228#-002763	0.888	0.94490665	2.0	0.05	Insignificant
hsa-miR-99b-4373007	0.887	0.8491272	2.0	0.05	Insignificant
hsa-miR-153-4373305	0.883	0.79135454	2.0	0.05	Insignificant
hsa-miR-450a-4395414	0.88	0.8312392	2.0	0.05	Insignificant
hsa-miR-1253-002894	0.873	0.83760947	2.0	0.05	Insignificant
hsa-miR-517b-4373244	0.862	0.8228551	2.0	0.05	Insignificant
hsa-miR-26b#-002444	0.846	0.71665776	2.0	0.05	Insignificant
hsa-miR-186-4395396	0.843	0.7664937	2.0	0.05	Insignificant
hsa-miR-502-3p-4395194	0.843	0.6727541	2.0	0.05	Insignificant
hsa-miR-939-002182	0.841	0.77180225	2.0	0.05	Insignificant
hsa-miR-99b#-002196	0.838	0.84154433	2.0	0.05	Insignificant
hsa-miR-148a#-002134	0.823	0.79081875	2.0	0.05	Insignificant
hsa-miR-130a-4373145	0.821	0.68317026	2.0	0.05	Insignificant
hsa-miR-363#-001283	0.816	0.7765501	2.0	0.05	Insignificant
hsa-miR-122-4395356	0.815	0.8734341	2.0	0.05	Insignificant
hsa-miR-126#-000451	0.814	0.9312296	2.0	0.05	Insignificant
hsa-miR-628-3p-002434	0.813	0.7631367	2.0	0.05	Insignificant
hsa-miR-1-4395333	0.812	0.5337523	2.0	0.05	Insignificant
hsa-miR-202#-002362	0.807	0.762182	2.0	0.05	Insignificant
hsa-miR-95-4373011	0.807	0.58950436	2.0	0.05	Insignificant
hsa-miR-340-4395369	0.797	0.6080949	2.0	0.05	Insignificant
hsa-miR-372-4373029	0.797	0.65040994	2.0	0.05	Insignificant
hsa-miR-648-001601	0.795	0.529412	2.0	0.05	Insignificant
hsa-miR-409-5p-4395442	0.779	0.57542366	2.0	0.05	Insignificant
hsa-miR-376c-4395233	0.778	0.68714315	2.0	0.05	Insignificant
hsa-miR-331-3p-4373046	0.776	0.703499	2.0	0.05	Insignificant
hsa-miR-512-3p-4381034	0.776	0.60447234	2.0	0.05	Insignificant
hsa-miR-199b-5p-4373100	0.765	0.6264616	2.0	0.05	Insignificant
hsa-miR-200c-4395411	0.763	0.7088116	2.0	0.05	Insignificant
RNU44-001094	0.759	0.71519524	2.0	0.05	Insignificant
hsa-miR-34a-4395168	0.758	0.7300903	2.0	0.05	Insignificant
hsa-let-7b#-002404	0.749	0.6761752	2.0	0.05	Insignificant
hsa-miR-571-001613	0.744	0.6859274	2.0	0.05	Insignificant
hsa-miR-200a#-001011	0.74	0.7227184	2.0	0.05	Insignificant
hsa-miR-668-001992	0.74	0.71019924	2.0	0.05	Insignificant
hsa-miR-139-3p-4395424	0.739	0.77773076	2.0	0.05	Insignificant
hsa-miR-409-3p-002332	0.739	0.52665865	2.0	0.05	Insignificant
hsa-miR-222#-002097	0.734	0.61934	2.0	0.05	Insignificant
hsa-miR-24-1#-002440	0.73	0.42811164	2.0	0.05	Insignificant
hsa-miR-33b-4395196	0.73	0.84094733	2.0	0.05	Insignificant
hsa-miR-889-4395313	0.73	0.54270315	2.0	0.05	Insignificant
hsa-miR-218-4373081	0.729	0.53839296	2.0	0.05	Insignificant
hsa-miR-134-4373299	0.723	0.5523287	2.0	0.05	Insignificant
hsa-miR-411-4381013	0.716	0.6308584	2.0	0.05	Insignificant
hsa-miR-519e-4395481	0.715	0.6254294	2.0	0.05	Insignificant
hsa-miR-769-5p-001998	0.715	0.66083443	2.0	0.05	Insignificant
hsa-miR-1201-002781	0.714	0.7200777	2.0	0.05	Insignificant
hsa-miR-886-5p-4395304	0.712	0.5390025	2.0	0.05	Insignificant
hsa-miR-127-3p-4373147	0.709	0.5619144	2.0	0.05	Insignificant
hsa-miR-423-5p-4395451	0.707	0.70442784	2.0	0.05	Insignificant
hsa-miR-34c-5p-4373036	0.705	0.48995394	2.0	0.05	Insignificant
hsa-miR-520d-5p-4395504	0.703	0.8351707	2.0	0.05	Insignificant
hsa-miR-93#-002139	0.702	0.58303887	2.0	0.05	Insignificant
hsa-miR-136#-002100	0.699	0.5302154	2.0	0.05	Insignificant
hsa-miR-217-4395448	0.698	0.7437928	2.0	0.05	Insignificant
RNU48-001006	0.695	0.54390424	2.0	0.05	Insignificant
hsa-miR-550-001544	0.694	0.6121273	2.0	0.05	Insignificant
hsa-miR-576-3p-4395462	0.694	0.6854656	2.0	0.05	Insignificant
hsa-miR-484-4381032	0.693	0.39685628	2.0	0.05	Insignificant
hsa-miR-425#-002302	0.691	0.6125002	2.0	0.05	Insignificant
hsa-miR-604-001567	0.684	0.37355196	2.0	0.05	Insignificant
hsa-miR-605-001568	0.683	0.6275055	2.0	0.05	Insignificant
hsa-miR-133b-4395358	0.682	0.47313577	2.0	0.05	Insignificant
hsa-miR-378-002243	0.68	0.4464886	2.0	0.05	Insignificant
hsa-miR-125a-3p-4395310	0.677	0.6497247	2.0	0.05	Insignificant
hsa-miR-202-4395474	0.677	0.49314514	2.0	0.05	Insignificant
hsa-let-7g-4395393	0.672	0.3601025	2.0	0.05	Insignificant
hsa-miR-143-4395360	0.669	0.40945646	2.0	0.05	Insignificant
hsa-miR-129-5p-4373171	0.664	0.6060964	2.0	0.05	Insignificant
hsa-miR-630-001563	0.662	0.5044112	2.0	0.05	Insignificant
hsa-miR-485-3p-4378095	0.661	0.5374647	2.0	0.05	Insignificant
hsa-miR-519d-4395514	0.658	0.34221983	2.0	0.05	Insignificant
hsa-miR-99a#-002141	0.655	0.53452283	2.0	0.05	Insignificant
hsa-miR-125b-1#-002378	0.652	0.4606987	2.0	0.05	Insignificant
hsa-miR-324-3p-4395272	0.652	0.39441827	2.0	0.05	Insignificant
hsa-miR-573-001615	0.652	0.32578224	2.0	0.05	Insignificant
hsa-miR-589-4395520	0.652	0.24191175	2.0	0.05	Insignificant
hsa-miR-299-3p-4373189	0.649	0.42934132	2.0	0.05	Insignificant
hsa-miR-148b-4373129	0.643	0.42619905	2.0	0.05	Insignificant
hsa-miR-1255B-002801	0.642	0.4335815	2.0	0.05	Insignificant
hsa-miR-185-4395382	0.641	0.4143086	2.0	0.05	Insignificant
hsa-miR-490-3p-4373215	0.641	0.6887659	2.0	0.05	Insignificant
hsa-miR-220c-4395322	0.64	0.690601	2.0	0.05	Insignificant
hsa-miR-379-4373349	0.638	0.514473	2.0	0.05	Insignificant
hsa-miR-29b-4373288	0.633	0.24622338	2.0	0.05	Insignificant
hsa-miR-892b-002214	0.628	0.5079249	2.0	0.05	Insignificant
hsa-miR-1260-002896	0.623	0.29277125	2.0	0.05	Insignificant
hsa-miR-539-4378103	0.622	0.54354304	2.0	0.05	Insignificant
hsa-miR-643-001594	0.622	0.637772	2.0	0.05	Insignificant
hsa-miR-339-5p-4395368	0.617	0.42420083	2.0	0.05	Insignificant
hsa-miR-638-001582	0.617	0.44710618	2.0	0.05	Insignificant
hsa-miR-133a-4395357	0.616	0.20930052	2.0	0.05	Insignificant
hsa-miR-376a#-002127	0.612	0.42711756	2.0	0.05	Insignificant
hsa-miR-590-5p-4395176	0.611	0.37185588	2.0	0.05	Insignificant
hsa-miR-491-5p-4381053	0.608	0.27407092	2.0	0.05	Insignificant
hsa-miR-320B-002844	0.607	0.40290555	2.0	0.05	Insignificant
hsa-miR-628-5p-4395544	0.607	0.3480952	2.0	0.05	Insignificant
hsa-miR-98-4373009	0.606	0.3588086	2.0	0.05	Insignificant
hsa-miR-424-4373201	0.604	0.1260978	2.0	0.05	Insignificant
hsa-miR-505#-002087	0.601	0.38371238	2.0	0.05	Insignificant
hsa-miR-15a-4373123	0.597	0.67329	2.0	0.05	Insignificant
hsa-miR-486-3p-4395204	0.596	0.61591905	2.0	0.05	Insignificant
hsa-miR-664-002897	0.596	0.29036972	2.0	0.05	Insignificant
hsa-miR-362-3p-4395228	0.595	0.567719	2.0	0.05	Insignificant
hsa-miR-28-5p-4373067	0.594	0.21817152	2.0	0.05	Insignificant
hsa-miR-570-4395458	0.593	0.5669962	2.0	0.05	Insignificant
hsa-miR-590-3P-002677	0.593	0.3635774	2.0	0.05	Insignificant
hsa-miR-574-3p-4395460	0.59	0.4313415	2.0	0.05	Insignificant
hsa-miR-369-3p-4373032	0.584	0.6538965	2.0	0.05	Insignificant
hsa-miR-1248-002870	0.583	0.248931	2.0	0.05	Insignificant
hsa-miR-455-3p-4395355	0.582	0.59838253	2.0	0.05	Insignificant
hsa-miR-132-4373143	0.581	0.35410985	2.0	0.05	Insignificant
hsa-miR-27a-4373287	0.581	0.16718487	2.0	0.05	Insignificant
hsa-miR-140-5p-4373374	0.575	0.16020681	2.0	0.05	Insignificant
hsa-miR-324-5p-4373052	0.575	0.2594482	2.0	0.05	Insignificant
hsa-miR-518f-4395499	0.575	0.31481743	2.0	0.05	Insignificant
hsa-miR-29a-4395223	0.564	0.26362413	2.0	0.05	Insignificant
hsa-miR-598-4395179	0.562	0.7157007	2.0	0.05	Insignificant
hsa-miR-744-4395435	0.561	0.27484488	2.0	0.05	Insignificant
hsa-miR-328-4373049	0.557	0.22350791	2.0	0.05	Insignificant
hsa-miR-377#-002128	0.556	0.61592853	2.0	0.05	Insignificant
hsa-miR-517a-4395513	0.556	0.40733448	2.0	0.05	Insignificant
hsa-miR-1224-3P-002752	0.55	0.5203006	2.0	0.05	Insignificant
hsa-let-7d-4395394	0.545	0.19291835	2.0	0.05	Insignificant
hsa-miR-410-4378093	0.536	0.37377158	2.0	0.05	Insignificant
hsa-miR-193a-3p-4395361	0.532	0.13397618	2.0	0.05	Insignificant
hsa-miR-1271-002779	0.531	0.26980814	2.0	0.05	Insignificant
hsa-miR-32-4395220	0.525	0.5779424	2.0	0.05	Insignificant
hsa-miR-100-4373160	0.522	0.24511608	2.0	0.05	Insignificant
hsa-let-7e-4395517	0.521	0.15858702	2.0	0.05	Insignificant
hsa-miR-140-3p-4395345	0.521	0.08354765	2.0	0.05	Insignificant
hsa-miR-595-001987	0.515	0.43719104	2.0	0.05	Insignificant
hsa-miR-518b-4373246	0.513	0.15206903	2.0	0.05	Insignificant
hsa-let-7f-4373164	0.509	0.18825169	2.0	0.05	Insignificant
hsa-miR-518d-3p-4373248	0.505	0.45771483	2.0	0.05	Insignificant
hsa-miR-493-4395475	0.502	0.20516779	2.0	0.05	Insignificant
hsa-miR-21-4373090	0.501	0.25807837	2.0	0.05	Insignificant
hsa-miR-487b-4378102	0.501	0.14365913	2.0	0.05	Insignificant
hsa-miR-586-001539	0.5	0.24651767	2.0	0.05	Insignificant
hsa-miR-374b-4381045	0.499	0.06481957	2.0	0.05	Insignificant
hsa-miR-362-5p-4378092	0.492	0.22409075	2.0	0.05	Insignificant
hsa-miR-363-4378090	0.489	0.32897097	2.0	0.05	Insignificant
hsa-miR-886-3p-4395305	0.487	0.38295546	2.0	0.05	Insignificant
hsa-miR-33a#-002136	0.481	0.38370708	2.0	0.05	Insignificant
hsa-miR-30c-4373060	0.478	0.26155427	2.0	0.05	Insignificant
hsa-miR-23a-4373074	0.474	0.49804485	2.0	0.05	Insignificant
hsa-miR-30d#-002305	0.471	0.34652096	2.0	0.05	Insignificant
hsa-miR-26b-4395167	0.47	0.06848373	2.0	0.05	Insignificant
hsa-miR-151-5P-002642	0.468	0.2296467	2.0	0.05	Insignificant
hsa-miR-24-4373072	0.466	0.12264741	2.0	0.05	Insignificant
hsa-miR-495-4381078	0.458	0.18751033	2.0	0.05	Insignificant
hsa-miR-221-4373077	0.454	0.48582256	2.0	0.05	Insignificant
hsa-miR-1247-002893	0.443	0.08358311	2.0	0.05	Insignificant
hsa-miR-513C-002756	0.435	0.24591899	2.0	0.05	Insignificant
hsa-miR-487a-4378097	0.425	0.30666372	2.0	0.05	Insignificant
hsa-miR-323-3p-4395338	0.421	0.17432211	2.0	0.05	Insignificant
hsa-miR-146b-3p-4395472	0.42	0.4071458	2.0	0.05	Insignificant
hsa-miR-125b-4373148	0.415	0.080983326	2.0	0.05	Insignificant
hsa-miR-103-4373158	0.413	0.049612507	2.0	0.05	Downregulated
hsa-miR-449a-4373207	0.41	0.40282714	2.0	0.05	Insignificant
hsa-let-7c-4373167	0.409	0.12610458	2.0	0.05	Insignificant
hsa-miR-517c-4373264	0.407	0.20641984	2.0	0.05	Insignificant
hsa-miR-378-000567	0.405	0.5718334	2.0	0.05	Insignificant
hsa-miR-99a-4373008	0.402	0.09034304	2.0	0.05	Insignificant
hsa-miR-149-4395366	0.397	0.42624906	2.0	0.05	Insignificant
hsa-miR-874-4395379	0.393	0.43880016	2.0	0.05	Insignificant
hsa-miR-137-4373301	0.392	0.48488748	2.0	0.05	Insignificant
hsa-miR-513-5p-4395201	0.38	0.16015306	2.0	0.05	Insignificant
hsa-miR-380-5p-000570	0.377	0.10452578	2.0	0.05	Insignificant
hsa-miR-500-4395539	0.372	0.008497755	2.0	0.05	Downregulated
hsa-miR-591-001545	0.368	0.20676312	2.0	0.05	Insignificant
hsa-miR-211-4373088	0.364	0.31420583	2.0	0.05	Insignificant
hsa-miR-367#-002121	0.36	0.5575648	2.0	0.05	Insignificant
hsa-miR-566-001533	0.357	0.14006983	2.0	0.05	Insignificant
hsa-miR-374a-4373028	0.356	0.023617456	2.0	0.05	Downregulated
hsa-miR-1180-002847	0.354	0.06958549	2.0	0.05	Insignificant
hsa-miR-365-4373194	0.35	0.082191125	2.0	0.05	Insignificant
hsa-miR-204-4373094	0.348	0.34405747	2.0	0.05	Insignificant
hsa-miR-34a#-002316	0.345	0.27795085	2.0	0.05	Insignificant
hsa-miR-124#-002197	0.343	0.55140674	2.0	0.05	Insignificant
hsa-miR-145-4395389	0.343	0.025498603	2.0	0.05	Downregulated
hsa-miR-432#-001027	0.338	0.26768705	2.0	0.05	Insignificant
hsa-miR-33a-002135	0.333	0.15517493	2.0	0.05	Insignificant
hsa-miR-195-4373105	0.33	0.041809022	2.0	0.05	Downregulated
hsa-miR-139-5p-4395400	0.326	0.14395429	2.0	0.05	Insignificant
hsa-miR-199a-3p-4395415	0.322	0.010952172	2.0	0.05	Downregulated
hsa-miR-1238-002927	0.314	0.23617232	2.0	0.05	Insignificant
hsa-miR-30b-4373290	0.309	0.006729148	2.0	0.05	Downregulated
hsa-let-7a-4373169	0.304	0.10758156	2.0	0.05	Insignificant
hsa-miR-507-4373232	0.303	0.4995812	2.0	0.05	Insignificant
hsa-miR-659-001514	0.301	0.057722773	2.0	0.05	Insignificant
hsa-miR-30d-000420	0.3	0.2775182	2.0	0.05	Insignificant
hsa-miR-564-001531	0.297	0.06318122	2.0	0.05	Insignificant
hsa-miR-214-4395417	0.29	0.00522684	2.0	0.05	Downregulated
hsa-miR-22-4373079	0.29	0.09048901	2.0	0.05	Insignificant
rno-miR-7#-001338	0.286	0.17363644	2.0	0.05	Insignificant
hsa-miR-567-001534	0.285	0.2023072	2.0	0.05	Insignificant
hsa-miR-149#-002164	0.281	0.25603715	2.0	0.05	Insignificant
hsa-miR-27b-4373068	0.281	0.10388098	2.0	0.05	Insignificant
hsa-miR-758-4395180	0.279	0.015844455	2.0	0.05	Downregulated
hsa-miR-29c-4395171	0.277	0.03178867	2.0	0.05	Downregulated
hsa-miR-129-3p-4373297	0.266	0.32989666	2.0	0.05	Insignificant
hsa-miR-497-001043	0.263	0.12980871	2.0	0.05	Insignificant
hsa-miR-23b-4373073	0.258	0.24375625	2.0	0.05	Insignificant
hsa-miR-187-4373307	0.255	0.1952987	2.0	0.05	Insignificant
hsa-miR-501-5p-4373226	0.255	0.08551595	2.0	0.05	Insignificant
hsa-miR-1825-002907	0.253	0.2582022	2.0	0.05	Insignificant
U6 snRNA-001973	0.249	0.21117578	2.0	0.05	Insignificant
hsa-miR-1296-002908	0.249	0.20447198	2.0	0.05	Insignificant
hsa-miR-646-001599	0.244	0.019112075	2.0	0.05	Downregulated
hsa-miR-152-4395170	0.235	0.057450134	2.0	0.05	Insignificant
hsa-miR-135a-4373140	0.225	0.10931558	2.0	0.05	Insignificant
hsa-miR-660-4380925	0.224	0.035491325	2.0	0.05	Downregulated
hsa-miR-657-001512	0.222	0.15317738	2.0	0.05	Insignificant
hsa-miR-656-001510	0.221	0.060492907	2.0	0.05	Insignificant
hsa-miR-489-4395469	0.216	0.07764674	2.0	0.05	Insignificant
hsa-miR-596-001550	0.209	0.3587193	2.0	0.05	Insignificant
hsa-miR-335#-002185	0.207	0.17162953	2.0	0.05	Insignificant
hsa-miR-22#-002301	0.206	0.017169623	2.0	0.05	Downregulated
hsa-miR-449b-4381011	0.204	0.19886322	2.0	0.05	Insignificant
hsa-miR-508-5p-4395203	0.201	0.21627226	2.0	0.05	Insignificant
hsa-miR-30a-5p-000417	0.2	0.070624135	2.0	0.05	Insignificant
hsa-miR-766-001986	0.2	0.2447476	2.0	0.05	Insignificant
hsa-miR-532-3p-4395466	0.189	0.011466525	2.0	0.05	Downregulated
hsa-miR-30e-3p-000422	0.188	0.054591566	2.0	0.05	Insignificant
hsa-miR-532-5p-4380928	0.186	0.03370918	2.0	0.05	Downregulated
hsa-miR-431#-002312	0.185	0.52656025	2.0	0.05	Insignificant
hsa-let-7g#-002118	0.179	0.021847842	2.0	0.05	Downregulated
hsa-miR-424#-002309	0.168	0.16046247	2.0	0.05	Insignificant
hsa-miR-216b-4395437	0.163	0.17207114	2.0	0.05	Insignificant
hsa-miR-572-001614	0.16	0.05019703	2.0	0.05	Insignificant
hsa-miR-30a-3p-000416	0.156	0.05835464	2.0	0.05	Insignificant
hsa-miR-31-4395390	0.148	0.04869572	2.0	0.05	Downregulated
hsa-miR-510-4395352	0.147	0.09211929	2.0	0.05	Insignificant
hsa-miR-135b-4395372	0.145	0.013608449	2.0	0.05	Downregulated
hsa-miR-335-4373045	0.142	0.054792546	2.0	0.05	Insignificant
hsa-miR-508-3p-4373233	0.109	0.0672333	2.0	0.05	Insignificant
hsa-miR-214#-002293	0.103	0.0032974458	2.0	0.05	Downregulated
hsa-miR-142-5p-4395359	0.097	0.11805264	2.0	0.05	Insignificant
hsa-miR-506-4373231	0.095	0.009205767	2.0	0.05	Downregulated
hsa-miR-485-5p-4373212	0.075	0.01902638	2.0	0.05	Downregulated
hsa-miR-509-5p-4395346	0.065	0.04086958	2.0	0.05	Downregulated
hsa-miR-583-001623	0.063	0.43874383	2.0	0.05	Insignificant
hsa-miR-122#-002130	0.057	0.43943322	2.0	0.05	Insignificant
hsa-miR-509-3-5p-4395266	0.04	0.022085281	2.0	0.05	Downregulated
hsa-miR-219-5p-4373080	0.039	0.460409	2.0	0.05	Insignificant
hsa-miR-96-4373372	0.028	0.34038335	2.0	0.05	Insignificant
hsa-miR-614-001587	0.024	0.323835	2.0	0.05	Insignificant

## Sheet: Table S4
Table S4. List of significant differentially expressed microRNAs.
Target	Fold-change	P value	Fold-change boundary	P value boundary	Result
hsa-let-7g#-002118	0.179	0.021847842	2.0	0.05	Downregulated
hsa-miR-103-4373158	0.413	0.049612507	2.0	0.05	Downregulated
hsa-miR-105#-002168	2.235	0.014375298	2.0	0.05	Upregulated
hsa-miR-1244-002791	3.129	0.022049107	2.0	0.05	Upregulated
hsa-miR-1267-002885	3.189	0.045812733	2.0	0.05	Upregulated
hsa-miR-1288-002832	2.13	0.019405125	2.0	0.05	Upregulated
hsa-miR-1292-002824	3.14	0.0025186143	2.0	0.05	Upregulated
hsa-miR-135b-4395372	0.145	0.013608449	2.0	0.05	Downregulated
hsa-miR-145-4395389	0.343	0.025498603	2.0	0.05	Downregulated
hsa-miR-16-2#-002171	9.63	0.04391359	2.0	0.05	Upregulated
hsa-miR-181c-4373115	2.058	0.045697104	2.0	0.05	Upregulated
hsa-miR-182-4395445	2.728	0.0299027	2.0	0.05	Upregulated
hsa-miR-195-4373105	0.33	0.041809022	2.0	0.05	Downregulated
hsa-miR-196b-4395326	7.365	0.011823754	2.0	0.05	Upregulated
hsa-miR-199a-3p-4395415	0.322	0.010952172	2.0	0.05	Downregulated
hsa-miR-214#-002293	0.103	0.0032974458	2.0	0.05	Downregulated
hsa-miR-214-4395417	0.29	0.00522684	2.0	0.05	Downregulated
hsa-miR-22#-002301	0.206	0.017169623	2.0	0.05	Downregulated
hsa-miR-221#-002096	2.224	0.04706575	2.0	0.05	Upregulated
hsa-miR-29c-4395171	0.277	0.03178867	2.0	0.05	Downregulated
hsa-miR-30b-4373290	0.309	0.006729148	2.0	0.05	Downregulated
hsa-miR-31-4395390	0.148	0.04869572	2.0	0.05	Downregulated
hsa-miR-32#-002111	2.594	0.004350648	2.0	0.05	Upregulated
hsa-miR-374a-4373028	0.356	0.023617456	2.0	0.05	Downregulated
hsa-miR-411#-002238	4.965	0.01545394	2.0	0.05	Upregulated
hsa-miR-485-5p-4373212	0.075	0.01902638	2.0	0.05	Downregulated
hsa-miR-488-001106	2.791	0.039803818	2.0	0.05	Upregulated
hsa-miR-500-4395539	0.372	0.008497755	2.0	0.05	Downregulated
hsa-miR-506-4373231	0.095	0.009205767	2.0	0.05	Downregulated
hsa-miR-509-3-5p-4395266	0.04	0.022085281	2.0	0.05	Downregulated
hsa-miR-509-5p-4395346	0.065	0.04086958	2.0	0.05	Downregulated
hsa-miR-518e#-002371	2.144	0.0060773334	2.0	0.05	Upregulated
hsa-miR-518f#-002387	2.833	0.016865216	2.0	0.05	Upregulated
hsa-miR-523-4395497	3.4	0.04816862	2.0	0.05	Upregulated
hsa-miR-532-3p-4395466	0.189	0.011466525	2.0	0.05	Downregulated
hsa-miR-532-5p-4380928	0.186	0.03370918	2.0	0.05	Downregulated
hsa-miR-548K-002819	2.6	0.03838672	2.0	0.05	Upregulated
hsa-miR-593-001547	2.035	0.043988522	2.0	0.05	Upregulated
hsa-miR-609-001573	2.341	0.015959438	2.0	0.05	Upregulated
hsa-miR-645-001597	2.194	0.0068910685	2.0	0.05	Upregulated
hsa-miR-646-001599	0.244	0.019112075	2.0	0.05	Downregulated
hsa-miR-649-001602	2.606	0.0100402525	2.0	0.05	Upregulated
hsa-miR-660-4380925	0.224	0.035491325	2.0	0.05	Downregulated
hsa-miR-7-2#-002314	2.624	0.00822261	2.0	0.05	Upregulated
hsa-miR-758-4395180	0.279	0.015844455	2.0	0.05	Downregulated
hsa-miR-765-002643	6.066	0.03442947	2.0	0.05	Upregulated
hsa-miR-9#-002231	3.989	0.021351505	2.0	0.05	Upregulated
hsa-miR-921-002151	2.011	0.04430436	2.0	0.05	Upregulated
hsa-miR-92a-2#-002138	2.413	0.0036231298	2.0	0.05	Upregulated
hsa-miR-933-002176	2.289	0.0020712356	2.0	0.05	Upregulated

## Sheet: Table S5
Table S5. Ranking of upregulated microRNAs.
Target	Fold-change	log2(FoldChange)	P value	Result	Ranking fold-change	Ranking p value	Combined ranking
hsa-miR-1292-002824	3.14	1.65076	0.00251861	Upregulated	8	2	16
hsa-miR-196b-4395326	7.365	2.88069	0.0118238	Upregulated	2	9	18
hsa-miR-933-002176	2.289	1.19472	0.00207124	Upregulated	19	1	19
hsa-miR-16-2#-002171	9.63	3.26754	0.0439136	Upregulated	1	21	21
hsa-miR-411#-002238	4.965	2.31179	0.0154539	Upregulated	4	11	44
hsa-miR-92a-2#-002138	2.413	1.27083	0.00362313	Upregulated	17	3	51
hsa-miR-765-002643	6.066	2.60075	0.0344295	Upregulated	3	18	54
hsa-miR-32#-002111	2.594	1.37518	0.00435065	Upregulated	16	4	64
hsa-miR-9#-002231	3.989	1.99603	0.0213515	Upregulated	5	15	75
hsa-miR-7-2#-002314	2.624	1.39177	0.00822261	Upregulated	13	7	91
hsa-miR-649-001602	2.606	1.38184	0.0100403	Upregulated	14	8	112
hsa-miR-518e#-002371	2.144	1.1003	0.00607733	Upregulated	23	5	115
hsa-miR-518f#-002387	2.833	1.50233	0.0168652	Upregulated	10	13	130
hsa-miR-645-001597	2.194	1.13356	0.00689107	Upregulated	22	6	132
hsa-miR-1244-002791	3.129	1.6457	0.0220491	Upregulated	9	16	144
hsa-miR-523-4395497	3.4	1.76553	0.0481686	Upregulated	6	27	162
hsa-miR-1267-002885	3.189	1.6731	0.0458127	Upregulated	7	25	175
hsa-miR-105#-002168	2.235	1.16027	0.0143753	Upregulated	20	10	200
hsa-miR-182-4395445	2.728	1.44784	0.0299027	Upregulated	12	17	204
hsa-miR-609-001573	2.341	1.22712	0.0159594	Upregulated	18	12	216
hsa-miR-488-001106	2.791	1.48078	0.0398038	Upregulated	11	20	220
hsa-miR-548K-002819	2.6	1.37851	0.0383867	Upregulated	15	19	285
hsa-miR-1288-002832	2.13	1.09085	0.0194051	Upregulated	24	14	336
hsa-miR-221#-002096	2.224	1.15316	0.0470658	Upregulated	21	26	546
hsa-miR-593-001547	2.035	1.02503	0.0439885	Upregulated	26	22	572
hsa-miR-181c-4373115	2.058	1.04124	0.0456971	Upregulated	25	24	600
hsa-miR-921-002151	2.011	1.00791	0.0443044	Upregulated	27	23	621

## Sheet: Table S6
Table S6. Ranking of downregulated microRNAs.
Target	Fold-change	log2(FoldChange)	P value	Result	Ranking fold-change	Ranking p value	Combined ranking
hsa-miR-500-4395539	0.372	-1.42663	0.00849775	Downregulated	2	4	8
hsa-miR-214-4395417	0.29	-1.78588	0.00522684	Downregulated	8	2	16
hsa-miR-214#-002293	0.103	-3.27928	0.00329745	Downregulated	19	1	19
hsa-miR-30b-4373290	0.309	-1.69432	0.00672915	Downregulated	7	3	21
hsa-miR-103-4373158	0.413	-1.27579	0.0496125	Downregulated	1	23	23
hsa-miR-199a-3p-4395415	0.322	-1.63487	0.0109522	Downregulated	6	6	36
hsa-miR-374a-4373028	0.356	-1.49005	0.0236175	Downregulated	3	15	45
hsa-miR-145-4395389	0.343	-1.54372	0.0254986	Downregulated	4	16	64
hsa-miR-758-4395180	0.279	-1.84166	0.0158445	Downregulated	9	9	81
hsa-miR-532-3p-4395466	0.189	-2.40354	0.0114665	Downregulated	14	7	98
hsa-miR-506-4373231	0.095	-3.39593	0.00920577	Downregulated	20	5	100
hsa-miR-195-4373105	0.33	-1.59946	0.041809	Downregulated	5	21	105
hsa-miR-22#-002301	0.206	-2.27928	0.0171696	Downregulated	13	10	130
hsa-miR-646-001599	0.244	-2.03505	0.0191121	Downregulated	11	12	132
hsa-miR-135b-4395372	0.145	-2.78588	0.0136084	Downregulated	18	8	144
hsa-miR-29c-4395171	0.277	-1.85204	0.0317887	Downregulated	10	17	170
hsa-let-7g#-002118	0.179	-2.48197	0.0218478	Downregulated	16	13	208
hsa-miR-660-4380925	0.224	-2.15843	0.0354913	Downregulated	12	19	228
hsa-miR-485-5p-4373212	0.075	-3.73697	0.0190264	Downregulated	21	11	231
hsa-miR-532-5p-4380928	0.186	-2.42663	0.0337092	Downregulated	15	18	270
hsa-miR-509-3-5p-4395266	0.04	-4.64386	0.0220853	Downregulated	23	14	322
hsa-miR-31-4395390	0.148	-2.75633	0.0486957	Downregulated	17	22	374
hsa-miR-509-5p-4395346	0.065	-3.94342	0.0408696	Downregulated	22	20	440

## Sheet: Table S7
Table S7. Target genes for miR-181c-5p.
miRTargetLink 2.0
miRNA	Target/target pathway	Support	Source	Experiment(s)	Reference - PMID
hsa-miR-181c-5p	NLK	Functional MTI	MIRT000233	Luciferase reporter assay	19585654
hsa-miR-181c-5p	GATA6	Functional MTI	MIRT000234	Luciferase reporter assay	19585654
hsa-miR-181c-5p	CDX2	Functional MTI	MIRT000235	Luciferase reporter assay	19585654
hsa-miR-181c-5p	KRAS	Functional MTI	MIRT003210	Luciferase reporter assay, RT-qPCR, western blotting	20080834
hsa-miR-181c-5p	KRAS	Functional MTI	MIRT003210	RT-qPCR, western blotting	23667495
hsa-miR-181c-5p	NOTCH4	Functional MTI	MIRT003211	Luciferase reporter assay, RT-qPCR, western blotting	20080834
hsa-miR-181c-5p	BCL2	Functional MTI	MIRT003499	Luciferase reporter assay, RT-qPCR, western blotting, reporter assay, western blotting, other	20162574
hsa-miR-181c-5p	BCL2	Functional MTI	MIRT003499	GFP reporter assay, RT-qPCR, western blotting	25898913
hsa-miR-181c-5p	TRIM2	Functional MTI	MIRT006877	In situ hybridization, luciferase reporter assay	21720722
hsa-miR-181c-5p	TRIM2	Functional MTI	MIRT006877	Immunofluorescence, immunoprecipitaion, luciferase reporter assay, RT-qPCR, western blotting	27933582
hsa-miR-181c-5p	SIRT1	Functional MTI	MIRT006878	In situ hybridization, luciferase reporter assay	21720722
hsa-miR-181c-5p	BTBD3	Functional MTI	MIRT006896	In situ hybridization, luciferase reporter assay	21720722
hsa-miR-181c-5p	BMPR2	Functional MTI	MIRT007221	Luciferase reporter assay	23352489
hsa-miR-181c-5p	IL2	Functional MTI	MIRT025034	Reporter assay, RT-qPCR, other	21112091
hsa-miR-181c-5p	DPYSL2	Functional MTI	MIRT053527	RT-qPCR, western blotting	23667495
hsa-miR-181c-5p	MECP2	Functional MTI	MIRT053528	RT-qPCR, western blotting	23667495
hsa-miR-181c-5p	PRKCD	Functional MTI	MIRT163344	Luciferase reporter assay	26629004
hsa-miR-181c-5p	RAP1B	Functional MTI	MIRT054564	Immunofluorescence, luciferase reporter assay, RT-qPCR, western blotting	24573637
hsa-miR-181c-5p	TGFBR1	Functional MTI	MIRT734924	Immunohistochemistry, luciferase reporter assay, RT-qPCR, western blotting	26682928
hsa-miR-181c-5p	PRAP1	Functional MTI	MIRT731181	RT-qPCR, ELISA, luciferase reporter assay, western blotting	25554417
hsa-miR-181c-5p	MST1	Functional MTI	MIRT732574	Immunoprecipitaion, luciferase reporter assay, western blotting	26561204
hsa-miR-181c-5p	LATS2	Functional MTI	MIRT732575	Immunoprecipitaion, luciferase reporter assay, western blotting	26561204
hsa-miR-181c-5p	SGMS1	Functional MTI	MIRT732576	Immunoprecipitaion, luciferase reporter assay, western blotting	26561204
hsa-miR-181c-5p	SAV1	Functional MTI	MIRT732577	Immunoprecipitaion, luciferase reporter assay, western blotting	26561204
hsa-miR-181c-5p	PTEN	Functional MTI	MIRT734038	Immunofluorescence, luciferase reporter assay, western blotting	25695913
hsa-miR-181c-5p	ST8SIA4	Functional MTI	MIRT734373	Immunohistochemistry, luciferase reporter assay, RT-qPCR, western blotting	27527856
hsa-miR-181c-5p	NDRG2	Functional MTI	MIRT734811	luciferase reporter assay, RT-qPCR, western blotting	27533020
hsa-miR-181c-5p	IL7	Functional MTI	MIRT735152	ELISA, luciferase reporter assay, RT-qPCR	25962782
hsa-miR-181c-5p	TGFBR2	Functional MTI	MIRT734925	Immunohistochemistry, luciferase reporter assay, RT-qPCR, western blotting	26682928
hsa-miR-181c-5p	TGFBRAP1	Functional MTI	MIRT734926	Immunohistochemistry, luciferase reporter assay, RT-qPCR, western blotting	26682928

## Sheet: Table S8
Table S8. Pathways in which target genes for miR-181c-5p are involved.
miRTargetLink 2.0
Source	Category set	Category	Node type	Covered network entities	Number of genes
miEAA 2.0	Localization (RNALocate)	Exosome	miRNA	hsa-miR-192-5p,hsa-miR-181c-5p,hsa-miR-139-5p,hsa-miR-206,hsa-miR-21-5p,hsa-miR-20a-5p,hsa-miR-24-2-5p,hsa-miR-29c-3p,hsa-miR-204-5p,hsa-miR-452-5p,hsa-miR-613,hsa-miR-1915-3p,hsa-miR-487b-3p,hsa-miR-34a-5p,hsa-miR-34b-3p,hsa-miR-622,hsa-miR-193a-3p,hsa-miR-134-5p,hsa-miR-29b-3p,hsa-miR-497-5p,hsa-miR-98-5p,hsa-miR-1-3p,hsa-miR-365a-3p,hsa-miR-708-5p,hsa-miR-449a,hsa-miR-195-5p,hsa-miR-224-5p,hsa…	80
miEAA 2.0	Localization (RNALocate)	microvesicle	miRNA	hsa-miR-1-3p,hsa-miR-136-5p,hsa-miR-34c-5p,hsa-miR-365a-3p,hsa-miR-708-5p,hsa-miR-449a,hsa-miR-195-5p,hsa-miR-224-5p,hsa-miR-196b-5p,hsa-miR-125a-5p,hsa-miR-200c-3p,hsa-miR-153-3p,hsa-miR-184,hsa-miR-152-3p,hsa-miR-503-5p,hsa-miR-192-5p,hsa-miR-34a-3p,hsa-miR-181b-5p,hsa-miR-15b-5p,hsa-let-7g-5p,hsa-miR-181c-5p,hsa-miR-139-5p,hsa-miR-206,hsa-miR-148a-3p,hsa-miR-429,hsa-miR-20a-5p,hsa-miR-216b-5p,…	74
miEAA 2.0	Expressed in tissue (Tissue Atlas)	adipocyte	miRNA	hsa-miR-1-3p,hsa-miR-136-5p,hsa-miR-708-5p,hsa-miR-365a-3p,hsa-miR-449a,hsa-miR-195-5p,hsa-miR-224-5p,hsa-miR-196b-5p,hsa-miR-125a-5p,hsa-miR-200c-3p,hsa-miR-184,hsa-miR-152-3p,hsa-miR-192-5p,hsa-miR-181b-5p,hsa-miR-34b-5p,hsa-let-7g-5p,hsa-miR-15b-5p,hsa-miR-181c-5p,hsa-miR-206,hsa-miR-429,hsa-miR-148a-3p,hsa-miR-139-5p,hsa-miR-20a-5p,hsa-miR-21-5p,hsa-miR-205-5p,hsa-miR-376c-3p,hsa-miR-7-5p,hsa…	67
miEAA 2.0	Expressed in tissue (Tissue Atlas)	thyroid	miRNA	hsa-miR-1-3p,hsa-miR-136-5p,hsa-miR-34c-5p,hsa-miR-708-5p,hsa-miR-365a-3p,hsa-miR-449a,hsa-miR-195-5p,hsa-miR-224-5p,hsa-miR-196b-5p,hsa-miR-125a-5p,hsa-miR-200c-3p,hsa-miR-184,hsa-miR-152-3p,hsa-miR-192-5p,hsa-miR-34a-3p,hsa-miR-181b-5p,hsa-miR-34b-5p,hsa-let-7g-5p,hsa-miR-15b-5p,hsa-miR-181c-5p,hsa-miR-206,hsa-miR-429,hsa-miR-148a-3p,hsa-miR-139-5p,hsa-miR-20a-5p,hsa-miR-21-5p,hsa-miR-205-5p,hs…	67
miEAA 2.0	Confidence (miRBase)	High confidence set	miRNA	hsa-miR-1-3p,hsa-miR-136-5p,hsa-miR-34c-5p,hsa-miR-708-5p,hsa-miR-365a-3p,hsa-miR-195-5p,hsa-miR-224-5p,hsa-miR-196b-5p,hsa-miR-153-3p,hsa-miR-125a-5p,hsa-miR-200c-3p,hsa-miR-152-3p,hsa-miR-503-5p,hsa-miR-15a-3p,hsa-miR-192-5p,hsa-miR-34a-3p,hsa-miR-181b-5p,hsa-miR-34b-5p,hsa-miR-15b-5p,hsa-let-7g-5p,hsa-miR-21-5p,hsa-miR-181c-5p,hsa-miR-139-5p,hsa-miR-429,hsa-miR-148a-3p,hsa-miR-20a-5p,hsa-miR-1…	66
miEAA 2.0	Conservation (miRBase)	Conserved in at least 5 species	miRNA	hsa-miR-1-3p,hsa-miR-136-5p,hsa-miR-34c-5p,hsa-miR-708-5p,hsa-miR-365a-3p,hsa-miR-449a,hsa-miR-195-5p,hsa-miR-153-3p,hsa-miR-125a-5p,hsa-miR-196b-5p,hsa-miR-200c-3p,hsa-miR-184,hsa-miR-152-3p,hsa-miR-503-5p,hsa-miR-15a-3p,hsa-miR-192-5p,hsa-miR-181b-5p,hsa-miR-15b-5p,hsa-let-7g-5p,hsa-miR-139-5p,hsa-miR-21-5p,hsa-miR-206,hsa-miR-181c-5p,hsa-miR-148a-3p,hsa-miR-20a-5p,hsa-miR-182-5p,hsa-miR-216b-5…	66
miEAA 2.0	Expressed in tissue (Tissue Atlas)	epididymis	miRNA	hsa-miR-1-3p,hsa-miR-136-5p,hsa-miR-34c-5p,hsa-miR-708-5p,hsa-miR-365a-3p,hsa-miR-195-5p,hsa-miR-224-5p,hsa-miR-196b-5p,hsa-miR-125a-5p,hsa-miR-200c-3p,hsa-miR-184,hsa-miR-152-3p,hsa-miR-192-5p,hsa-miR-34a-3p,hsa-miR-181b-5p,hsa-miR-34b-5p,hsa-let-7g-5p,hsa-miR-15b-5p,hsa-miR-181c-5p,hsa-miR-206,hsa-miR-429,hsa-miR-148a-3p,hsa-miR-139-5p,hsa-miR-20a-5p,hsa-miR-182-5p,hsa-miR-21-5p,hsa-miR-205-5p,…	66
miEAA 2.0	Diseases (miRWalk)	Neoplasms	miRNA	hsa-miR-1-3p,hsa-miR-34c-5p,hsa-miR-365a-3p,hsa-miR-449a,hsa-miR-195-5p,hsa-miR-224-5p,hsa-miR-125a-5p,hsa-miR-196b-5p,hsa-miR-200c-3p,hsa-miR-153-3p,hsa-miR-184,hsa-miR-152-3p,hsa-miR-503-5p,hsa-miR-192-5p,hsa-miR-181b-5p,hsa-miR-15b-5p,hsa-miR-34b-5p,hsa-let-7g-5p,hsa-miR-181c-5p,hsa-miR-206,hsa-miR-21-5p,hsa-miR-148a-3p,hsa-miR-429,hsa-miR-20a-5p,hsa-miR-182-5p,hsa-miR-216b-5p,hsa-miR-376c-3p,…	65
miEAA 2.0	Expressed in tissue (Tissue Atlas)	skin	miRNA	hsa-miR-1-3p,hsa-miR-136-5p,hsa-miR-708-5p,hsa-miR-365a-3p,hsa-miR-195-5p,hsa-miR-224-5p,hsa-miR-196b-5p,hsa-miR-125a-5p,hsa-miR-200c-3p,hsa-miR-184,hsa-miR-152-3p,hsa-miR-192-5p,hsa-miR-34a-3p,hsa-miR-181b-5p,hsa-miR-34b-5p,hsa-let-7g-5p,hsa-miR-15b-5p,hsa-miR-181c-5p,hsa-miR-206,hsa-miR-429,hsa-miR-148a-3p,hsa-miR-139-5p,hsa-miR-20a-5p,hsa-miR-21-5p,hsa-miR-205-5p,hsa-miR-376c-3p,hsa-miR-7-5p,h…	65
miEAA 2.0	Expressed in tissue (Tissue Atlas)	muscle	miRNA	hsa-miR-1-3p,hsa-miR-136-5p,hsa-miR-34c-5p,hsa-miR-708-5p,hsa-miR-365a-3p,hsa-miR-449a,hsa-miR-195-5p,hsa-miR-224-5p,hsa-miR-196b-5p,hsa-miR-125a-5p,hsa-miR-184,hsa-miR-152-3p,hsa-miR-503-5p,hsa-miR-192-5p,hsa-miR-181b-5p,hsa-miR-34b-5p,hsa-let-7g-5p,hsa-miR-15b-5p,hsa-miR-181c-5p,hsa-miR-206,hsa-miR-139-5p,hsa-miR-148a-3p,hsa-miR-21-5p,hsa-miR-20a-5p,hsa-miR-376c-3p,hsa-miR-7-5p,hsa-miR-340-5p,h…	64
miEAA 2.0	Expressed in tissue (Tissue Atlas)	tunica albuginea	miRNA	hsa-miR-1-3p,hsa-miR-136-5p,hsa-miR-708-5p,hsa-miR-365a-3p,hsa-miR-449a,hsa-miR-195-5p,hsa-miR-196b-5p,hsa-miR-125a-5p,hsa-miR-200c-3p,hsa-miR-184,hsa-miR-152-3p,hsa-miR-503-5p,hsa-miR-192-5p,hsa-miR-181b-5p,hsa-miR-34b-5p,hsa-let-7g-5p,hsa-miR-15b-5p,hsa-miR-181c-5p,hsa-miR-206,hsa-miR-139-5p,hsa-miR-148a-3p,hsa-miR-21-5p,hsa-miR-20a-5p,hsa-miR-205-5p,hsa-miR-376c-3p,hsa-miR-7-5p,hsa-miR-340-5p,…	64
miEAA 2.0	exRNA forms (miRandola)	circulating	miRNA	hsa-miR-1-3p,hsa-miR-136-5p,hsa-miR-34c-5p,hsa-miR-195-5p,hsa-miR-224-5p,hsa-miR-196b-5p,hsa-miR-125a-5p,hsa-miR-200c-3p,hsa-miR-184,hsa-miR-152-3p,hsa-miR-192-5p,hsa-miR-181b-5p,hsa-miR-15b-5p,hsa-let-7g-5p,hsa-miR-139-5p,hsa-miR-429,hsa-miR-21-5p,hsa-miR-148a-3p,hsa-miR-206,hsa-miR-20a-5p,hsa-miR-182-5p,hsa-miR-181c-5p,hsa-miR-376c-3p,hsa-miR-205-5p,hsa-miR-433-3p,hsa-miR-7-5p,hsa-miR-30b-5p,hs…	63
miEAA 2.0	Expressed in tissue (Tissue Atlas)	brain	miRNA	hsa-miR-1-3p,hsa-miR-136-5p,hsa-miR-34c-5p,hsa-miR-708-5p,hsa-miR-365a-3p,hsa-miR-195-5p,hsa-miR-125a-5p,hsa-miR-153-3p,hsa-miR-184,hsa-miR-152-3p,hsa-miR-192-5p,hsa-miR-181b-5p,hsa-miR-34b-5p,hsa-let-7g-5p,hsa-miR-15b-5p,hsa-miR-181c-5p,hsa-miR-206,hsa-miR-139-5p,hsa-miR-148a-3p,hsa-miR-21-5p,hsa-miR-20a-5p,hsa-miR-205-5p,hsa-miR-376c-3p,hsa-miR-433-3p,hsa-miR-7-5p,hsa-miR-340-5p,hsa-miR-30b-5p,…	63
miEAA 2.0	Expressed in tissue (Tissue Atlas)	bone	miRNA	hsa-miR-1-3p,hsa-miR-136-5p,hsa-miR-708-5p,hsa-miR-365a-3p,hsa-miR-449a,hsa-miR-195-5p,hsa-miR-224-5p,hsa-miR-196b-5p,hsa-miR-125a-5p,hsa-miR-200c-3p,hsa-miR-184,hsa-miR-152-3p,hsa-miR-192-5p,hsa-miR-181b-5p,hsa-miR-34b-5p,hsa-let-7g-5p,hsa-miR-15b-5p,hsa-miR-181c-5p,hsa-miR-206,hsa-miR-21-5p,hsa-miR-148a-3p,hsa-miR-20a-5p,hsa-miR-376c-3p,hsa-miR-7-5p,hsa-miR-340-5p,hsa-miR-30b-5p,hsa-miR-181d-5p…	62
miEAA 2.0	Expressed in tissue (Tissue Atlas)	dura mater	miRNA	hsa-miR-1-3p,hsa-miR-136-5p,hsa-miR-34c-5p,hsa-miR-708-5p,hsa-miR-365a-3p,hsa-miR-195-5p,hsa-miR-224-5p,hsa-miR-196b-5p,hsa-miR-125a-5p,hsa-miR-153-3p,hsa-miR-184,hsa-miR-152-3p,hsa-miR-192-5p,hsa-miR-181b-5p,hsa-miR-34b-5p,hsa-let-7g-5p,hsa-miR-15b-5p,hsa-miR-181c-5p,hsa-miR-206,hsa-miR-139-5p,hsa-miR-148a-3p,hsa-miR-21-5p,hsa-miR-20a-5p,hsa-miR-376c-3p,hsa-miR-7-5p,hsa-miR-340-5p,hsa-miR-30b-5p…	62
miEAA 2.0	Expressed in tissue (Tissue Atlas)	lung	miRNA	hsa-miR-1-3p,hsa-miR-136-5p,hsa-miR-34c-5p,hsa-miR-708-5p,hsa-miR-365a-3p,hsa-miR-449a,hsa-miR-195-5p,hsa-miR-224-5p,hsa-miR-196b-5p,hsa-miR-125a-5p,hsa-miR-200c-3p,hsa-miR-184,hsa-miR-152-3p,hsa-miR-192-5p,hsa-miR-181b-5p,hsa-miR-34b-5p,hsa-let-7g-5p,hsa-miR-15b-5p,hsa-miR-181c-5p,hsa-miR-206,hsa-miR-429,hsa-miR-148a-3p,hsa-miR-21-5p,hsa-miR-20a-5p,hsa-miR-205-5p,hsa-miR-376c-3p,hsa-miR-7-5p,hsa…	62
miEAA 2.0	Expressed in tissue (Tissue Atlas)	spinal cord	miRNA	hsa-miR-1-3p,hsa-miR-136-5p,hsa-miR-34c-5p,hsa-miR-708-5p,hsa-miR-365a-3p,hsa-miR-195-5p,hsa-miR-196b-5p,hsa-miR-125a-5p,hsa-miR-153-3p,hsa-miR-184,hsa-miR-152-3p,hsa-miR-192-5p,hsa-miR-34a-3p,hsa-miR-181b-5p,hsa-miR-34b-5p,hsa-let-7g-5p,hsa-miR-15b-5p,hsa-miR-181c-5p,hsa-miR-206,hsa-miR-139-5p,hsa-miR-148a-3p,hsa-miR-21-5p,hsa-miR-20a-5p,hsa-miR-376c-3p,hsa-miR-7-5p,hsa-miR-340-5p,hsa-miR-30b-5p…	62
miEAA 2.0	Localization (RNALocate)	Circulating	miRNA	hsa-miR-1-3p,hsa-miR-34c-5p,hsa-miR-449a,hsa-miR-195-5p,hsa-miR-224-5p,hsa-miR-125a-5p,hsa-miR-200c-3p,hsa-miR-184,hsa-miR-152-3p,hsa-miR-503-5p,hsa-miR-192-5p,hsa-miR-181b-5p,hsa-miR-15b-5p,hsa-miR-34b-5p,hsa-let-7g-5p,hsa-miR-181c-5p,hsa-miR-139-5p,hsa-miR-206,hsa-miR-148a-3p,hsa-miR-21-5p,hsa-miR-20a-5p,hsa-miR-182-5p,hsa-miR-205-5p,hsa-miR-433-3p,hsa-miR-7-5p,hsa-miR-30b-5p,hsa-miR-199a-5p,hs…	61
miEAA 2.0	exRNA forms (miRandola)	exosome	miRNA	hsa-miR-136-5p,hsa-miR-708-5p,hsa-miR-365a-3p,hsa-miR-449a,hsa-miR-195-5p,hsa-miR-224-5p,hsa-miR-153-3p,hsa-miR-196b-5p,hsa-miR-200c-3p,hsa-miR-125a-5p,hsa-miR-184,hsa-miR-152-3p,hsa-miR-503-5p,hsa-miR-15a-3p,hsa-miR-192-5p,hsa-miR-181b-5p,hsa-miR-15b-5p,hsa-let-7g-5p,hsa-miR-34b-5p,hsa-miR-139-5p,hsa-miR-429,hsa-miR-21-5p,hsa-miR-148a-3p,hsa-miR-206,hsa-miR-20a-5p,hsa-miR-182-5p,hsa-miR-181c-5p,…	61
miEAA 2.0	Expressed in tissue (Tissue Atlas)	colon	miRNA	hsa-miR-1-3p,hsa-miR-136-5p,hsa-miR-708-5p,hsa-miR-365a-3p,hsa-miR-195-5p,hsa-miR-224-5p,hsa-miR-196b-5p,hsa-miR-125a-5p,hsa-miR-200c-3p,hsa-miR-184,hsa-miR-152-3p,hsa-miR-192-5p,hsa-miR-181b-5p,hsa-miR-34b-5p,hsa-let-7g-5p,hsa-miR-15b-5p,hsa-miR-181c-5p,hsa-miR-206,hsa-miR-429,hsa-miR-148a-3p,hsa-miR-139-5p,hsa-miR-20a-5p,hsa-miR-21-5p,hsa-miR-376c-3p,hsa-miR-7-5p,hsa-miR-340-5p,hsa-miR-30b-5p,h…	61
miEAA 2.0	Expressed in tissue (Tissue Atlas)	pleura	miRNA	hsa-miR-1-3p,hsa-miR-136-5p,hsa-miR-34c-5p,hsa-miR-708-5p,hsa-miR-365a-3p,hsa-miR-195-5p,hsa-miR-224-5p,hsa-miR-125a-5p,hsa-miR-200c-3p,hsa-miR-184,hsa-miR-152-3p,hsa-miR-192-5p,hsa-miR-34a-3p,hsa-miR-181b-5p,hsa-miR-34b-5p,hsa-let-7g-5p,hsa-miR-15b-5p,hsa-miR-181c-5p,hsa-miR-206,hsa-miR-429,hsa-miR-148a-3p,hsa-miR-139-5p,hsa-miR-20a-5p,hsa-miR-21-5p,hsa-miR-205-5p,hsa-miR-376c-3p,hsa-miR-7-5p,hs…	61
miEAA 2.0	Expressed in tissue (Tissue Atlas)	prostate	miRNA	hsa-miR-1-3p,hsa-miR-136-5p,hsa-miR-34c-5p,hsa-miR-708-5p,hsa-miR-365a-3p,hsa-miR-195-5p,hsa-miR-224-5p,hsa-miR-196b-5p,hsa-miR-125a-5p,hsa-miR-200c-3p,hsa-miR-184,hsa-miR-152-3p,hsa-miR-192-5p,hsa-miR-34a-3p,hsa-miR-181b-5p,hsa-miR-34b-5p,hsa-let-7g-5p,hsa-miR-15b-5p,hsa-miR-181c-5p,hsa-miR-206,hsa-miR-429,hsa-miR-148a-3p,hsa-miR-139-5p,hsa-miR-20a-5p,hsa-miR-21-5p,hsa-miR-205-5p,hsa-miR-376c-3p…	61
miEAA 2.0	Expressed in tissue (Tissue Atlas)	vein	miRNA	hsa-miR-1-3p,hsa-miR-136-5p,hsa-miR-708-5p,hsa-miR-365a-3p,hsa-miR-195-5p,hsa-miR-224-5p,hsa-miR-196b-5p,hsa-miR-125a-5p,hsa-miR-200c-3p,hsa-miR-184,hsa-miR-152-3p,hsa-miR-192-5p,hsa-miR-181b-5p,hsa-miR-34b-5p,hsa-let-7g-5p,hsa-miR-15b-5p,hsa-miR-181c-5p,hsa-miR-206,hsa-miR-139-5p,hsa-miR-148a-3p,hsa-miR-21-5p,hsa-miR-20a-5p,hsa-miR-182-5p,hsa-miR-205-5p,hsa-miR-376c-3p,hsa-miR-7-5p,hsa-miR-340-5…	61
miEAA 2.0	Expressed in tissue (Tissue Atlas)	stomach	miRNA	hsa-miR-1-3p,hsa-miR-136-5p,hsa-miR-708-5p,hsa-miR-365a-3p,hsa-miR-195-5p,hsa-miR-196b-5p,hsa-miR-125a-5p,hsa-miR-200c-3p,hsa-miR-184,hsa-miR-152-3p,hsa-miR-192-5p,hsa-miR-181b-5p,hsa-miR-34b-5p,hsa-let-7g-5p,hsa-miR-15b-5p,hsa-miR-181c-5p,hsa-miR-206,hsa-miR-429,hsa-miR-148a-3p,hsa-miR-139-5p,hsa-miR-20a-5p,hsa-miR-21-5p,hsa-miR-376c-3p,hsa-miR-7-5p,hsa-miR-340-5p,hsa-miR-30b-5p,hsa-miR-181d-5p,…	60
miEAA 2.0	Expressed in tissue (Tissue Atlas)	nerve	miRNA	hsa-miR-1-3p,hsa-miR-136-5p,hsa-miR-708-5p,hsa-miR-365a-3p,hsa-miR-195-5p,hsa-miR-224-5p,hsa-miR-196b-5p,hsa-miR-125a-5p,hsa-miR-184,hsa-miR-152-3p,hsa-miR-192-5p,hsa-miR-34a-3p,hsa-miR-181b-5p,hsa-miR-34b-5p,hsa-let-7g-5p,hsa-miR-15b-5p,hsa-miR-181c-5p,hsa-miR-206,hsa-miR-139-5p,hsa-miR-148a-3p,hsa-miR-21-5p,hsa-miR-20a-5p,hsa-miR-376c-3p,hsa-miR-7-5p,hsa-miR-340-5p,hsa-miR-30b-5p,hsa-miR-181d-5…	59
miEAA 2.0	Expressed in tissue (Tissue Atlas)	pancreas	miRNA	hsa-miR-1-3p,hsa-miR-136-5p,hsa-miR-708-5p,hsa-miR-365a-3p,hsa-miR-195-5p,hsa-miR-224-5p,hsa-miR-196b-5p,hsa-miR-125a-5p,hsa-miR-200c-3p,hsa-miR-184,hsa-miR-152-3p,hsa-miR-192-5p,hsa-miR-181b-5p,hsa-miR-34b-5p,hsa-let-7g-5p,hsa-miR-15b-5p,hsa-miR-181c-5p,hsa-miR-206,hsa-miR-429,hsa-miR-148a-3p,hsa-miR-139-5p,hsa-miR-20a-5p,hsa-miR-216b-5p,hsa-miR-21-5p,hsa-miR-376c-3p,hsa-miR-7-5p,hsa-miR-340-5p,…	59
miEAA 2.0	Expressed in tissue (Tissue Atlas)	arachnoid mater	miRNA	hsa-miR-1-3p,hsa-miR-136-5p,hsa-miR-708-5p,hsa-miR-365a-3p,hsa-miR-195-5p,hsa-miR-224-5p,hsa-miR-125a-5p,hsa-miR-153-3p,hsa-miR-184,hsa-miR-152-3p,hsa-miR-192-5p,hsa-miR-181b-5p,hsa-miR-34b-5p,hsa-let-7g-5p,hsa-miR-15b-5p,hsa-miR-181c-5p,hsa-miR-206,hsa-miR-139-5p,hsa-miR-148a-3p,hsa-miR-21-5p,hsa-miR-20a-5p,hsa-miR-376c-3p,hsa-miR-7-5p,hsa-miR-340-5p,hsa-miR-30b-5p,hsa-miR-181d-5p,hsa-miR-199a-5…	58
miEAA 2.0	Expressed in tissue (Tissue Atlas)	artery	miRNA	hsa-miR-1-3p,hsa-miR-136-5p,hsa-miR-708-5p,hsa-miR-365a-3p,hsa-miR-195-5p,hsa-miR-224-5p,hsa-miR-196b-5p,hsa-miR-125a-5p,hsa-miR-184,hsa-miR-152-3p,hsa-miR-192-5p,hsa-miR-181b-5p,hsa-miR-34b-5p,hsa-let-7g-5p,hsa-miR-15b-5p,hsa-miR-181c-5p,hsa-miR-206,hsa-miR-139-5p,hsa-miR-148a-3p,hsa-miR-21-5p,hsa-miR-20a-5p,hsa-miR-376c-3p,hsa-miR-7-5p,hsa-miR-340-5p,hsa-miR-30b-5p,hsa-miR-181d-5p,hsa-miR-199a-…	58
miEAA 2.0	Expressed in tissue (Tissue Atlas)	esophagus	miRNA	hsa-miR-1-3p,hsa-miR-136-5p,hsa-miR-708-5p,hsa-miR-365a-3p,hsa-miR-195-5p,hsa-miR-224-5p,hsa-miR-125a-5p,hsa-miR-200c-3p,hsa-miR-184,hsa-miR-152-3p,hsa-miR-192-5p,hsa-miR-181b-5p,hsa-miR-34b-5p,hsa-let-7g-5p,hsa-miR-15b-5p,hsa-miR-181c-5p,hsa-miR-206,hsa-miR-139-5p,hsa-miR-148a-3p,hsa-miR-21-5p,hsa-miR-20a-5p,hsa-miR-205-5p,hsa-miR-376c-3p,hsa-miR-7-5p,hsa-miR-340-5p,hsa-miR-30b-5p,hsa-miR-181d-5…	58
miEAA 2.0	Expressed in tissue (Tissue Atlas)	gallbladder	miRNA	hsa-miR-1-3p,hsa-miR-136-5p,hsa-miR-708-5p,hsa-miR-365a-3p,hsa-miR-195-5p,hsa-miR-224-5p,hsa-miR-196b-5p,hsa-miR-125a-5p,hsa-miR-200c-3p,hsa-miR-184,hsa-miR-152-3p,hsa-miR-192-5p,hsa-miR-181b-5p,hsa-miR-34b-5p,hsa-let-7g-5p,hsa-miR-15b-5p,hsa-miR-181c-5p,hsa-miR-206,hsa-miR-21-5p,hsa-miR-148a-3p,hsa-miR-20a-5p,hsa-miR-376c-3p,hsa-miR-433-3p,hsa-miR-7-5p,hsa-miR-340-5p,hsa-miR-30b-5p,hsa-miR-181d-…	58
miEAA 2.0	Expressed in tissue (Tissue Atlas)	spleen	miRNA	hsa-miR-136-5p,hsa-miR-708-5p,hsa-miR-365a-3p,hsa-miR-195-5p,hsa-miR-224-5p,hsa-miR-196b-5p,hsa-miR-125a-5p,hsa-miR-192-5p,hsa-miR-181b-5p,hsa-miR-34b-5p,hsa-let-7g-5p,hsa-miR-15b-5p,hsa-miR-181c-5p,hsa-miR-206,hsa-miR-139-5p,hsa-miR-148a-3p,hsa-miR-21-5p,hsa-miR-20a-5p,hsa-miR-376c-3p,hsa-miR-7-5p,hsa-miR-340-5p,hsa-miR-30b-5p,hsa-miR-181d-5p,hsa-miR-199a-5p,hsa-miR-29c-3p,hsa-miR-18a-3p,hsa-miR…	58
miEAA 2.0	Expressed in tissue (Tissue Atlas)	testis	miRNA	hsa-miR-1-3p,hsa-miR-136-5p,hsa-miR-708-5p,hsa-miR-365a-3p,hsa-miR-195-5p,hsa-miR-196b-5p,hsa-miR-125a-5p,hsa-miR-184,hsa-miR-152-3p,hsa-miR-503-5p,hsa-miR-192-5p,hsa-miR-34a-3p,hsa-miR-181b-5p,hsa-miR-34b-5p,hsa-let-7g-5p,hsa-miR-15b-5p,hsa-miR-181c-5p,hsa-miR-206,hsa-miR-21-5p,hsa-miR-148a-3p,hsa-miR-20a-5p,hsa-miR-205-5p,hsa-miR-376c-3p,hsa-miR-7-5p,hsa-miR-340-5p,hsa-miR-30b-5p,hsa-miR-181d-5…	58
miEAA 2.0	Localization (RNALocate)	Microvesicle	miRNA	hsa-miR-1-3p,hsa-miR-136-5p,hsa-miR-34c-5p,hsa-miR-708-5p,hsa-miR-195-5p,hsa-miR-196b-5p,hsa-miR-125a-5p,hsa-miR-200c-3p,hsa-miR-184,hsa-miR-152-3p,hsa-miR-503-5p,hsa-miR-192-5p,hsa-miR-181b-5p,hsa-miR-15b-5p,hsa-miR-34b-5p,hsa-let-7g-5p,hsa-miR-181c-5p,hsa-miR-139-5p,hsa-miR-21-5p,hsa-miR-148a-3p,hsa-miR-20a-5p,hsa-miR-182-5p,hsa-miR-205-5p,hsa-miR-376c-3p,hsa-miR-7-5p,hsa-miR-30b-5p,hsa-miR-29c…	57
miEAA 2.0	Expressed in tissue (Tissue Atlas)	small intestine	miRNA	hsa-miR-1-3p,hsa-miR-136-5p,hsa-miR-708-5p,hsa-miR-365a-3p,hsa-miR-195-5p,hsa-miR-224-5p,hsa-miR-196b-5p,hsa-miR-125a-5p,hsa-miR-200c-3p,hsa-miR-184,hsa-miR-152-3p,hsa-miR-192-5p,hsa-miR-181b-5p,hsa-miR-34b-5p,hsa-let-7g-5p,hsa-miR-15b-5p,hsa-miR-181c-5p,hsa-miR-206,hsa-miR-429,hsa-miR-148a-3p,hsa-miR-139-5p,hsa-miR-20a-5p,hsa-miR-21-5p,hsa-miR-376c-3p,hsa-miR-7-5p,hsa-miR-340-5p,hsa-miR-30b-5p,h…	57
miEAA 2.0	Localization (RNALocate)	Mitochondrion	miRNA	hsa-miR-1-3p,hsa-miR-136-5p,hsa-miR-34c-5p,hsa-miR-365a-3p,hsa-miR-708-5p,hsa-miR-449a,hsa-miR-224-5p,hsa-miR-196b-5p,hsa-miR-125a-5p,hsa-miR-200c-3p,hsa-miR-184,hsa-miR-152-3p,hsa-miR-503-5p,hsa-miR-192-5p,hsa-miR-181b-5p,hsa-miR-15b-5p,hsa-miR-34b-5p,hsa-let-7g-5p,hsa-miR-181c-5p,hsa-miR-139-5p,hsa-miR-206,hsa-miR-148a-3p,hsa-miR-21-5p,hsa-miR-20a-5p,hsa-miR-182-5p,hsa-miR-376c-3p,hsa-miR-24-2-…	56
miEAA 2.0	Localization (RNALocate)	Nucleus	miRNA	hsa-miR-1-3p,hsa-miR-34c-5p,hsa-miR-365a-3p,hsa-miR-195-5p,hsa-miR-224-5p,hsa-miR-196b-5p,hsa-miR-125a-5p,hsa-miR-200c-3p,hsa-miR-184,hsa-miR-152-3p,hsa-miR-503-5p,hsa-miR-192-5p,hsa-miR-181b-5p,hsa-miR-15b-5p,hsa-let-7g-5p,hsa-miR-181c-5p,hsa-miR-139-5p,hsa-miR-429,hsa-miR-148a-3p,hsa-miR-21-5p,hsa-miR-20a-5p,hsa-miR-216b-5p,hsa-miR-182-5p,hsa-miR-205-5p,hsa-miR-24-2-5p,hsa-miR-7-5p,hsa-miR-30b-…	56
miEAA 2.0	Expressed in tissue (Tissue Atlas)	bladder	miRNA	hsa-miR-1-3p,hsa-miR-136-5p,hsa-miR-708-5p,hsa-miR-365a-3p,hsa-miR-195-5p,hsa-miR-196b-5p,hsa-miR-125a-5p,hsa-miR-184,hsa-miR-152-3p,hsa-miR-192-5p,hsa-miR-181b-5p,hsa-miR-34b-5p,hsa-let-7g-5p,hsa-miR-15b-5p,hsa-miR-181c-5p,hsa-miR-206,hsa-miR-139-5p,hsa-miR-148a-3p,hsa-miR-21-5p,hsa-miR-20a-5p,hsa-miR-205-5p,hsa-miR-376c-3p,hsa-miR-7-5p,hsa-miR-340-5p,hsa-miR-30b-5p,hsa-miR-181d-5p,hsa-miR-199a-…	56
miEAA 2.0	Expressed in tissue (Tissue Atlas)	fascia	miRNA	hsa-miR-136-5p,hsa-miR-708-5p,hsa-miR-365a-3p,hsa-miR-195-5p,hsa-miR-224-5p,hsa-miR-196b-5p,hsa-miR-125a-5p,hsa-miR-184,hsa-miR-152-3p,hsa-miR-181b-5p,hsa-miR-34b-5p,hsa-let-7g-5p,hsa-miR-15b-5p,hsa-miR-181c-5p,hsa-miR-206,hsa-miR-139-5p,hsa-miR-148a-3p,hsa-miR-21-5p,hsa-miR-20a-5p,hsa-miR-376c-3p,hsa-miR-7-5p,hsa-miR-340-5p,hsa-miR-30b-5p,hsa-miR-181d-5p,hsa-miR-199a-5p,hsa-miR-29c-3p,hsa-miR-27…	56
miEAA 2.0	Expressed in tissue (Tissue Atlas)	kidney	miRNA	hsa-miR-136-5p,hsa-miR-708-5p,hsa-miR-365a-3p,hsa-miR-195-5p,hsa-miR-224-5p,hsa-miR-196b-5p,hsa-miR-125a-5p,hsa-miR-200c-3p,hsa-miR-184,hsa-miR-152-3p,hsa-miR-192-5p,hsa-miR-181b-5p,hsa-miR-34b-5p,hsa-let-7g-5p,hsa-miR-15b-5p,hsa-miR-181c-5p,hsa-miR-206,hsa-miR-429,hsa-miR-148a-3p,hsa-miR-21-5p,hsa-miR-20a-5p,hsa-miR-376c-3p,hsa-miR-7-5p,hsa-miR-340-5p,hsa-miR-30b-5p,hsa-miR-181d-5p,hsa-miR-199a-…	56
miEAA 2.0	Expressed in tissue (Tissue Atlas)	myocardium	miRNA	hsa-miR-1-3p,hsa-miR-136-5p,hsa-miR-708-5p,hsa-miR-365a-3p,hsa-miR-195-5p,hsa-miR-224-5p,hsa-miR-196b-5p,hsa-miR-125a-5p,hsa-miR-184,hsa-miR-152-3p,hsa-miR-192-5p,hsa-miR-181b-5p,hsa-miR-34b-5p,hsa-let-7g-5p,hsa-miR-15b-5p,hsa-miR-181c-5p,hsa-miR-206,hsa-miR-139-5p,hsa-miR-148a-3p,hsa-miR-21-5p,hsa-miR-20a-5p,hsa-miR-376c-3p,hsa-miR-7-5p,hsa-miR-340-5p,hsa-miR-30b-5p,hsa-miR-181d-5p,hsa-miR-199a-…	56
miEAA 2.0	Expressed in tissue (Tissue Atlas)	liver	miRNA	hsa-miR-136-5p,hsa-miR-708-5p,hsa-miR-365a-3p,hsa-miR-195-5p,hsa-miR-224-5p,hsa-miR-196b-5p,hsa-miR-125a-5p,hsa-miR-152-3p,hsa-miR-192-5p,hsa-miR-181b-5p,hsa-miR-34b-5p,hsa-let-7g-5p,hsa-miR-15b-5p,hsa-miR-206,hsa-miR-139-5p,hsa-miR-21-5p,hsa-miR-148a-3p,hsa-miR-20a-5p,hsa-miR-376c-3p,hsa-miR-340-5p,hsa-miR-30b-5p,hsa-miR-181d-5p,hsa-miR-199a-5p,hsa-miR-29c-3p,hsa-miR-18a-3p,hsa-miR-1284,hsa-miR-…	54
miEAA 2.0	Localization (RNALocate)	exosome	miRNA	hsa-miR-136-5p,hsa-miR-34c-5p,hsa-miR-365a-3p,hsa-miR-224-5p,hsa-miR-125a-5p,hsa-miR-200c-3p,hsa-miR-152-3p,hsa-miR-192-5p,hsa-miR-181b-5p,hsa-miR-15b-5p,hsa-let-7g-5p,hsa-miR-181c-5p,hsa-miR-429,hsa-miR-21-5p,hsa-miR-148a-3p,hsa-miR-139-5p,hsa-miR-20a-5p,hsa-miR-182-5p,hsa-miR-205-5p,hsa-miR-433-3p,hsa-miR-7-5p,hsa-miR-340-5p,hsa-miR-30b-5p,hsa-miR-29c-3p,hsa-miR-27a-3p,hsa-miR-125b-5p,hsa-miR-1…	52
miEAA 2.0	Expressed in tissue (Tissue Atlas)	lymph node	miRNA	hsa-miR-136-5p,hsa-miR-708-5p,hsa-miR-365a-3p,hsa-miR-195-5p,hsa-miR-224-5p,hsa-miR-196b-5p,hsa-miR-125a-5p,hsa-miR-200c-3p,hsa-miR-184,hsa-miR-192-5p,hsa-miR-181b-5p,hsa-miR-34b-5p,hsa-let-7g-5p,hsa-miR-15b-5p,hsa-miR-206,hsa-miR-21-5p,hsa-miR-148a-3p,hsa-miR-20a-5p,hsa-miR-30b-5p,hsa-miR-199a-5p,hsa-miR-181d-5p,hsa-miR-29c-3p,hsa-miR-27a-3p,hsa-miR-204-5p,hsa-let-7a-5p,hsa-miR-193b-3p,hsa-miR-1…	49
miEAA 2.0	Localization (RNALocate)	Cytoplasm	miRNA	hsa-miR-1-3p,hsa-miR-365a-3p,hsa-miR-224-5p,hsa-miR-196b-5p,hsa-miR-125a-5p,hsa-miR-200c-3p,hsa-miR-152-3p,hsa-miR-503-5p,hsa-miR-192-5p,hsa-miR-181b-5p,hsa-miR-15b-5p,hsa-let-7g-5p,hsa-miR-429,hsa-miR-181c-5p,hsa-miR-21-5p,hsa-miR-148a-3p,hsa-miR-20a-5p,hsa-miR-182-5p,hsa-miR-205-5p,hsa-miR-7-5p,hsa-miR-340-5p,hsa-miR-199a-5p,hsa-miR-30b-5p,hsa-miR-29c-3p,hsa-miR-27a-3p,hsa-miR-125b-5p,hsa-miR-1…	47
miEAA 2.0	immune cells	CD15 expressed	miRNA	hsa-miR-365a-3p,hsa-miR-195-5p,hsa-miR-125a-5p,hsa-miR-196b-5p,hsa-miR-200c-3p,hsa-miR-15a-3p,hsa-miR-192-5p,hsa-miR-181b-5p,hsa-miR-34b-5p,hsa-miR-15b-5p,hsa-let-7g-5p,hsa-miR-181c-5p,hsa-miR-21-5p,hsa-miR-148a-3p,hsa-miR-20a-5p,hsa-miR-7-5p,hsa-miR-30b-5p,hsa-miR-340-5p,hsa-miR-29c-3p,hsa-miR-27a-3p,hsa-miR-125b-5p,hsa-let-7a-5p,hsa-miR-181a-5p,hsa-miR-17-5p,hsa-miR-451a,hsa-miR-126-3p,hsa-miR-…	43
miEAA 2.0	Diseases (miRWalk)	Carcinoma	miRNA	hsa-miR-1-3p,hsa-miR-195-5p,hsa-miR-224-5p,hsa-miR-125a-5p,hsa-miR-200c-3p,hsa-miR-184,hsa-miR-152-3p,hsa-miR-192-5p,hsa-miR-181b-5p,hsa-let-7g-5p,hsa-miR-181c-5p,hsa-miR-21-5p,hsa-miR-429,hsa-miR-182-5p,hsa-miR-376c-3p,hsa-miR-205-5p,hsa-miR-433-3p,hsa-miR-7-5p,hsa-miR-199a-5p,hsa-miR-29c-3p,hsa-miR-18a-3p,hsa-miR-181a-5p,hsa-miR-125b-5p,hsa-let-7a-5p,hsa-miR-204-5p,hsa-miR-17-5p,hsa-miR-193b-3p…	43
miEAA 2.0	Published Diseases	wilms tumor deregulated	miRNA	hsa-miR-136-5p,hsa-miR-708-5p,hsa-miR-224-5p,hsa-miR-125a-5p,hsa-miR-200c-3p,hsa-miR-152-3p,hsa-miR-181b-5p,hsa-miR-34b-5p,hsa-let-7g-5p,hsa-miR-21-5p,hsa-miR-181c-5p,hsa-miR-148a-3p,hsa-miR-20a-5p,hsa-miR-182-5p,hsa-miR-384,hsa-miR-24-2-5p,hsa-miR-433-3p,hsa-miR-7-5p,hsa-miR-199a-5p,hsa-miR-29c-3p,hsa-miR-181a-5p,hsa-miR-193b-3p,hsa-let-7a-5p,hsa-miR-204-5p,hsa-miR-17-5p,hsa-miR-27a-3p,hsa-miR-4…	41
miEAA 2.0	immune cells	CD56 expressed	miRNA	hsa-miR-365a-3p,hsa-miR-195-5p,hsa-miR-125a-5p,hsa-miR-196b-5p,hsa-miR-200c-3p,hsa-miR-152-3p,hsa-miR-15a-3p,hsa-miR-192-5p,hsa-miR-181b-5p,hsa-miR-15b-5p,hsa-let-7g-5p,hsa-miR-21-5p,hsa-miR-181c-5p,hsa-miR-148a-3p,hsa-miR-20a-5p,hsa-miR-7-5p,hsa-miR-30b-5p,hsa-miR-340-5p,hsa-miR-29c-3p,hsa-miR-181a-5p,hsa-miR-27a-3p,hsa-let-7a-5p,hsa-miR-17-5p,hsa-miR-451a,hsa-miR-126-3p,hsa-miR-1915-3p,hsa-miR-…	39
miEAA 2.0	Published Diseases	sarcoidosis deregulated	miRNA	hsa-miR-136-5p,hsa-miR-195-5p,hsa-miR-196b-5p,hsa-miR-152-3p,hsa-miR-503-5p,hsa-miR-15a-3p,hsa-miR-192-5p,hsa-miR-15b-5p,hsa-let-7g-5p,hsa-miR-206,hsa-miR-21-5p,hsa-miR-148a-3p,hsa-miR-20a-5p,hsa-miR-182-5p,hsa-miR-24-2-5p,hsa-miR-199a-5p,hsa-miR-29c-3p,hsa-miR-18a-3p,hsa-miR-181a-5p,hsa-miR-125b-5p,hsa-let-7a-5p,hsa-miR-204-5p,hsa-miR-17-5p,hsa-miR-27a-3p,hsa-miR-126-3p,hsa-miR-143-3p,hsa-miR-18…	37
miEAA 2.0	immune cells	CD14 expressed	miRNA	hsa-miR-365a-3p,hsa-miR-195-5p,hsa-miR-200c-3p,hsa-miR-152-3p,hsa-miR-15a-3p,hsa-miR-181b-5p,hsa-miR-15b-5p,hsa-let-7g-5p,hsa-miR-21-5p,hsa-miR-181c-5p,hsa-miR-148a-3p,hsa-miR-20a-5p,hsa-miR-7-5p,hsa-miR-30b-5p,hsa-miR-340-5p,hsa-miR-29c-3p,hsa-miR-181a-5p,hsa-miR-125b-5p,hsa-let-7a-5p,hsa-miR-27a-3p,hsa-miR-17-5p,hsa-miR-451a,hsa-miR-126-3p,hsa-miR-1915-3p,hsa-miR-487b-3p,hsa-miR-18a-5p,hsa-miR-…	35
miEAA 2.0	Published Diseases	lung cancer deregulated	miRNA	hsa-miR-708-5p,hsa-miR-365a-3p,hsa-miR-195-5p,hsa-miR-224-5p,hsa-miR-125a-5p,hsa-miR-503-5p,hsa-miR-192-5p,hsa-miR-34a-3p,hsa-miR-34b-5p,hsa-miR-206,hsa-miR-181c-5p,hsa-miR-148a-3p,hsa-miR-20a-5p,hsa-miR-216b-5p,hsa-miR-384,hsa-miR-24-2-5p,hsa-miR-30b-5p,hsa-miR-199a-5p,hsa-miR-18a-3p,hsa-miR-181a-5p,hsa-miR-125b-5p,hsa-let-7a-5p,hsa-miR-193b-3p,hsa-miR-17-5p,hsa-miR-204-5p,hsa-miR-126-3p,hsa-miR…	35
miEAA 2.0	Published Diseases	melanoma deregulated	miRNA	hsa-miR-365a-3p,hsa-miR-195-5p,hsa-miR-224-5p,hsa-miR-196b-5p,hsa-miR-125a-5p,hsa-miR-184,hsa-miR-152-3p,hsa-miR-503-5p,hsa-miR-192-5p,hsa-miR-34a-3p,hsa-miR-15b-5p,hsa-let-7g-5p,hsa-miR-34b-5p,hsa-miR-148a-3p,hsa-miR-216b-5p,hsa-miR-24-2-5p,hsa-miR-433-3p,hsa-miR-7-5p,hsa-miR-199a-5p,hsa-miR-29c-3p,hsa-miR-18a-3p,hsa-miR-193b-3p,hsa-miR-125b-5p,hsa-miR-204-5p,hsa-miR-17-5p,hsa-miR-16-1-3p,hsa-mi…	35
miEAA 2.0	Published Diseases	colon cancer deregulated	miRNA	hsa-miR-34c-5p,hsa-miR-365a-3p,hsa-miR-195-5p,hsa-miR-224-5p,hsa-miR-153-3p,hsa-miR-503-5p,hsa-miR-34a-3p,hsa-miR-206,hsa-miR-21-5p,hsa-miR-148a-3p,hsa-miR-20a-5p,hsa-miR-216b-5p,hsa-miR-384,hsa-miR-24-2-5p,hsa-miR-433-3p,hsa-miR-340-5p,hsa-miR-199a-5p,hsa-miR-18a-3p,hsa-miR-193b-3p,hsa-miR-204-5p,hsa-let-7a-5p,hsa-miR-17-5p,hsa-miR-451a,hsa-miR-126-3p,hsa-miR-143-3p,hsa-miR-487b-3p,hsa-miR-18a-5…	35
miEAA 2.0	immune cells	CD3 expressed	miRNA	hsa-miR-365a-3p,hsa-miR-195-5p,hsa-miR-125a-5p,hsa-miR-200c-3p,hsa-miR-192-5p,hsa-miR-181b-5p,hsa-miR-15b-5p,hsa-let-7g-5p,hsa-miR-21-5p,hsa-miR-181c-5p,hsa-miR-148a-3p,hsa-miR-20a-5p,hsa-miR-7-5p,hsa-miR-30b-5p,hsa-miR-29c-3p,hsa-miR-193b-3p,hsa-miR-181a-5p,hsa-miR-125b-5p,hsa-let-7a-5p,hsa-miR-17-5p,hsa-miR-27a-3p,hsa-miR-451a,hsa-miR-126-3p,hsa-miR-1915-3p,hsa-miR-487b-3p,hsa-miR-18a-5p,hsa-mi…	34
miEAA 2.0	Published Diseases	renal cancer deregulated	miRNA	hsa-miR-1-3p,hsa-miR-708-5p,hsa-miR-365a-3p,hsa-miR-195-5p,hsa-miR-224-5p,hsa-miR-196b-5p,hsa-miR-153-3p,hsa-miR-125a-5p,hsa-miR-503-5p,hsa-miR-192-5p,hsa-miR-34a-3p,hsa-miR-34b-5p,hsa-miR-206,hsa-miR-139-5p,hsa-miR-181c-5p,hsa-miR-148a-3p,hsa-miR-20a-5p,hsa-miR-216b-5p,hsa-miR-384,hsa-miR-24-2-5p,hsa-miR-340-5p,hsa-miR-29c-3p,hsa-miR-1284,hsa-miR-27a-3p,hsa-miR-17-5p,hsa-miR-451a,hsa-miR-126-3p,…	34
miEAA 2.0	Published Diseases	multiple sclerosis deregulated	miRNA	hsa-miR-1-3p,hsa-miR-365a-3p,hsa-miR-195-5p,hsa-miR-224-5p,hsa-miR-184,hsa-miR-152-3p,hsa-miR-15a-3p,hsa-miR-192-5p,hsa-miR-15b-5p,hsa-let-7g-5p,hsa-miR-148a-3p,hsa-miR-182-5p,hsa-miR-433-3p,hsa-miR-7-5p,hsa-miR-199a-5p,hsa-miR-29c-3p,hsa-miR-18a-3p,hsa-miR-1284,hsa-miR-181a-5p,hsa-miR-193b-3p,hsa-miR-17-5p,hsa-miR-16-1-3p,hsa-miR-451a,hsa-miR-613,hsa-miR-448,hsa-miR-34a-5p,hsa-miR-193a-3p,hsa-mi…	32
miEAA 2.0	Gender - Age	age dependent	miRNA	hsa-miR-136-5p,hsa-miR-449a,hsa-miR-224-5p,hsa-miR-196b-5p,hsa-miR-192-5p,hsa-miR-15b-5p,hsa-miR-139-5p,hsa-miR-21-5p,hsa-miR-206,hsa-miR-148a-3p,hsa-miR-20a-5p,hsa-miR-24-2-5p,hsa-miR-18a-3p,hsa-miR-1284,hsa-miR-204-5p,hsa-miR-125b-5p,hsa-miR-27a-3p,hsa-miR-17-5p,hsa-miR-126-3p,hsa-miR-143-3p,hsa-miR-1915-3p,hsa-miR-18a-5p,hsa-miR-34a-5p,hsa-miR-135a-5p,hsa-miR-15a-5p,hsa-miR-29b-3p,hsa-miR-16-5…	31
miEAA 2.0	Diseases (miRWalk)	Neoplasm Metastasis	miRNA	hsa-miR-34c-5p,hsa-miR-224-5p,hsa-miR-125a-5p,hsa-miR-196b-5p,hsa-miR-200c-3p,hsa-miR-153-3p,hsa-miR-21-5p,hsa-miR-429,hsa-miR-148a-3p,hsa-miR-20a-5p,hsa-miR-182-5p,hsa-miR-205-5p,hsa-miR-199a-5p,hsa-miR-29c-3p,hsa-miR-204-5p,hsa-miR-125b-5p,hsa-let-7a-5p,hsa-miR-193b-3p,hsa-miR-17-5p,hsa-miR-451a,hsa-miR-200b-3p,hsa-miR-143-3p,hsa-miR-34a-5p,hsa-miR-34b-3p,hsa-miR-9-5p,hsa-miR-29b-3p,hsa-miR-16-…	31
miEAA 2.0	Organs (miRWalk)	Stem Cells	miRNA	hsa-miR-1-3p,hsa-miR-34c-5p,hsa-miR-195-5p,hsa-miR-224-5p,hsa-miR-125a-5p,hsa-miR-153-3p,hsa-miR-200c-3p,hsa-miR-181b-5p,hsa-miR-34b-5p,hsa-miR-206,hsa-miR-181c-5p,hsa-miR-21-5p,hsa-miR-148a-3p,hsa-miR-20a-5p,hsa-miR-433-3p,hsa-miR-199a-5p,hsa-miR-27a-3p,hsa-miR-125b-5p,hsa-let-7a-5p,hsa-miR-181a-5p,hsa-miR-17-5p,hsa-miR-126-3p,hsa-miR-34a-5p,hsa-miR-34b-3p,hsa-miR-15a-5p,hsa-miR-9-5p,hsa-miR-29b…	31
miEAA 2.0	Published Diseases	peridontitis deregulated	miRNA	hsa-miR-136-5p,hsa-miR-449a,hsa-miR-196b-5p,hsa-miR-153-3p,hsa-miR-152-3p,hsa-miR-15a-3p,hsa-miR-181b-5p,hsa-let-7g-5p,hsa-miR-384,hsa-miR-433-3p,hsa-miR-30b-5p,hsa-miR-340-5p,hsa-miR-1284,hsa-miR-204-5p,hsa-miR-27a-3p,hsa-let-7a-5p,hsa-miR-17-5p,hsa-miR-451a,hsa-miR-126-3p,hsa-miR-613,hsa-miR-448,hsa-miR-487b-3p,hsa-miR-33b-5p,hsa-miR-135a-5p,hsa-miR-630,hsa-miR-9-5p,hsa-miR-622,hsa-miR-134-5p,h…	31
miEAA 2.0	immune cells	CD19 expressed	miRNA	hsa-miR-365a-3p,hsa-miR-195-5p,hsa-miR-15a-3p,hsa-miR-192-5p,hsa-miR-181b-5p,hsa-miR-15b-5p,hsa-let-7g-5p,hsa-miR-21-5p,hsa-miR-148a-3p,hsa-miR-20a-5p,hsa-miR-7-5p,hsa-miR-30b-5p,hsa-miR-29c-3p,hsa-miR-193b-3p,hsa-miR-181a-5p,hsa-let-7a-5p,hsa-miR-27a-3p,hsa-miR-17-5p,hsa-miR-451a,hsa-miR-126-3p,hsa-miR-1915-3p,hsa-miR-18a-5p,hsa-miR-34a-5p,hsa-miR-15a-5p,hsa-miR-29b-3p,hsa-miR-16-5p,hsa-miR-494-…	30
miEAA 2.0	exRNA forms (miRandola)	Ago2	miRNA	hsa-miR-224-5p,hsa-miR-200c-3p,hsa-miR-15a-3p,hsa-miR-192-5p,hsa-miR-34a-3p,hsa-let-7g-5p,hsa-miR-429,hsa-miR-21-5p,hsa-miR-148a-3p,hsa-miR-20a-5p,hsa-miR-205-5p,hsa-miR-376c-3p,hsa-miR-7-5p,hsa-miR-340-5p,hsa-miR-29c-3p,hsa-miR-27a-3p,hsa-miR-204-5p,hsa-miR-193b-3p,hsa-miR-17-5p,hsa-miR-451a,hsa-miR-200b-3p,hsa-miR-143-3p,hsa-miR-18a-5p,hsa-miR-34a-5p,hsa-miR-630,hsa-miR-15a-5p,hsa-miR-622,hsa-m…	30
miEAA 2.0	Drugs (SM2miR)	5-Fluorouracil	miRNA	hsa-miR-1-3p,hsa-miR-365a-3p,hsa-miR-708-5p,hsa-miR-195-5p,hsa-miR-224-5p,hsa-miR-125a-5p,hsa-miR-200c-3p,hsa-miR-184,hsa-miR-152-3p,hsa-miR-15b-5p,hsa-let-7g-5p,hsa-miR-429,hsa-miR-206,hsa-miR-21-5p,hsa-miR-20a-5p,hsa-miR-182-5p,hsa-miR-7-5p,hsa-miR-340-5p,hsa-miR-199a-5p,hsa-miR-27a-3p,hsa-let-7a-5p,hsa-miR-17-5p,hsa-miR-200b-3p,hsa-miR-1915-3p,hsa-miR-18a-5p,hsa-miR-34a-5p,hsa-miR-15a-5p,hsa-m…	30
miEAA 2.0	Organs (miRWalk)	Breast	miRNA	hsa-miR-224-5p,hsa-miR-196b-5p,hsa-miR-125a-5p,hsa-miR-153-3p,hsa-miR-200c-3p,hsa-miR-181b-5p,hsa-miR-206,hsa-miR-21-5p,hsa-miR-20a-5p,hsa-miR-182-5p,hsa-miR-205-5p,hsa-miR-7-5p,hsa-miR-27a-3p,hsa-miR-193b-3p,hsa-let-7a-5p,hsa-miR-125b-5p,hsa-miR-17-5p,hsa-miR-204-5p,hsa-miR-451a,hsa-miR-448,hsa-miR-200b-3p,hsa-miR-18a-5p,hsa-miR-34a-5p,hsa-miR-9-5p,hsa-miR-29b-3p,hsa-miR-16-5p,hsa-miR-494-3p,hsa…	30
miEAA 2.0	Diseases (miRWalk)	Breast Neoplasms	miRNA	hsa-miR-125a-5p,hsa-miR-196b-5p,hsa-miR-200c-3p,hsa-miR-153-3p,hsa-miR-181b-5p,hsa-miR-206,hsa-miR-21-5p,hsa-miR-20a-5p,hsa-miR-182-5p,hsa-miR-205-5p,hsa-miR-7-5p,hsa-miR-204-5p,hsa-miR-125b-5p,hsa-let-7a-5p,hsa-miR-193b-3p,hsa-miR-17-5p,hsa-miR-27a-3p,hsa-miR-451a,hsa-miR-126-3p,hsa-miR-448,hsa-miR-200b-3p,hsa-miR-34a-5p,hsa-miR-9-5p,hsa-miR-29b-3p,hsa-miR-16-5p,hsa-miR-494-3p,hsa-miR-29a-3p,hsa…	29
miEAA 2.0	Published Diseases	psoriasis deregulated	miRNA	hsa-miR-708-5p,hsa-miR-195-5p,hsa-miR-200c-3p,hsa-miR-192-5p,hsa-miR-34a-3p,hsa-miR-181b-5p,hsa-let-7g-5p,hsa-miR-181c-5p,hsa-miR-21-5p,hsa-miR-20a-5p,hsa-miR-24-2-5p,hsa-miR-433-3p,hsa-miR-7-5p,hsa-miR-199a-5p,hsa-miR-29c-3p,hsa-miR-18a-3p,hsa-miR-27a-3p,hsa-miR-181a-5p,hsa-miR-204-5p,hsa-miR-125b-5p,hsa-miR-126-3p,hsa-miR-143-3p,hsa-miR-1915-3p,hsa-miR-33b-5p,hsa-miR-135a-5p,hsa-miR-29b-3p,hsa-…	29
miEAA 2.0	Drugs (SM2miR)	Arsenic trioxide	miRNA	hsa-miR-1-3p,hsa-miR-34c-5p,hsa-miR-125a-5p,hsa-miR-200c-3p,hsa-miR-184,hsa-miR-181b-5p,hsa-let-7g-5p,hsa-miR-181c-5p,hsa-miR-21-5p,hsa-miR-148a-3p,hsa-miR-7-5p,hsa-miR-193b-3p,hsa-miR-125b-5p,hsa-miR-181a-5p,hsa-miR-27a-3p,hsa-miR-17-5p,hsa-let-7a-5p,hsa-miR-126-3p,hsa-miR-143-3p,hsa-miR-18a-5p,hsa-miR-34a-5p,hsa-miR-9-5p,hsa-miR-16-5p,hsa-miR-29a-3p,hsa-miR-98-5p,hsa-miR-181d-5p,hsa-miR-96-5p	27
miEAA 2.0	Published Diseases	COPD deregulated	miRNA	hsa-miR-136-5p,hsa-miR-449a,hsa-miR-224-5p,hsa-miR-184,hsa-miR-152-3p,hsa-miR-192-5p,hsa-miR-34a-3p,hsa-miR-34b-5p,hsa-miR-139-5p,hsa-miR-20a-5p,hsa-miR-216b-5p,hsa-miR-182-5p,hsa-miR-205-5p,hsa-miR-384,hsa-miR-24-2-5p,hsa-miR-199a-5p,hsa-miR-27a-3p,hsa-miR-204-5p,hsa-let-7a-5p,hsa-miR-17-5p,hsa-miR-200b-3p,hsa-miR-143-3p,hsa-miR-135a-5p,hsa-miR-622,hsa-miR-193a-3p,hsa-miR-497-5p,hsa-miR-181d-5p	27
miEAA 2.0	Published Diseases	dilated cardiomyopathy deregulated	miRNA	hsa-miR-136-5p,hsa-miR-708-5p,hsa-miR-224-5p,hsa-miR-152-3p,hsa-miR-34a-3p,hsa-miR-181b-5p,hsa-miR-34b-5p,hsa-miR-181c-5p,hsa-miR-20a-5p,hsa-miR-216b-5p,hsa-miR-182-5p,hsa-miR-384,hsa-miR-24-2-5p,hsa-miR-433-3p,hsa-miR-340-5p,hsa-miR-18a-3p,hsa-let-7a-5p,hsa-miR-17-5p,hsa-miR-451a,hsa-miR-126-3p,hsa-miR-448,hsa-miR-487b-3p,hsa-miR-18a-5p,hsa-miR-33b-5p,hsa-miR-622,hsa-miR-96-5p	26
miEAA 2.0	Drugs (SM2miR)	Formaldehyde	miRNA	hsa-miR-224-5p,hsa-miR-152-3p,hsa-miR-192-5p,hsa-miR-181b-5p,hsa-miR-15b-5p,hsa-let-7g-5p,hsa-miR-21-5p,hsa-miR-20a-5p,hsa-miR-182-5p,hsa-miR-181a-5p,hsa-miR-27a-3p,hsa-let-7a-5p,hsa-miR-17-5p,hsa-miR-452-5p,hsa-miR-126-3p,hsa-miR-487b-3p,hsa-miR-18a-5p,hsa-miR-34a-5p,hsa-miR-15a-5p,hsa-miR-34b-3p,hsa-miR-9-5p,hsa-miR-29b-3p,hsa-miR-16-5p,hsa-miR-98-5p,hsa-miR-181d-5p	25
miEAA 2.0	Organs (miRWalk)	Brain	miRNA	hsa-miR-1-3p,hsa-miR-195-5p,hsa-miR-125a-5p,hsa-miR-153-3p,hsa-miR-15b-5p,hsa-miR-429,hsa-miR-21-5p,hsa-miR-20a-5p,hsa-miR-182-5p,hsa-miR-205-5p,hsa-miR-433-3p,hsa-miR-7-5p,hsa-miR-29c-3p,hsa-miR-125b-5p,hsa-let-7a-5p,hsa-miR-17-5p,hsa-miR-16-1-3p,hsa-miR-200b-3p,hsa-miR-18a-5p,hsa-miR-34a-5p,hsa-miR-15a-5p,hsa-miR-9-5p,hsa-miR-29b-3p,hsa-miR-29a-3p,hsa-miR-96-5p	25
miEAA 2.0	Published Diseases	wilms tumor downregulated	miRNA	hsa-miR-136-5p,hsa-miR-125a-5p,hsa-miR-200c-3p,hsa-miR-181b-5p,hsa-let-7g-5p,hsa-miR-181c-5p,hsa-miR-21-5p,hsa-miR-148a-3p,hsa-miR-20a-5p,hsa-miR-182-5p,hsa-miR-384,hsa-miR-24-2-5p,hsa-miR-7-5p,hsa-miR-29c-3p,hsa-miR-27a-3p,hsa-miR-181a-5p,hsa-let-7a-5p,hsa-miR-17-5p,hsa-miR-126-3p,hsa-miR-200b-3p,hsa-miR-18a-5p,hsa-miR-15a-5p,hsa-miR-29b-3p,hsa-miR-16-5p,hsa-miR-98-5p	25
miEAA 2.0	Published Diseases	acute myocardial infarction deregulated	miRNA	hsa-miR-1-3p,hsa-miR-196b-5p,hsa-miR-152-3p,hsa-miR-15a-3p,hsa-miR-34a-3p,hsa-let-7g-5p,hsa-miR-21-5p,hsa-miR-139-5p,hsa-miR-20a-5p,hsa-miR-216b-5p,hsa-miR-182-5p,hsa-miR-24-2-5p,hsa-miR-7-5p,hsa-miR-27a-3p,hsa-miR-204-5p,hsa-miR-448,hsa-miR-143-3p,hsa-miR-18a-5p,hsa-miR-33b-5p,hsa-miR-34a-5p,hsa-miR-135a-5p,hsa-miR-9-5p,hsa-miR-16-5p,hsa-miR-98-5p,hsa-miR-96-5p	25
miEAA 2.0	Organs (miRWalk)	Liver	miRNA	hsa-miR-1-3p,hsa-miR-195-5p,hsa-miR-224-5p,hsa-miR-125a-5p,hsa-miR-200c-3p,hsa-miR-152-3p,hsa-miR-181b-5p,hsa-miR-429,hsa-miR-181c-5p,hsa-miR-21-5p,hsa-miR-182-5p,hsa-miR-199a-5p,hsa-miR-193b-3p,hsa-miR-181a-5p,hsa-miR-125b-5p,hsa-miR-200b-3p,hsa-miR-143-3p,hsa-miR-18a-5p,hsa-miR-34a-5p,hsa-miR-15a-5p,hsa-miR-29b-3p,hsa-miR-29a-3p,hsa-miR-181d-5p,hsa-miR-96-5p	24
miEAA 2.0	Organs (miRWalk)	Lung	miRNA	hsa-miR-1-3p,hsa-miR-125a-5p,hsa-miR-200c-3p,hsa-let-7g-5p,hsa-miR-429,hsa-miR-21-5p,hsa-miR-20a-5p,hsa-miR-7-5p,hsa-miR-29c-3p,hsa-miR-204-5p,hsa-miR-125b-5p,hsa-let-7a-5p,hsa-miR-451a,hsa-miR-126-3p,hsa-miR-200b-3p,hsa-miR-143-3p,hsa-miR-34a-5p,hsa-miR-15a-5p,hsa-miR-622,hsa-miR-134-5p,hsa-miR-29b-3p,hsa-miR-16-5p,hsa-miR-29a-3p,hsa-miR-98-5p	24
miEAA 2.0	Published Diseases	prostate cancer deregulated	miRNA	hsa-miR-708-5p,hsa-miR-195-5p,hsa-miR-224-5p,hsa-miR-153-3p,hsa-miR-15a-3p,hsa-miR-34a-3p,hsa-miR-15b-5p,hsa-let-7g-5p,hsa-miR-21-5p,hsa-miR-148a-3p,hsa-miR-20a-5p,hsa-miR-30b-5p,hsa-miR-27a-3p,hsa-miR-204-5p,hsa-let-7a-5p,hsa-miR-17-5p,hsa-miR-126-3p,hsa-miR-143-3p,hsa-miR-1915-3p,hsa-miR-18a-5p,hsa-miR-33b-5p,hsa-miR-135a-5p,hsa-miR-29b-3p,hsa-miR-96-5p	24
miEAA 2.0	exRNA forms (miRandola)	microvesicle	miRNA	hsa-miR-1-3p,hsa-miR-125a-5p,hsa-miR-200c-3p,hsa-miR-15b-5p,hsa-miR-21-5p,hsa-miR-181c-5p,hsa-miR-20a-5p,hsa-miR-205-5p,hsa-miR-29c-3p,hsa-miR-27a-3p,hsa-miR-125b-5p,hsa-miR-204-5p,hsa-let-7a-5p,hsa-miR-17-5p,hsa-miR-452-5p,hsa-miR-451a,hsa-miR-200b-3p,hsa-miR-1915-3p,hsa-miR-34a-5p,hsa-miR-9-5p,hsa-miR-29b-3p,hsa-miR-16-5p,hsa-miR-29a-3p	23
miEAA 2.0	Diseases (miRWalk)	Lymphoma	miRNA	hsa-miR-34c-5p,hsa-miR-196b-5p,hsa-miR-153-3p,hsa-miR-200c-3p,hsa-miR-34b-5p,hsa-miR-21-5p,hsa-miR-20a-5p,hsa-miR-30b-5p,hsa-miR-29c-3p,hsa-miR-181a-5p,hsa-let-7a-5p,hsa-miR-17-5p,hsa-miR-200b-3p,hsa-miR-143-3p,hsa-miR-34a-5p,hsa-miR-135a-5p,hsa-miR-34b-3p,hsa-miR-15a-5p,hsa-miR-9-5p,hsa-miR-29b-3p,hsa-miR-16-5p,hsa-miR-29a-3p,hsa-miR-98-5p	23
miEAA 2.0	Published Diseases	peridontitis downregulated	miRNA	hsa-miR-449a,hsa-miR-196b-5p,hsa-miR-15a-3p,hsa-miR-181b-5p,hsa-let-7g-5p,hsa-miR-384,hsa-miR-433-3p,hsa-miR-30b-5p,hsa-miR-340-5p,hsa-miR-1284,hsa-miR-27a-3p,hsa-miR-204-5p,hsa-let-7a-5p,hsa-miR-17-5p,hsa-miR-451a,hsa-miR-613,hsa-miR-126-3p,hsa-miR-135a-5p,hsa-miR-9-5p,hsa-miR-622,hsa-miR-494-3p,hsa-miR-211-5p,hsa-miR-98-5p	23
miEAA 2.0	Published Diseases	psoriasis downregulated	miRNA	hsa-miR-195-5p,hsa-miR-200c-3p,hsa-miR-192-5p,hsa-miR-34a-3p,hsa-miR-181b-5p,hsa-let-7g-5p,hsa-miR-181c-5p,hsa-miR-21-5p,hsa-miR-20a-5p,hsa-miR-24-2-5p,hsa-miR-7-5p,hsa-miR-199a-5p,hsa-miR-29c-3p,hsa-miR-18a-3p,hsa-miR-27a-3p,hsa-miR-181a-5p,hsa-miR-125b-5p,hsa-miR-126-3p,hsa-miR-143-3p,hsa-miR-33b-5p,hsa-miR-29b-3p,hsa-miR-29a-3p,hsa-miR-96-5p	23
miEAA 2.0	Localization (RNALocate)	Nucleolus	miRNA	hsa-miR-224-5p,hsa-miR-196b-5p,hsa-miR-125a-5p,hsa-miR-200c-3p,hsa-miR-181b-5p,hsa-miR-15b-5p,hsa-let-7g-5p,hsa-miR-21-5p,hsa-miR-148a-3p,hsa-miR-20a-5p,hsa-miR-182-5p,hsa-miR-27a-3p,hsa-miR-125b-5p,hsa-miR-193b-3p,hsa-let-7a-5p,hsa-miR-17-5p,hsa-miR-200b-3p,hsa-miR-18a-5p,hsa-miR-15a-5p,hsa-miR-16-5p,hsa-miR-494-3p,hsa-miR-29a-3p	22
miEAA 2.0	Drugs (SM2miR)	1,2,6-Tri-O-galloyl-beta-D-glucopyranose	miRNA	hsa-miR-34c-5p,hsa-miR-365a-3p,hsa-miR-195-5p,hsa-miR-196b-5p,hsa-miR-182-5p,hsa-miR-205-5p,hsa-miR-7-5p,hsa-miR-30b-5p,hsa-miR-199a-5p,hsa-miR-181a-5p,hsa-miR-125b-5p,hsa-let-7a-5p,hsa-miR-27a-3p,hsa-miR-17-5p,hsa-miR-451a,hsa-miR-143-3p,hsa-miR-18a-5p,hsa-miR-34a-5p,hsa-miR-9-5p,hsa-miR-193a-3p,hsa-miR-134-5p,hsa-miR-98-5p	22
miEAA 2.0	Drugs (SM2miR)	Curcumin	miRNA	hsa-miR-34c-5p,hsa-miR-195-5p,hsa-miR-125a-5p,hsa-miR-200c-3p,hsa-miR-503-5p,hsa-miR-181b-5p,hsa-miR-34b-5p,hsa-miR-15b-5p,hsa-miR-21-5p,hsa-miR-148a-3p,hsa-miR-20a-5p,hsa-miR-216b-5p,hsa-miR-7-5p,hsa-miR-181a-5p,hsa-miR-27a-3p,hsa-let-7a-5p,hsa-miR-204-5p,hsa-miR-34a-5p,hsa-miR-15a-5p,hsa-miR-16-5p,hsa-miR-98-5p,hsa-miR-181d-5p	22
miEAA 2.0	Drugs (SM2miR)	Trichostatin A (TSA)	miRNA	hsa-miR-1-3p,hsa-miR-153-3p,hsa-miR-200c-3p,hsa-miR-181b-5p,hsa-miR-139-5p,hsa-miR-21-5p,hsa-miR-20a-5p,hsa-miR-182-5p,hsa-miR-30b-5p,hsa-miR-27a-3p,hsa-let-7a-5p,hsa-miR-613,hsa-miR-126-3p,hsa-miR-143-3p,hsa-miR-34a-5p,hsa-miR-193a-3p,hsa-miR-622,hsa-miR-29b-3p,hsa-miR-16-5p,hsa-miR-494-3p,hsa-miR-29a-3p,hsa-miR-181d-5p	22
miEAA 2.0	Diseases (miRWalk)	Carcinoma Hepatocellular	miRNA	hsa-miR-1-3p,hsa-miR-195-5p,hsa-miR-224-5p,hsa-miR-125a-5p,hsa-miR-152-3p,hsa-miR-181b-5p,hsa-let-7g-5p,hsa-miR-21-5p,hsa-miR-181c-5p,hsa-miR-199a-5p,hsa-miR-29c-3p,hsa-miR-181a-5p,hsa-miR-193b-3p,hsa-let-7a-5p,hsa-miR-125b-5p,hsa-miR-143-3p,hsa-miR-18a-5p,hsa-miR-9-5p,hsa-miR-29b-3p,hsa-miR-16-5p,hsa-miR-29a-3p,hsa-miR-181d-5p	22
miEAA 2.0	Diseases (miRWalk)	Leukemia	miRNA	hsa-miR-34c-5p,hsa-miR-196b-5p,hsa-miR-125a-5p,hsa-miR-153-3p,hsa-miR-503-5p,hsa-miR-181b-5p,hsa-miR-34b-5p,hsa-miR-21-5p,hsa-miR-199a-5p,hsa-miR-204-5p,hsa-miR-181a-5p,hsa-let-7a-5p,hsa-miR-125b-5p,hsa-miR-126-3p,hsa-miR-143-3p,hsa-miR-34a-5p,hsa-miR-34b-3p,hsa-miR-15a-5p,hsa-miR-9-5p,hsa-miR-29b-3p,hsa-miR-16-5p,hsa-miR-29a-3p	22
miEAA 2.0	Published Diseases	pancreatic cancer ducatal deregulated	miRNA	hsa-miR-365a-3p,hsa-miR-196b-5p,hsa-miR-125a-5p,hsa-miR-181b-5p,hsa-miR-181c-5p,hsa-miR-206,hsa-miR-148a-3p,hsa-miR-182-5p,hsa-miR-340-5p,hsa-miR-181a-5p,hsa-miR-204-5p,hsa-miR-193b-3p,hsa-miR-487b-3p,hsa-miR-34a-5p,hsa-miR-135a-5p,hsa-miR-630,hsa-miR-9-5p,hsa-miR-29b-3p,hsa-miR-16-5p,hsa-miR-29a-3p,hsa-miR-98-5p	21
miEAA 2.0	Published Diseases	tumor of stomache deregulated	miRNA	hsa-miR-1-3p,hsa-miR-224-5p,hsa-miR-196b-5p,hsa-miR-153-3p,hsa-let-7g-5p,hsa-miR-181c-5p,hsa-miR-384,hsa-miR-24-2-5p,hsa-miR-433-3p,hsa-miR-340-5p,hsa-miR-181a-5p,hsa-miR-17-5p,hsa-miR-487b-3p,hsa-miR-18a-5p,hsa-miR-630,hsa-miR-134-5p,hsa-miR-16-5p,hsa-miR-494-3p,hsa-miR-211-5p,hsa-miR-497-5p,hsa-miR-96-5p	21
miEAA 2.0	Published Diseases	colon cancer downregulated	miRNA	hsa-miR-34c-5p,hsa-miR-195-5p,hsa-miR-153-3p,hsa-miR-503-5p,hsa-miR-34a-3p,hsa-miR-21-5p,hsa-miR-148a-3p,hsa-miR-20a-5p,hsa-miR-216b-5p,hsa-miR-384,hsa-miR-24-2-5p,hsa-let-7a-5p,hsa-miR-17-5p,hsa-miR-451a,hsa-miR-126-3p,hsa-miR-487b-3p,hsa-miR-18a-5p,hsa-miR-33b-5p,hsa-miR-29b-3p,hsa-miR-497-5p,hsa-miR-96-5p	21
miEAA 2.0	Drugs (SM2miR)	Glucose	miRNA	hsa-miR-1-3p,hsa-miR-34c-5p,hsa-miR-708-5p,hsa-miR-449a,hsa-miR-195-5p,hsa-miR-200c-3p,hsa-miR-429,hsa-miR-148a-3p,hsa-miR-182-5p,hsa-miR-205-5p,hsa-miR-199a-5p,hsa-miR-29c-3p,hsa-miR-200b-3p,hsa-miR-487b-3p,hsa-miR-135a-5p,hsa-miR-9-5p,hsa-miR-29b-3p,hsa-miR-16-5p,hsa-miR-29a-3p,hsa-miR-96-5p	20
miEAA 2.0	Published Diseases	ovarian cancer deregulated	miRNA	hsa-miR-125a-5p,hsa-miR-200c-3p,hsa-miR-181b-5p,hsa-miR-181c-5p,hsa-miR-206,hsa-miR-376c-3p,hsa-miR-205-5p,hsa-miR-24-2-5p,hsa-miR-433-3p,hsa-miR-340-5p,hsa-miR-181a-5p,hsa-miR-204-5p,hsa-miR-613,hsa-miR-126-3p,hsa-miR-1915-3p,hsa-miR-34b-3p,hsa-miR-9-5p,hsa-miR-16-5p,hsa-miR-494-3p,hsa-miR-211-5p	20
miEAA 2.0	Published Diseases	sarcoidosis downregulated	miRNA	hsa-miR-195-5p,hsa-miR-152-3p,hsa-miR-503-5p,hsa-miR-15a-3p,hsa-miR-15b-5p,hsa-let-7g-5p,hsa-miR-21-5p,hsa-miR-148a-3p,hsa-miR-20a-5p,hsa-miR-182-5p,hsa-miR-24-2-5p,hsa-miR-27a-3p,hsa-let-7a-5p,hsa-miR-17-5p,hsa-miR-126-3p,hsa-miR-143-3p,hsa-miR-18a-5p,hsa-miR-15a-5p,hsa-miR-16-5p,hsa-miR-96-5p	20
miEAA 2.0	Drugs (SM2miR)	5-aza-2'-deoxycytidine (5-Aza-CdR)	miRNA	hsa-let-7g-5p,hsa-miR-21-5p,hsa-miR-20a-5p,hsa-miR-182-5p,hsa-miR-30b-5p,hsa-miR-193b-3p,hsa-miR-125b-5p,hsa-miR-181a-5p,hsa-miR-27a-3p,hsa-miR-17-5p,hsa-miR-126-3p,hsa-miR-34a-5p,hsa-miR-15a-5p,hsa-miR-193a-3p,hsa-miR-29b-3p,hsa-miR-16-5p,hsa-miR-494-3p,hsa-miR-29a-3p,hsa-miR-181d-5p	19
miEAA 2.0	Drugs (SM2miR)	Ginsenoside Rh2	miRNA	hsa-miR-365a-3p,hsa-miR-224-5p,hsa-miR-196b-5p,hsa-miR-181b-5p,hsa-miR-15b-5p,hsa-miR-181c-5p,hsa-miR-21-5p,hsa-miR-148a-3p,hsa-miR-193b-3p,hsa-miR-181a-5p,hsa-miR-125b-5p,hsa-miR-1915-3p,hsa-miR-18a-5p,hsa-miR-135a-5p,hsa-miR-630,hsa-miR-193a-3p,hsa-miR-29b-3p,hsa-miR-16-5p,hsa-miR-98-5p	19
miEAA 2.0	Diseases (miRWalk)	Stomach Neoplasms	miRNA	hsa-miR-34c-5p,hsa-miR-125a-5p,hsa-miR-15b-5p,hsa-miR-34b-5p,hsa-miR-21-5p,hsa-miR-181c-5p,hsa-miR-148a-3p,hsa-miR-182-5p,hsa-miR-199a-5p,hsa-miR-27a-3p,hsa-let-7a-5p,hsa-miR-451a,hsa-miR-126-3p,hsa-miR-143-3p,hsa-miR-34a-5p,hsa-miR-34b-3p,hsa-miR-9-5p,hsa-miR-29b-3p,hsa-miR-16-5p	19
miEAA 2.0	Organs (miRWalk)	B-Lymphocytes	miRNA	hsa-miR-34c-5p,hsa-miR-196b-5p,hsa-miR-153-3p,hsa-miR-181b-5p,hsa-miR-21-5p,hsa-miR-20a-5p,hsa-miR-29c-3p,hsa-miR-181a-5p,hsa-miR-125b-5p,hsa-let-7a-5p,hsa-miR-17-5p,hsa-miR-143-3p,hsa-miR-34a-5p,hsa-miR-15a-5p,hsa-miR-34b-3p,hsa-miR-9-5p,hsa-miR-29b-3p,hsa-miR-16-5p,hsa-miR-29a-3p	19
miEAA 2.0	Organs (miRWalk)	Blood	miRNA	hsa-miR-34c-5p,hsa-miR-195-5p,hsa-miR-184,hsa-miR-503-5p,hsa-let-7g-5p,hsa-miR-181c-5p,hsa-miR-148a-3p,hsa-miR-20a-5p,hsa-miR-181a-5p,hsa-let-7a-5p,hsa-miR-126-3p,hsa-miR-34a-5p,hsa-miR-135a-5p,hsa-miR-15a-5p,hsa-miR-34b-3p,hsa-miR-9-5p,hsa-miR-29b-3p,hsa-miR-16-5p,hsa-miR-29a-3p	19
miEAA 2.0	Published Diseases	Alzheimer's Disease deregulated	miRNA	hsa-miR-152-3p,hsa-miR-15b-5p,hsa-let-7g-5p,hsa-miR-21-5p,hsa-miR-139-5p,hsa-miR-148a-3p,hsa-miR-30b-5p,hsa-miR-340-5p,hsa-miR-29c-3p,hsa-miR-18a-3p,hsa-let-7a-5p,hsa-miR-126-3p,hsa-miR-143-3p,hsa-miR-487b-3p,hsa-miR-33b-5p,hsa-miR-15a-5p,hsa-miR-29b-3p,hsa-miR-29a-3p,hsa-miR-98-5p	19
miEAA 2.0	Published Diseases	lung cancer downregulated	miRNA	hsa-miR-195-5p,hsa-miR-503-5p,hsa-miR-34a-3p,hsa-miR-181c-5p,hsa-miR-148a-3p,hsa-miR-20a-5p,hsa-miR-216b-5p,hsa-miR-384,hsa-miR-24-2-5p,hsa-miR-30b-5p,hsa-miR-181a-5p,hsa-let-7a-5p,hsa-miR-17-5p,hsa-miR-126-3p,hsa-miR-200b-3p,hsa-miR-18a-5p,hsa-miR-33b-5p,hsa-miR-16-5p,hsa-miR-497-5p	19
miEAA 2.0	Published Diseases	prostate cancer downregulated	miRNA	hsa-miR-195-5p,hsa-miR-153-3p,hsa-miR-15a-3p,hsa-miR-34a-3p,hsa-miR-15b-5p,hsa-let-7g-5p,hsa-miR-21-5p,hsa-miR-148a-3p,hsa-miR-20a-5p,hsa-miR-30b-5p,hsa-miR-27a-3p,hsa-let-7a-5p,hsa-miR-17-5p,hsa-miR-126-3p,hsa-miR-143-3p,hsa-miR-18a-5p,hsa-miR-33b-5p,hsa-miR-29b-3p,hsa-miR-96-5p	19
miEAA 2.0	Published Diseases	renal cancer downregulated	miRNA	hsa-miR-195-5p,hsa-miR-153-3p,hsa-miR-503-5p,hsa-miR-34a-3p,hsa-miR-181c-5p,hsa-miR-139-5p,hsa-miR-148a-3p,hsa-miR-20a-5p,hsa-miR-216b-5p,hsa-miR-384,hsa-miR-24-2-5p,hsa-miR-27a-3p,hsa-miR-17-5p,hsa-miR-451a,hsa-miR-126-3p,hsa-miR-487b-3p,hsa-miR-18a-5p,hsa-miR-33b-5p,hsa-miR-497-5p	19
miEAA 2.0	Localization (RNALocate)	Extracellular vesicle	miRNA	hsa-miR-15b-5p,hsa-let-7g-5p,hsa-miR-27a-3p,hsa-miR-21-5p,hsa-miR-193b-3p,hsa-miR-148a-3p,hsa-miR-17-5p,hsa-miR-20a-5p,hsa-miR-182-5p,hsa-miR-451a,hsa-miR-126-3p,hsa-miR-143-3p,hsa-miR-196b-5p,hsa-miR-125a-5p,hsa-miR-18a-5p,hsa-miR-30b-5p,hsa-miR-152-3p,hsa-miR-192-5p	18
miEAA 2.0	Drugs (SM2miR)	Enoxacin	miRNA	hsa-miR-181b-5p,hsa-miR-193a-3p,hsa-miR-139-5p,hsa-miR-125b-5p,hsa-miR-193b-3p,hsa-miR-181a-5p,hsa-miR-21-5p,hsa-let-7a-5p,hsa-miR-29b-3p,hsa-miR-205-5p,hsa-miR-126-3p,hsa-miR-16-5p,hsa-miR-143-3p,hsa-miR-7-5p,hsa-miR-152-3p,hsa-miR-29c-3p,hsa-miR-96-5p,hsa-miR-18a-3p	18
miEAA 2.0	Diseases (miRWalk)	Adenocarcinoma	miRNA	hsa-miR-181b-5p,hsa-miR-9-5p,hsa-miR-21-5p,hsa-miR-27a-3p,hsa-miR-429,hsa-miR-148a-3p,hsa-miR-17-5p,hsa-miR-20a-5p,hsa-miR-182-5p,hsa-miR-451a,hsa-miR-16-5p,hsa-miR-224-5p,hsa-miR-200b-3p,hsa-miR-200c-3p,hsa-miR-7-5p,hsa-miR-34a-5p,hsa-miR-15a-5p,hsa-miR-18a-3p	18
miEAA 2.0	Diseases (miRWalk)	Carcinoma Squamous Cell	miRNA	hsa-miR-193a-3p,hsa-miR-1-3p,hsa-miR-181a-5p,hsa-miR-204-5p,hsa-let-7a-5p,hsa-miR-21-5p,hsa-miR-125b-5p,hsa-miR-205-5p,hsa-miR-125a-5p,hsa-miR-184,hsa-miR-143-3p,hsa-miR-200c-3p,hsa-miR-7-5p,hsa-miR-34a-5p,hsa-miR-98-5p,hsa-miR-630,hsa-miR-15a-5p,hsa-miR-18a-3p	18
miEAA 2.0	Diseases (miRWalk)	Lung Neoplasms	miRNA	hsa-miR-622,hsa-let-7g-5p,hsa-miR-1-3p,hsa-miR-21-5p,hsa-miR-134-5p,hsa-let-7a-5p,hsa-miR-429,hsa-miR-20a-5p,hsa-miR-29b-3p,hsa-miR-451a,hsa-miR-16-5p,hsa-miR-126-3p,hsa-miR-200b-3p,hsa-miR-29a-3p,hsa-miR-200c-3p,hsa-miR-98-5p,hsa-miR-29c-3p,hsa-miR-15a-5p	18
miEAA 2.0	Organs (miRWalk)	Bone and Bones	miRNA	hsa-miR-181b-5p,hsa-miR-9-5p,hsa-miR-181a-5p,hsa-miR-206,hsa-miR-125b-5p,hsa-miR-21-5p,hsa-miR-34c-5p,hsa-miR-17-5p,hsa-miR-148a-3p,hsa-miR-20a-5p,hsa-miR-27a-3p,hsa-miR-449a,hsa-miR-16-5p,hsa-miR-126-3p,hsa-miR-125a-5p,hsa-miR-34a-5p,hsa-miR-199a-5p,hsa-miR-34b-3p	18
miEAA 2.0	Organs (miRWalk)	Prostate	miRNA	hsa-miR-21-5p,hsa-miR-125b-5p,hsa-let-7a-5p,hsa-miR-27a-3p,hsa-miR-17-5p,hsa-miR-20a-5p,hsa-miR-29b-3p,hsa-miR-182-5p,hsa-miR-205-5p,hsa-miR-16-5p,hsa-miR-126-3p,hsa-miR-224-5p,hsa-miR-449a,hsa-miR-143-3p,hsa-miR-211-5p,hsa-miR-200c-3p,hsa-miR-34a-5p,hsa-miR-96-5p	18
miEAA 2.0	Published Diseases	melanoma downregulated	miRNA	hsa-miR-15b-5p,hsa-miR-34b-5p,hsa-miR-148a-3p,hsa-miR-17-5p,hsa-miR-216b-5p,hsa-miR-195-5p,hsa-miR-24-2-5p,hsa-miR-200b-3p,hsa-miR-433-3p,hsa-miR-16-5p,hsa-miR-497-5p,hsa-miR-224-5p,hsa-miR-15a-5p,hsa-miR-18a-5p,hsa-miR-184,hsa-miR-152-3p,hsa-miR-503-5p,hsa-miR-34a-3p	18
miEAA 2.0	Published Diseases	dilated cardiomyopathy downregulated	miRNA	hsa-miR-181b-5p,hsa-miR-181c-5p,hsa-miR-136-5p,hsa-let-7a-5p,hsa-miR-17-5p,hsa-miR-20a-5p,hsa-miR-216b-5p,hsa-miR-451a,hsa-miR-384,hsa-miR-24-2-5p,hsa-miR-448,hsa-miR-126-3p,hsa-miR-487b-3p,hsa-miR-18a-5p,hsa-miR-33b-5p,hsa-miR-96-5p,hsa-miR-34a-3p,hsa-miR-18a-3p	18
miEAA 2.0	Gender - Age	positively correlated with age	miRNA	hsa-miR-1284,hsa-miR-206,hsa-miR-125b-5p,hsa-miR-204-5p,hsa-miR-136-5p,hsa-miR-29b-3p,hsa-miR-449a,hsa-miR-224-5p,hsa-miR-1915-3p,hsa-miR-196b-5p,hsa-miR-29a-3p,hsa-miR-211-5p,hsa-miR-34a-5p,hsa-miR-135a-5p,hsa-miR-192-5p,hsa-miR-181d-5p,hsa-miR-18a-3p	17
miEAA 2.0	Drugs (SM2miR)	17beta-estradiol (E2)	miRNA	hsa-miR-9-5p,hsa-miR-15b-5p,hsa-miR-1-3p,hsa-let-7g-5p,hsa-miR-27a-3p,hsa-let-7a-5p,hsa-miR-21-5p,hsa-miR-17-5p,hsa-miR-126-3p,hsa-miR-200b-3p,hsa-miR-143-3p,hsa-miR-1915-3p,hsa-miR-211-5p,hsa-miR-200c-3p,hsa-miR-30b-5p,hsa-miR-98-5p,hsa-miR-34b-3p	17
miEAA 2.0	Published Diseases	melanoma upregulated	miRNA	hsa-let-7g-5p,hsa-miR-204-5p,hsa-miR-125b-5p,hsa-miR-193b-3p,hsa-miR-365a-3p,hsa-miR-16-1-3p,hsa-miR-196b-5p,hsa-miR-125a-5p,hsa-miR-29a-3p,hsa-miR-7-5p,hsa-miR-34a-5p,hsa-miR-199a-5p,hsa-miR-98-5p,hsa-miR-29c-3p,hsa-miR-192-5p,hsa-miR-96-5p,hsa-miR-18a-3p	17
miEAA 2.0	Published Diseases	multiple sclerosis downregulated	miRNA	hsa-miR-15b-5p,hsa-miR-1284,hsa-miR-1-3p,hsa-miR-148a-3p,hsa-miR-17-5p,hsa-miR-182-5p,hsa-miR-195-5p,hsa-miR-613,hsa-miR-433-3p,hsa-miR-224-5p,hsa-miR-494-3p,hsa-miR-497-5p,hsa-miR-448,hsa-miR-184,hsa-miR-152-3p,hsa-miR-192-5p,hsa-miR-181d-5p	17
miEAA 2.0	Published Diseases	sarcoidosis upregulated	miRNA	hsa-miR-9-5p,hsa-miR-199a-5p,hsa-miR-181a-5p,hsa-miR-204-5p,hsa-miR-125b-5p,hsa-miR-206,hsa-miR-136-5p,hsa-miR-29b-3p,hsa-miR-196b-5p,hsa-miR-211-5p,hsa-miR-29a-3p,hsa-miR-135a-5p,hsa-miR-98-5p,hsa-miR-29c-3p,hsa-miR-630,hsa-miR-192-5p,hsa-miR-18a-3p	17
miEAA 2.0	Organs (miRWalk)	Bodily Secretions	miRNA	hsa-miR-9-5p,hsa-let-7g-5p,hsa-miR-181a-5p,hsa-miR-125b-5p,hsa-miR-21-5p,hsa-miR-17-5p,hsa-miR-20a-5p,hsa-miR-29b-3p,hsa-miR-16-5p,hsa-miR-126-3p,hsa-miR-125a-5p,hsa-miR-29a-3p,hsa-miR-184,hsa-miR-199a-5p,hsa-miR-98-5p,hsa-miR-15a-5p	16
miEAA 2.0	Organs (miRWalk)	Colon	miRNA	hsa-miR-181b-5p,hsa-miR-15b-5p,hsa-miR-21-5p,hsa-let-7a-5p,hsa-miR-630,hsa-miR-365a-3p,hsa-miR-216b-5p,hsa-miR-20a-5p,hsa-miR-195-5p,hsa-miR-126-3p,hsa-miR-143-3p,hsa-miR-29a-3p,hsa-miR-34a-5p,hsa-miR-98-5p,hsa-miR-192-5p,hsa-miR-18a-3p	16
miEAA 2.0	Published Diseases	lung cancer upregulated	miRNA	hsa-miR-622,hsa-miR-34b-5p,hsa-miR-204-5p,hsa-miR-125b-5p,hsa-miR-206,hsa-miR-193b-3p,hsa-miR-365a-3p,hsa-miR-708-5p,hsa-miR-224-5p,hsa-miR-125a-5p,hsa-miR-29a-3p,hsa-miR-34a-5p,hsa-miR-199a-5p,hsa-miR-135a-5p,hsa-miR-192-5p,hsa-miR-18a-3p	16
miEAA 2.0	Published Diseases	ovarian cancer downregulated	miRNA	hsa-miR-181b-5p,hsa-miR-9-5p,hsa-miR-181a-5p,hsa-miR-181c-5p,hsa-miR-204-5p,hsa-miR-376c-3p,hsa-miR-613,hsa-miR-24-2-5p,hsa-miR-205-5p,hsa-miR-125a-5p,hsa-miR-494-3p,hsa-miR-211-5p,hsa-miR-200c-3p,hsa-miR-126-3p,hsa-miR-340-5p,hsa-miR-34b-3p	16
miEAA 2.0	Published Diseases	wilms tumor upregulated	miRNA	hsa-miR-622,hsa-miR-34b-5p,hsa-miR-134-5p,hsa-miR-204-5p,hsa-miR-193b-3p,hsa-miR-708-5p,hsa-miR-452-5p,hsa-miR-152-3p,hsa-miR-433-3p,hsa-miR-224-5p,hsa-miR-494-3p,hsa-miR-1915-3p,hsa-miR-34a-5p,hsa-miR-199a-5p,hsa-miR-135a-5p,hsa-miR-34b-3p	16
miEAA 2.0	Diseases (miRWalk)	Ovarian Neoplasms	miRNA	hsa-miR-9-5p,hsa-let-7g-5p,hsa-miR-204-5p,hsa-miR-429,hsa-let-7a-5p,hsa-miR-182-5p,hsa-miR-376c-3p,hsa-miR-16-5p,hsa-miR-224-5p,hsa-miR-125a-5p,hsa-miR-200b-3p,hsa-miR-143-3p,hsa-miR-200c-3p,hsa-miR-199a-5p,hsa-miR-15a-5p	15
miEAA 2.0	Organs (miRWalk)	Epithelial Cells	miRNA	hsa-miR-622,hsa-miR-429,hsa-miR-21-5p,hsa-miR-205-5p,hsa-miR-126-3p,hsa-miR-451a,hsa-miR-200b-3p,hsa-miR-200c-3p,hsa-miR-497-5p,hsa-miR-7-5p,hsa-miR-96-5p,hsa-miR-184,hsa-miR-98-5p,hsa-miR-192-5p,hsa-miR-15a-5p	15
miEAA 2.0	Published Diseases	Alzheimer's Disease downregulated	miRNA	hsa-miR-15b-5p,hsa-let-7g-5p,hsa-miR-21-5p,hsa-let-7a-5p,hsa-miR-148a-3p,hsa-miR-29b-3p,hsa-miR-126-3p,hsa-miR-143-3p,hsa-miR-29a-3p,hsa-miR-33b-5p,hsa-miR-340-5p,hsa-miR-152-3p,hsa-miR-98-5p,hsa-miR-29c-3p,hsa-miR-15a-5p	15
miEAA 2.0	Published Diseases	renal cancer upregulated	miRNA	hsa-miR-34b-5p,hsa-miR-1-3p,hsa-miR-1284,hsa-miR-206,hsa-miR-365a-3p,hsa-miR-708-5p,hsa-miR-224-5p,hsa-miR-196b-5p,hsa-miR-125a-5p,hsa-miR-29a-3p,hsa-miR-340-5p,hsa-miR-135a-5p,hsa-miR-29c-3p,hsa-miR-192-5p,hsa-miR-181d-5p	15
miEAA 2.0	Published Diseases	multiple sclerosis upregulated	miRNA	hsa-miR-193a-3p,hsa-let-7g-5p,hsa-miR-181a-5p,hsa-miR-193b-3p,hsa-miR-365a-3p,hsa-miR-16-1-3p,hsa-miR-451a,hsa-miR-7-5p,hsa-miR-34a-5p,hsa-miR-199a-5p,hsa-miR-98-5p,hsa-miR-29c-3p,hsa-miR-15a-3p,hsa-miR-96-5p,hsa-miR-18a-3p	15
miEAA 2.0	Published Diseases	acute myocardial infarction upregulated	miRNA	hsa-miR-9-5p,hsa-let-7g-5p,hsa-miR-1-3p,hsa-miR-27a-3p,hsa-miR-204-5p,hsa-miR-21-5p,hsa-miR-182-5p,hsa-miR-16-5p,hsa-miR-196b-5p,hsa-miR-143-3p,hsa-miR-7-5p,hsa-miR-34a-5p,hsa-miR-135a-5p,hsa-miR-98-5p,hsa-miR-96-5p	15
miEAA 2.0	Gender - Age	negatively correlated with age	miRNA	hsa-miR-15b-5p,hsa-miR-21-5p,hsa-miR-27a-3p,hsa-miR-139-5p,hsa-miR-148a-3p,hsa-miR-17-5p,hsa-miR-20a-5p,hsa-miR-16-5p,hsa-miR-24-2-5p,hsa-miR-126-3p,hsa-miR-143-3p,hsa-miR-18a-5p,hsa-miR-15a-5p,hsa-miR-96-5p	14
miEAA 2.0	Drugs (SM2miR)	Marine fungal metabolite 1386A	miRNA	hsa-miR-181b-5p,hsa-miR-15b-5p,hsa-let-7g-5p,hsa-miR-181a-5p,hsa-miR-125b-5p,hsa-let-7a-5p,hsa-miR-21-5p,hsa-miR-20a-5p,hsa-miR-182-5p,hsa-miR-16-5p,hsa-miR-125a-5p,hsa-miR-200c-3p,hsa-miR-29a-3p,hsa-miR-7-5p	14
miEAA 2.0	Diseases (miRWalk)	Fibrosis	miRNA	hsa-let-7g-5p,hsa-miR-1-3p,hsa-miR-21-5p,hsa-miR-125b-5p,hsa-miR-29b-3p,hsa-miR-16-5p,hsa-miR-195-5p,hsa-miR-224-5p,hsa-miR-125a-5p,hsa-miR-126-3p,hsa-miR-29a-3p,hsa-miR-18a-5p,hsa-miR-199a-5p,hsa-miR-98-5p	14
miEAA 2.0	Diseases (miRWalk)	Inflammation	miRNA	hsa-miR-181b-5p,hsa-miR-9-5p,hsa-let-7g-5p,hsa-miR-21-5p,hsa-miR-181a-5p,hsa-let-7a-5p,hsa-miR-29b-3p,hsa-miR-195-5p,hsa-miR-126-3p,hsa-miR-7-5p,hsa-miR-199a-5p,hsa-miR-98-5p,hsa-miR-29c-3p,hsa-miR-192-5p	14
miEAA 2.0	Published Diseases	tumor of stomache downregulated	miRNA	hsa-miR-1-3p,hsa-miR-181a-5p,hsa-miR-181c-5p,hsa-miR-17-5p,hsa-miR-384,hsa-miR-24-2-5p,hsa-miR-433-3p,hsa-miR-196b-5p,hsa-miR-494-3p,hsa-miR-211-5p,hsa-miR-153-3p,hsa-miR-497-5p,hsa-miR-18a-5p,hsa-miR-340-5p	14
miEAA 2.0	Published Diseases	colon cancer upregulated	miRNA	hsa-miR-204-5p,hsa-miR-206,hsa-miR-193b-3p,hsa-miR-365a-3p,hsa-miR-433-3p,hsa-miR-143-3p,hsa-miR-494-3p,hsa-miR-211-5p,hsa-miR-224-5p,hsa-miR-340-5p,hsa-miR-199a-5p,hsa-miR-135a-5p,hsa-miR-181d-5p,hsa-miR-18a-3p	14
miEAA 2.0	Published Diseases	COPD upregulated	miRNA	hsa-miR-622,hsa-miR-34b-5p,hsa-miR-27a-3p,hsa-miR-204-5p,hsa-miR-182-5p,hsa-miR-449a,hsa-miR-152-3p,hsa-miR-224-5p,hsa-miR-143-3p,hsa-miR-184,hsa-miR-199a-5p,hsa-miR-135a-5p,hsa-miR-192-5p,hsa-miR-181d-5p	14
miEAA 2.0	Drugs (SM2miR)	Cisplatin	miRNA	hsa-miR-181a-5p,hsa-miR-125b-5p,hsa-miR-204-5p,hsa-miR-21-5p,hsa-miR-182-5p,hsa-miR-449a,hsa-miR-16-5p,hsa-miR-340-5p,hsa-miR-487b-3p,hsa-miR-34a-5p,hsa-miR-199a-5p,hsa-miR-98-5p,hsa-miR-192-5p	13
miEAA 2.0	Drugs (SM2miR)	Diethylstilbestrol	miRNA	hsa-miR-9-5p,hsa-miR-15b-5p,hsa-miR-17-5p,hsa-miR-20a-5p,hsa-miR-195-5p,hsa-miR-126-3p,hsa-miR-16-5p,hsa-miR-497-5p,hsa-miR-34a-5p,hsa-miR-152-3p,hsa-miR-135a-5p,hsa-miR-181d-5p,hsa-miR-15a-5p	13
miEAA 2.0	Diseases (miRWalk)	Anoxia	miRNA	hsa-miR-15b-5p,hsa-miR-21-5p,hsa-miR-20a-5p,hsa-miR-29b-3p,hsa-miR-205-5p,hsa-miR-16-5p,hsa-miR-195-5p,hsa-miR-224-5p,hsa-miR-29a-3p,hsa-miR-199a-5p,hsa-miR-98-5p,hsa-miR-503-5p,hsa-miR-29c-3p	13
miEAA 2.0	Organs (miRWalk)	Fibroblasts	miRNA	hsa-miR-15b-5p,hsa-miR-206,hsa-miR-125b-5p,hsa-let-7a-5p,hsa-miR-21-5p,hsa-miR-17-5p,hsa-miR-20a-5p,hsa-miR-29b-3p,hsa-miR-16-5p,hsa-miR-433-3p,hsa-miR-29a-3p,hsa-miR-29c-3p,hsa-miR-15a-5p	13
miEAA 2.0	Organs (miRWalk)	Lymphocytes	miRNA	hsa-miR-15b-5p,hsa-let-7g-5p,hsa-miR-181c-5p,hsa-miR-125b-5p,hsa-miR-148a-3p,hsa-miR-20a-5p,hsa-miR-29b-3p,hsa-miR-16-5p,hsa-miR-29a-3p,hsa-miR-34a-5p,hsa-miR-98-5p,hsa-miR-29c-3p,hsa-miR-15a-5p	13
miEAA 2.0	Organs (miRWalk)	Neoplastic Stem Cells	miRNA	hsa-miR-181b-5p,hsa-miR-34b-5p,hsa-miR-181a-5p,hsa-miR-181c-5p,hsa-let-7a-5p,hsa-miR-21-5p,hsa-miR-34c-5p,hsa-miR-16-5p,hsa-miR-153-3p,hsa-miR-200c-3p,hsa-miR-34a-5p,hsa-miR-181d-5p,hsa-miR-34b-3p	13
miEAA 2.0	Published Diseases	COPD downregulated	miRNA	hsa-miR-193a-3p,hsa-miR-139-5p,hsa-miR-136-5p,hsa-let-7a-5p,hsa-miR-17-5p,hsa-miR-20a-5p,hsa-miR-216b-5p,hsa-miR-205-5p,hsa-miR-384,hsa-miR-24-2-5p,hsa-miR-200b-3p,hsa-miR-497-5p,hsa-miR-34a-3p	13
miEAA 2.0	Published Diseases	pancreatitis deregulated	miRNA	hsa-miR-181b-5p,hsa-miR-181a-5p,hsa-miR-181c-5p,hsa-miR-204-5p,hsa-miR-148a-3p,hsa-miR-34c-5p,hsa-miR-193b-3p,hsa-miR-376c-3p,hsa-miR-16-5p,hsa-miR-433-3p,hsa-miR-340-5p,hsa-miR-34a-5p,hsa-miR-135a-5p	13
miEAA 2.0	Published Diseases	benign prostate hyperplasia deregulated	miRNA	hsa-miR-181b-5p,hsa-let-7g-5p,hsa-miR-27a-3p,hsa-miR-21-5p,hsa-let-7a-5p,hsa-miR-148a-3p,hsa-miR-17-5p,hsa-miR-20a-5p,hsa-miR-126-3p,hsa-miR-1915-3p,hsa-miR-18a-5p,hsa-miR-33b-5p,hsa-miR-96-5p	13
miEAA 2.0	Gender - Age	gender dependent	miRNA	hsa-miR-181b-5p,hsa-miR-181c-5p,hsa-miR-136-5p,hsa-miR-17-5p,hsa-miR-182-5p,hsa-miR-449a,hsa-miR-376c-3p,hsa-miR-126-3p,hsa-miR-153-3p,hsa-miR-200c-3p,hsa-miR-33b-5p,hsa-miR-152-3p	12
miEAA 2.0	Drugs (SM2miR)	Glucocorticoid	miRNA	hsa-miR-15b-5p,hsa-miR-181a-5p,hsa-miR-27a-3p,hsa-miR-21-5p,hsa-miR-29b-3p,hsa-miR-195-5p,hsa-miR-126-3p,hsa-miR-16-5p,hsa-miR-125a-5p,hsa-miR-29a-3p,hsa-miR-34a-5p,hsa-miR-29c-3p	12
miEAA 2.0	Diseases (miRWalk)	Colonic Neoplasms	miRNA	hsa-miR-15b-5p,hsa-miR-21-5p,hsa-let-7a-5p,hsa-miR-365a-3p,hsa-miR-216b-5p,hsa-miR-195-5p,hsa-miR-126-3p,hsa-miR-143-3p,hsa-miR-34a-5p,hsa-miR-98-5p,hsa-miR-630,hsa-miR-192-5p	12
miEAA 2.0	Diseases (miRWalk)	Glioblastoma	miRNA	hsa-miR-181a-5p,hsa-miR-21-5p,hsa-let-7a-5p,hsa-miR-17-5p,hsa-miR-20a-5p,hsa-miR-451a,hsa-miR-195-5p,hsa-miR-153-3p,hsa-miR-7-5p,hsa-miR-18a-5p,hsa-miR-34a-5p,hsa-miR-192-5p	12
miEAA 2.0	Diseases (miRWalk)	Leukemia Myeloid	miRNA	hsa-miR-181b-5p,hsa-miR-9-5p,hsa-miR-34b-5p,hsa-miR-204-5p,hsa-miR-21-5p,hsa-miR-29b-3p,hsa-miR-126-3p,hsa-miR-125a-5p,hsa-miR-29a-3p,hsa-miR-34a-5p,hsa-miR-503-5p,hsa-miR-15a-5p	12
miEAA 2.0	Diseases (miRWalk)	Lymphoma B-Cell	miRNA	hsa-miR-9-5p,hsa-miR-181a-5p,hsa-miR-21-5p,hsa-let-7a-5p,hsa-miR-17-5p,hsa-miR-20a-5p,hsa-miR-29b-3p,hsa-miR-196b-5p,hsa-miR-143-3p,hsa-miR-153-3p,hsa-miR-29a-3p,hsa-miR-29c-3p	12
miEAA 2.0	Diseases (miRWalk)	Prostatic Neoplasms	miRNA	hsa-miR-21-5p,hsa-miR-125b-5p,hsa-let-7a-5p,hsa-miR-29b-3p,hsa-miR-205-5p,hsa-miR-16-5p,hsa-miR-126-3p,hsa-miR-449a,hsa-miR-143-3p,hsa-miR-200c-3p,hsa-miR-211-5p,hsa-miR-34a-5p	12
miEAA 2.0	Organs (miRWalk)	Endothelial Cells	miRNA	hsa-miR-181a-5p,hsa-miR-21-5p,hsa-miR-17-5p,hsa-miR-20a-5p,hsa-miR-29b-3p,hsa-miR-195-5p,hsa-miR-16-5p,hsa-miR-126-3p,hsa-miR-18a-5p,hsa-miR-34a-5p,hsa-miR-199a-5p,hsa-miR-503-5p	12
miEAA 2.0	Organs (miRWalk)	T-Lymphocytes	miRNA	hsa-let-7g-5p,hsa-miR-181c-5p,hsa-miR-21-5p,hsa-miR-148a-3p,hsa-miR-20a-5p,hsa-miR-126-3p,hsa-miR-125a-5p,hsa-miR-143-3p,hsa-miR-29a-3p,hsa-miR-30b-5p,hsa-miR-98-5p,hsa-miR-184	12
miEAA 2.0	Chromosomal location (miRBase)	Chromosome 1	miRNA	hsa-miR-181b-5p,hsa-miR-9-5p,hsa-miR-181a-5p,hsa-miR-429,hsa-miR-29b-3p,hsa-miR-205-5p,hsa-miR-200b-3p,hsa-miR-34a-5p,hsa-miR-199a-5p,hsa-miR-29c-3p,hsa-miR-4689,hsa-miR-34a-3p	12
miEAA 2.0	Published Diseases	benign prostate hyperplasia downregulated	miRNA	hsa-miR-181b-5p,hsa-let-7g-5p,hsa-miR-27a-3p,hsa-miR-21-5p,hsa-let-7a-5p,hsa-miR-148a-3p,hsa-miR-17-5p,hsa-miR-20a-5p,hsa-miR-126-3p,hsa-miR-18a-5p,hsa-miR-33b-5p,hsa-miR-96-5p	12
miEAA 2.0	Drugs (SM2miR)	5-aza-2'-deoxycytidine (5-Aza-CdR) + trichostatin A(TSA)	miRNA	hsa-miR-193a-3p,hsa-miR-27a-3p,hsa-miR-20a-5p,hsa-miR-29b-3p,hsa-miR-182-5p,hsa-miR-16-5p,hsa-miR-494-3p,hsa-miR-29a-3p,hsa-miR-30b-5p,hsa-miR-181d-5p,hsa-miR-34b-3p	11
miEAA 2.0	Drugs (SM2miR)	Gemcitabine	miRNA	hsa-miR-181b-5p,hsa-miR-1-3p,hsa-miR-181a-5p,hsa-miR-139-5p,hsa-miR-21-5p,hsa-miR-27a-3p,hsa-let-7a-5p,hsa-miR-204-5p,hsa-miR-205-5p,hsa-miR-16-5p,hsa-miR-211-5p	11
miEAA 2.0	Diseases (miRWalk)	Colorectal Neoplasms	miRNA	hsa-miR-9-5p,hsa-miR-21-5p,hsa-miR-181c-5p,hsa-let-7a-5p,hsa-miR-148a-3p,hsa-miR-17-5p,hsa-miR-216b-5p,hsa-miR-451a,hsa-miR-195-5p,hsa-miR-143-3p,hsa-miR-135a-5p	11
miEAA 2.0	Diseases (miRWalk)	Glioma	miRNA	hsa-miR-181b-5p,hsa-miR-193a-3p,hsa-miR-15b-5p,hsa-miR-181a-5p,hsa-miR-136-5p,hsa-miR-21-5p,hsa-miR-16-1-3p,hsa-miR-451a,hsa-miR-200b-3p,hsa-miR-211-5p,hsa-miR-34a-5p	11
miEAA 2.0	Diseases (miRWalk)	Neuroblastoma	miRNA	hsa-miR-9-5p,hsa-miR-125b-5p,hsa-miR-148a-3p,hsa-miR-17-5p,hsa-miR-125a-5p,hsa-miR-29a-3p,hsa-miR-18a-5p,hsa-miR-34a-5p,hsa-miR-152-3p,hsa-miR-184,hsa-miR-15a-5p	11
miEAA 2.0	Organs (miRWalk)	Hand	miRNA	hsa-miR-21-5p,hsa-miR-125b-5p,hsa-let-7a-5p,hsa-miR-17-5p,hsa-miR-20a-5p,hsa-miR-29b-3p,hsa-miR-16-5p,hsa-miR-448,hsa-miR-503-5p,hsa-miR-15a-5p,hsa-miR-18a-3p	11
miEAA 2.0	Published Diseases	pancreatic cancer ducatal upregulated	miRNA	hsa-miR-9-5p,hsa-miR-98-5p,hsa-miR-204-5p,hsa-miR-206,hsa-miR-193b-3p,hsa-miR-365a-3p,hsa-miR-16-5p,hsa-miR-196b-5p,hsa-miR-34a-5p,hsa-miR-135a-5p,hsa-miR-630	11
miEAA 2.0	Drugs (SM2miR)	All-trans-retinoic acid (ATRA)	miRNA	hsa-miR-181b-5p,hsa-miR-15b-5p,hsa-miR-181a-5p,hsa-miR-21-5p,hsa-let-7a-5p,hsa-miR-16-5p,hsa-miR-200b-3p,hsa-miR-494-3p,hsa-miR-200c-3p,hsa-miR-15a-5p	10
miEAA 2.0	Drugs (SM2miR)	Bicalutamide	miRNA	hsa-miR-9-5p,hsa-miR-1-3p,hsa-miR-204-5p,hsa-miR-125b-5p,hsa-miR-429,hsa-miR-17-5p,hsa-miR-376c-3p,hsa-miR-200b-3p,hsa-miR-30b-5p,hsa-miR-152-3p	10
miEAA 2.0	Drugs (SM2miR)	Hydroxamic acid HDACi LAQ824	miRNA	hsa-miR-27a-3p,hsa-miR-125b-5p,hsa-let-7a-5p,hsa-miR-148a-3p,hsa-miR-21-5p,hsa-miR-20a-5p,hsa-miR-205-5p,hsa-miR-200c-3p,hsa-miR-98-5p,hsa-miR-29c-3p	10
miEAA 2.0	Diseases (miRWalk)	Leukemia Myeloid Acute	miRNA	hsa-miR-181b-5p,hsa-miR-9-5p,hsa-miR-34b-5p,hsa-miR-204-5p,hsa-miR-29b-3p,hsa-miR-126-3p,hsa-miR-125a-5p,hsa-miR-29a-3p,hsa-miR-34a-5p,hsa-miR-503-5p	10
miEAA 2.0	Diseases (miRWalk)	Melanoma	miRNA	hsa-miR-9-5p,hsa-miR-193a-3p,hsa-miR-193b-3p,hsa-let-7a-5p,hsa-miR-182-5p,hsa-miR-205-5p,hsa-miR-153-3p,hsa-miR-211-5p,hsa-miR-7-5p,hsa-miR-34a-5p	10
miEAA 2.0	Organs (miRWalk)	Lymph	miRNA	hsa-miR-181a-5p,hsa-miR-21-5p,hsa-miR-148a-3p,hsa-miR-34c-5p,hsa-miR-143-3p,hsa-miR-200c-3p,hsa-miR-497-5p,hsa-miR-34a-5p,hsa-miR-135a-5p,hsa-miR-34b-3p	10
miEAA 2.0	Organs (miRWalk)	Neurons	miRNA	hsa-miR-9-5p,hsa-miR-21-5p,hsa-miR-125b-5p,hsa-let-7a-5p,hsa-miR-17-5p,hsa-miR-20a-5p,hsa-miR-205-5p,hsa-miR-125a-5p,hsa-miR-7-5p,hsa-miR-15a-5p	10
miEAA 2.0	Published Diseases	pancreatic cancer ducatal downregulated	miRNA	hsa-miR-181b-5p,hsa-miR-181a-5p,hsa-miR-181c-5p,hsa-miR-148a-3p,hsa-miR-29b-3p,hsa-miR-182-5p,hsa-miR-125a-5p,hsa-miR-29a-3p,hsa-miR-487b-3p,hsa-miR-340-5p	10
miEAA 2.0	Published Diseases	acute myocardial infarction downregulated	miRNA	hsa-miR-139-5p,hsa-miR-20a-5p,hsa-miR-216b-5p,hsa-miR-24-2-5p,hsa-miR-448,hsa-miR-18a-5p,hsa-miR-33b-5p,hsa-miR-152-3p,hsa-miR-15a-3p,hsa-miR-34a-3p	10
miEAA 2.0	Drugs (SM2miR)	Aidi injection	miRNA	hsa-miR-181b-5p,hsa-miR-27a-3p,hsa-miR-125b-5p,hsa-let-7a-5p,hsa-miR-126-3p,hsa-miR-195-5p,hsa-miR-7-5p,hsa-miR-18a-5p,hsa-miR-181d-5p	9
miEAA 2.0	Diseases (miRWalk)	Leukemia Lymphocytic Chronic B-Cell	miRNA	hsa-miR-181b-5p,hsa-miR-181a-5p,hsa-miR-34c-5p,hsa-miR-29b-3p,hsa-miR-16-5p,hsa-miR-143-3p,hsa-miR-34a-5p,hsa-miR-34b-3p,hsa-miR-15a-5p	9
miEAA 2.0	Organs (miRWalk)	Epithelium	miRNA	hsa-miR-21-5p,hsa-miR-125b-5p,hsa-miR-204-5p,hsa-miR-182-5p,hsa-miR-195-5p,hsa-miR-143-3p,hsa-miR-29a-3p,hsa-miR-29c-3p,hsa-miR-96-5p	9
miEAA 2.0	Organs (miRWalk)	Head	miRNA	hsa-miR-181a-5p,hsa-miR-21-5p,hsa-miR-204-5p,hsa-miR-125a-5p,hsa-miR-200c-3p,hsa-miR-34a-5p,hsa-miR-98-5p,hsa-miR-630,hsa-miR-15a-5p	9
miEAA 2.0	Organs (miRWalk)	Heart	miRNA	hsa-miR-9-5p,hsa-miR-1-3p,hsa-miR-21-5p,hsa-miR-27a-3p,hsa-miR-182-5p,hsa-miR-126-3p,hsa-miR-29a-3p,hsa-miR-34a-5p,hsa-miR-96-5p	9
miEAA 2.0	Organs (miRWalk)	Neck	miRNA	hsa-miR-181a-5p,hsa-miR-21-5p,hsa-miR-204-5p,hsa-miR-125a-5p,hsa-miR-200c-3p,hsa-miR-34a-5p,hsa-miR-98-5p,hsa-miR-630,hsa-miR-15a-5p	9
miEAA 2.0	Chromosomal location (miRBase)	Chromosome 13	miRNA	hsa-miR-622,hsa-miR-17-5p,hsa-miR-20a-5p,hsa-miR-16-1-3p,hsa-miR-16-5p,hsa-miR-18a-5p,hsa-miR-15a-3p,hsa-miR-15a-5p,hsa-miR-18a-3p	9
miEAA 2.0	Published Diseases	glioma deregulated	miRNA	hsa-miR-20a-5p,hsa-miR-182-5p,hsa-miR-452-5p,hsa-miR-384,hsa-miR-153-3p,hsa-miR-1915-3p,hsa-miR-33b-5p,hsa-miR-34a-5p,hsa-miR-152-3p	9
miEAA 2.0	Gender - Age	upregulated in male	miRNA	hsa-miR-181b-5p,hsa-miR-181c-5p,hsa-miR-17-5p,hsa-miR-182-5p,hsa-miR-376c-3p,hsa-miR-126-3p,hsa-miR-449a,hsa-miR-200c-3p	8
miEAA 2.0	Cell-type specific (Atlas)	Epithelial cell	miRNA	hsa-miR-34b-5p,hsa-miR-17-5p,hsa-miR-182-5p,hsa-miR-205-5p,hsa-miR-200b-3p,hsa-miR-18a-5p,hsa-miR-98-5p,hsa-miR-96-5p	8
miEAA 2.0	Cell-type specific (Atlas)	Leukocyte	miRNA	hsa-let-7g-5p,hsa-miR-181a-5p,hsa-miR-451a,hsa-miR-16-5p,hsa-miR-125a-5p,hsa-miR-30b-5p,hsa-miR-29c-3p,hsa-miR-15a-5p	8
miEAA 2.0	Drugs (SM2miR)	Bisphenol A	miRNA	hsa-miR-15b-5p,hsa-let-7g-5p,hsa-miR-21-5p,hsa-miR-20a-5p,hsa-miR-376c-3p,hsa-miR-16-5p,hsa-miR-1915-3p,hsa-miR-29a-3p	8
miEAA 2.0	Drugs (SM2miR)	Goserelin	miRNA	hsa-miR-9-5p,hsa-miR-134-5p,hsa-miR-429,hsa-miR-125b-5p,hsa-miR-148a-3p,hsa-miR-200b-3p,hsa-miR-7-5p,hsa-miR-135a-5p	8
miEAA 2.0	Drugs (SM2miR)	Lenalidomide	miRNA	hsa-miR-193a-3p,hsa-miR-451a,hsa-miR-449a,hsa-miR-196b-5p,hsa-miR-34a-5p,hsa-miR-98-5p,hsa-miR-15a-3p,hsa-miR-34a-3p	8
miEAA 2.0	Drugs (SM2miR)	Trastuzumab	miRNA	hsa-miR-21-5p,hsa-miR-29b-3p,hsa-miR-195-5p,hsa-miR-125a-5p,hsa-miR-494-3p,hsa-miR-18a-5p,hsa-miR-30b-5p,hsa-miR-98-5p	8
miEAA 2.0	Drugs (SM2miR)	Vorinostat (SAHA)	miRNA	hsa-miR-134-5p,hsa-miR-206,hsa-miR-182-5p,hsa-miR-126-3p,hsa-miR-200b-3p,hsa-miR-487b-3p,hsa-miR-34a-5p,hsa-miR-96-5p	8
miEAA 2.0	Diseases (miRWalk)	Head and neck cancer	miRNA	hsa-miR-181a-5p,hsa-miR-204-5p,hsa-miR-125a-5p,hsa-miR-200c-3p,hsa-miR-34a-5p,hsa-miR-98-5p,hsa-miR-630,hsa-miR-15a-5p	8
miEAA 2.0	Diseases (miRWalk)	Hepatitis	miRNA	hsa-miR-193b-3p,hsa-miR-152-3p,hsa-miR-195-5p,hsa-miR-224-5p,hsa-miR-143-3p,hsa-miR-125a-5p,hsa-miR-18a-5p,hsa-miR-199a-5p	8
miEAA 2.0	Diseases (miRWalk)	Infection	miRNA	hsa-miR-15b-5p,hsa-miR-193b-3p,hsa-miR-16-5p,hsa-miR-126-3p,hsa-miR-34a-5p,hsa-miR-199a-5p,hsa-miR-98-5p,hsa-miR-15a-5p	8
miEAA 2.0	Diseases (miRWalk)	Leukemia Lymphoid	miRNA	hsa-miR-181b-5p,hsa-miR-181a-5p,hsa-miR-34c-5p,hsa-miR-29b-3p,hsa-miR-16-5p,hsa-miR-34a-5p,hsa-miR-34b-3p,hsa-miR-15a-5p	8
miEAA 2.0	Diseases (miRWalk)	Pancreatic Neoplasms	miRNA	hsa-miR-21-5p,hsa-miR-27a-3p,hsa-let-7a-5p,hsa-miR-148a-3p,hsa-miR-200b-3p,hsa-miR-29a-3p,hsa-miR-34a-5p,hsa-miR-96-5p	8
miEAA 2.0	Diseases (miRWalk)	Wounds and Injuries	miRNA	hsa-miR-9-5p,hsa-miR-1-3p,hsa-miR-21-5p,hsa-miR-27a-3p,hsa-miR-16-1-3p,hsa-miR-205-5p,hsa-miR-126-3p,hsa-miR-224-5p	8
miEAA 2.0	Organs (miRWalk)	Adipocytes	miRNA	hsa-miR-429,hsa-miR-125b-5p,hsa-miR-21-5p,hsa-miR-200b-3p,hsa-miR-143-3p,hsa-miR-125a-5p,hsa-miR-200c-3p,hsa-miR-199a-5p	8
miEAA 2.0	Organs (miRWalk)	Mesenchymal Stem Cells	miRNA	hsa-miR-206,hsa-miR-125b-5p,hsa-miR-21-5p,hsa-miR-27a-3p,hsa-miR-29b-3p,hsa-miR-433-3p,hsa-miR-29a-3p,hsa-miR-199a-5p	8
miEAA 2.0	Organs (miRWalk)	Muscle Cells	miRNA	hsa-miR-1-3p,hsa-miR-21-5p,hsa-miR-125b-5p,hsa-miR-204-5p,hsa-miR-27a-3p,hsa-miR-195-5p,hsa-miR-199a-5p,hsa-miR-98-5p	8
miEAA 2.0	Organs (miRWalk)	Muscles	miRNA	hsa-miR-1-3p,hsa-miR-21-5p,hsa-miR-204-5p,hsa-miR-125b-5p,hsa-miR-206,hsa-miR-195-5p,hsa-miR-29a-3p,hsa-miR-503-5p	8
miEAA 2.0	Organs (miRWalk)	Ovary	miRNA	hsa-miR-9-5p,hsa-miR-429,hsa-miR-200b-3p,hsa-miR-143-3p,hsa-miR-125a-5p,hsa-miR-200c-3p,hsa-miR-199a-5p,hsa-miR-29c-3p	8
miEAA 2.0	Organs (miRWalk)	Plasma	miRNA	hsa-miR-181b-5p,hsa-let-7g-5p,hsa-miR-1-3p,hsa-miR-181a-5p,hsa-miR-125b-5p,hsa-let-7a-5p,hsa-miR-33b-5p,hsa-miR-503-5p	8
miEAA 2.0	Organs (miRWalk)	Serum	miRNA	hsa-miR-1-3p,hsa-miR-206,hsa-miR-21-5p,hsa-miR-181a-5p,hsa-miR-29b-3p,hsa-miR-200b-3p,hsa-miR-29a-3p,hsa-miR-29c-3p	8
miEAA 2.0	Organs (miRWalk)	Urinary Bladder	miRNA	hsa-miR-429,hsa-miR-125b-5p,hsa-miR-21-5p,hsa-miR-195-5p,hsa-miR-200b-3p,hsa-miR-143-3p,hsa-miR-200c-3p,hsa-miR-34a-5p	8
miEAA 2.0	Chromosomal location (miRBase)	Chromosome 11	miRNA	hsa-miR-34b-5p,hsa-miR-139-5p,hsa-miR-125b-5p,hsa-let-7a-5p,hsa-miR-34c-5p,hsa-miR-708-5p,hsa-miR-192-5p,hsa-miR-34b-3p	8
miEAA 2.0	Published Diseases	peridontitis upregulated	miRNA	hsa-miR-134-5p,hsa-miR-136-5p,hsa-miR-448,hsa-miR-153-3p,hsa-miR-487b-3p,hsa-miR-33b-5p,hsa-miR-152-3p,hsa-miR-630	8
miEAA 2.0	Published Diseases	dilated cardiomyopathy upregulated	miRNA	hsa-miR-622,hsa-miR-34b-5p,hsa-miR-708-5p,hsa-miR-182-5p,hsa-miR-433-3p,hsa-miR-224-5p,hsa-miR-340-5p,hsa-miR-152-3p	8
miEAA 2.0	Drugs (SM2miR)	5-aza-2'-deoxycytidine (5-Aza-CdR) + 4-phenylbutyric acid (PBA)	miRNA	hsa-miR-134-5p,hsa-miR-193b-3p,hsa-miR-182-5p,hsa-miR-376c-3p,hsa-miR-126-3p,hsa-miR-494-3p,hsa-miR-192-5p	7
miEAA 2.0	Drugs (SM2miR)	Doxorubicin	miRNA	hsa-miR-181b-5p,hsa-miR-139-5p,hsa-miR-181a-5p,hsa-miR-21-5p,hsa-miR-34c-5p,hsa-miR-449a,hsa-miR-34b-3p	7
miEAA 2.0	Drugs (SM2miR)	Progesterone	miRNA	hsa-miR-193b-3p,hsa-miR-21-5p,hsa-miR-20a-5p,hsa-miR-29b-3p,hsa-miR-487b-3p,hsa-miR-30b-5p,hsa-miR-29c-3p	7
miEAA 2.0	Drugs (SM2miR)	Temozolomide	miRNA	hsa-miR-181b-5p,hsa-miR-9-5p,hsa-miR-21-5p,hsa-miR-125b-5p,hsa-miR-195-5p,hsa-miR-153-3p,hsa-miR-135a-5p	7
miEAA 2.0	Diseases (miRWalk)	Endometrial Neoplasms	miRNA	hsa-miR-9-5p,hsa-miR-204-5p,hsa-miR-27a-3p,hsa-miR-182-5p,hsa-miR-153-3p,hsa-miR-200c-3p,hsa-miR-96-5p	7
miEAA 2.0	Diseases (miRWalk)	Liver Neoplasms	miRNA	hsa-miR-181b-5p,hsa-miR-1-3p,hsa-miR-181a-5p,hsa-miR-181c-5p,hsa-miR-125b-5p,hsa-miR-29a-3p,hsa-miR-181d-5p	7
miEAA 2.0	Diseases (miRWalk)	Lymphoma Mantle-Cell	miRNA	hsa-miR-181a-5p,hsa-miR-17-5p,hsa-miR-20a-5p,hsa-miR-29b-3p,hsa-miR-29a-3p,hsa-miR-29c-3p,hsa-miR-15a-5p	7
miEAA 2.0	Diseases (miRWalk)	Neurodegenerative Diseases	miRNA	hsa-miR-9-5p,hsa-miR-429,hsa-miR-21-5p,hsa-miR-29b-3p,hsa-miR-200b-3p,hsa-miR-433-3p,hsa-miR-29a-3p	7
miEAA 2.0	Diseases (miRWalk)	Urinary Bladder Neoplasms	miRNA	hsa-miR-429,hsa-miR-125b-5p,hsa-miR-21-5p,hsa-miR-195-5p,hsa-miR-200b-3p,hsa-miR-143-3p,hsa-miR-200c-3p	7
miEAA 2.0	Organs (miRWalk)	Cytoplasm	miRNA	hsa-miR-9-5p,hsa-miR-29b-3p,hsa-miR-195-5p,hsa-miR-200c-3p,hsa-miR-29a-3p,hsa-miR-34a-5p,hsa-miR-29c-3p	7
miEAA 2.0	Organs (miRWalk)	Extracellular Matrix	miRNA	hsa-miR-125b-5p,hsa-miR-17-5p,hsa-miR-29b-3p,hsa-miR-205-5p,hsa-miR-29a-3p,hsa-miR-7-5p,hsa-miR-29c-3p	7
miEAA 2.0	Organs (miRWalk)	Kidney	miRNA	hsa-miR-429,hsa-miR-27a-3p,hsa-miR-21-5p,hsa-miR-17-5p,hsa-miR-200b-3p,hsa-miR-224-5p,hsa-miR-15a-5p	7
miEAA 2.0	Organs (miRWalk)	Membranes	miRNA	hsa-miR-1-3p,hsa-miR-204-5p,hsa-miR-21-5p,hsa-miR-182-5p,hsa-miR-29a-3p,hsa-miR-30b-5p,hsa-miR-15a-5p	7
miEAA 2.0	Organs (miRWalk)	Nervous System	miRNA	hsa-miR-1-3p,hsa-miR-125a-5p,hsa-miR-29a-3p,hsa-miR-18a-5p,hsa-miR-34a-5p,hsa-miR-152-3p,hsa-miR-184	7
miEAA 2.0	Organs (miRWalk)	Osteoblasts	miRNA	hsa-miR-125b-5p,hsa-miR-34c-5p,hsa-miR-29b-3p,hsa-miR-433-3p,hsa-miR-125a-5p,hsa-miR-199a-5p,hsa-miR-34b-3p	7
miEAA 2.0	Organs (miRWalk)	Pancreas	miRNA	hsa-miR-429,hsa-miR-21-5p,hsa-miR-182-5p,hsa-miR-200b-3p,hsa-miR-143-3p,hsa-miR-200c-3p,hsa-miR-34a-5p	7
miEAA 2.0	Organs (miRWalk)	Skin	miRNA	hsa-miR-21-5p,hsa-miR-125b-5p,hsa-miR-193b-3p,hsa-miR-29b-3p,hsa-miR-224-5p,hsa-miR-433-3p,hsa-miR-29a-3p	7
miEAA 2.0	Chromosomal location (miRBase)	Chromosome 14	miRNA	hsa-miR-134-5p,hsa-miR-136-5p,hsa-miR-376c-3p,hsa-miR-433-3p,hsa-miR-543,hsa-miR-494-3p,hsa-miR-487b-3p	7
miEAA 2.0	Chromosomal location (miRBase)	Chromosome 17	miRNA	hsa-miR-193a-3p,hsa-miR-21-5p,hsa-miR-451a,hsa-miR-195-5p,hsa-miR-497-5p,hsa-miR-33b-5p,hsa-miR-152-3p	7
miEAA 2.0	Chromosomal location (miRBase)	Chromosome 19	miRNA	hsa-miR-181c-5p,hsa-miR-27a-3p,hsa-miR-24-2-5p,hsa-miR-125a-5p,hsa-miR-7-5p,hsa-miR-199a-5p,hsa-miR-181d-5p	7
miEAA 2.0	Chromosomal location (miRBase)	Chromosome 7	miRNA	hsa-miR-148a-3p,hsa-miR-182-5p,hsa-miR-29b-3p,hsa-miR-153-3p,hsa-miR-196b-5p,hsa-miR-29a-3p,hsa-miR-96-5p	7
miEAA 2.0	Published Diseases	tumor of stomache upregulated	miRNA	hsa-let-7g-5p,hsa-miR-134-5p,hsa-miR-16-5p,hsa-miR-224-5p,hsa-miR-487b-3p,hsa-miR-630,hsa-miR-96-5p	7
miEAA 2.0	Published Diseases	glioma downregulated	miRNA	hsa-miR-20a-5p,hsa-miR-452-5p,hsa-miR-153-3p,hsa-miR-1915-3p,hsa-miR-33b-5p,hsa-miR-34a-5p,hsa-miR-152-3p	7
miEAA 2.0	Published Diseases	pancreatitis downregulated	miRNA	hsa-miR-181b-5p,hsa-miR-181c-5p,hsa-miR-181a-5p,hsa-miR-148a-3p,hsa-miR-376c-3p,hsa-miR-433-3p,hsa-miR-340-5p	7
miEAA 2.0	Cell-type specific (Atlas)	Muscle cell	miRNA	hsa-miR-1-3p,hsa-miR-125b-5p,hsa-miR-452-5p,hsa-miR-376c-3p,hsa-miR-143-3p,hsa-miR-487b-3p	6
miEAA 2.0	Drugs (SM2miR)	CDF(analogues of curcumin)	miRNA	hsa-miR-21-5p,hsa-let-7a-5p,hsa-miR-34c-5p,hsa-miR-200b-3p,hsa-miR-200c-3p,hsa-miR-34a-5p	6
miEAA 2.0	Drugs (SM2miR)	Dihydrotestosterone(DHT)	miRNA	hsa-miR-193a-3p,hsa-miR-21-5p,hsa-miR-29b-3p,hsa-miR-494-3p,hsa-miR-29a-3p,hsa-miR-630	6
miEAA 2.0	Drugs (SM2miR)	Docosahexaenoic acid	miRNA	hsa-miR-1-3p,hsa-miR-193b-3p,hsa-miR-181a-5p,hsa-miR-29b-3p,hsa-miR-143-3p,hsa-miR-192-5p	6
miEAA 2.0	Drugs (SM2miR)	Hydroxycamptothecin (HCPT)	miRNA	hsa-miR-204-5p,hsa-miR-216b-5p,hsa-miR-200b-3p,hsa-miR-543,hsa-miR-503-5p,hsa-miR-630	6
miEAA 2.0	Drugs (SM2miR)	Morphine	miRNA	hsa-miR-181b-5p,hsa-miR-15b-5p,hsa-miR-21-5p,hsa-miR-125b-5p,hsa-miR-16-5p,hsa-miR-1915-3p	6
miEAA 2.0	Drugs (SM2miR)	Testosterone + 1,25-Dihydroxyvitamin D3	miRNA	hsa-miR-134-5p,hsa-miR-17-5p,hsa-miR-20a-5p,hsa-miR-29b-3p,hsa-miR-1915-3p,hsa-miR-29a-3p	6
miEAA 2.0	Diseases (miRWalk)	Adenoma	miRNA	hsa-miR-181b-5p,hsa-miR-181a-5p,hsa-miR-21-5p,hsa-miR-17-5p,hsa-miR-135a-5p,hsa-miR-192-5p	6
miEAA 2.0	Diseases (miRWalk)	Chromosome Aberrations	miRNA	hsa-miR-34c-5p,hsa-miR-16-5p,hsa-miR-143-3p,hsa-miR-34a-5p,hsa-miR-34b-3p,hsa-miR-15a-5p	6
miEAA 2.0	Diseases (miRWalk)	Hepatitis Chronic	miRNA	hsa-miR-193b-3p,hsa-miR-195-5p,hsa-miR-224-5p,hsa-miR-125a-5p,hsa-miR-18a-5p,hsa-miR-199a-5p	6
miEAA 2.0	Diseases (miRWalk)	Liver Diseases	miRNA	hsa-miR-195-5p,hsa-miR-224-5p,hsa-miR-125a-5p,hsa-miR-18a-5p,hsa-miR-199a-5p,hsa-miR-15a-5p	6
miEAA 2.0	Diseases (miRWalk)	Pathologic Processes	miRNA	hsa-miR-15b-5p,hsa-miR-429,hsa-miR-206,hsa-miR-21-5p,hsa-miR-16-5p,hsa-miR-200b-3p	6
miEAA 2.0	Diseases (miRWalk)	Recurrence	miRNA	hsa-miR-21-5p,hsa-miR-20a-5p,hsa-miR-29b-3p,hsa-miR-451a,hsa-miR-125a-5p,hsa-miR-135a-5p	6
miEAA 2.0	Diseases (miRWalk)	Syndrome	miRNA	hsa-miR-125b-5p,hsa-miR-449a,hsa-miR-200b-3p,hsa-miR-29a-3p,hsa-miR-34a-5p,hsa-miR-192-5p	6
miEAA 2.0	Organs (miRWalk)	Cytoskeleton	miRNA	hsa-miR-9-5p,hsa-miR-1-3p,hsa-miR-429,hsa-miR-21-5p,hsa-miR-126-3p,hsa-miR-200b-3p	6
miEAA 2.0	Organs (miRWalk)	Embryonic Stem Cells	miRNA	hsa-miR-9-5p,hsa-miR-1-3p,hsa-miR-126-3p,hsa-miR-195-5p,hsa-miR-199a-5p,hsa-miR-98-5p	6
miEAA 2.0	Organs (miRWalk)	Endometrium	miRNA	hsa-miR-9-5p,hsa-miR-27a-3p,hsa-miR-196b-5p,hsa-miR-153-3p,hsa-miR-29c-3p,hsa-miR-96-5p	6
miEAA 2.0	Organs (miRWalk)	Hepatocytes	miRNA	hsa-miR-181b-5p,hsa-let-7g-5p,hsa-miR-181a-5p,hsa-miR-21-5p,hsa-miR-193b-3p,hsa-miR-96-5p	6
miEAA 2.0	Organs (miRWalk)	Mucous Membrane	miRNA	hsa-miR-21-5p,hsa-miR-34c-5p,hsa-miR-365a-3p,hsa-miR-195-5p,hsa-miR-630,hsa-miR-34b-3p	6
miEAA 2.0	Organs (miRWalk)	Muscle Skeletal	miRNA	hsa-miR-1-3p,hsa-miR-27a-3p,hsa-miR-206,hsa-miR-29a-3p,hsa-miR-199a-5p,hsa-miR-98-5p	6
miEAA 2.0	Organs (miRWalk)	Retina	miRNA	hsa-miR-204-5p,hsa-miR-21-5p,hsa-miR-182-5p,hsa-miR-29b-3p,hsa-miR-29a-3p,hsa-miR-96-5p	6
miEAA 2.0	Chromosomal location (miRBase)	Chromosome 9	miRNA	hsa-miR-181b-5p,hsa-miR-181a-5p,hsa-miR-204-5p,hsa-let-7a-5p,hsa-miR-126-3p,hsa-miR-7-5p	6
miEAA 2.0	Chromosomal location (miRBase)	Chromosome X	miRNA	hsa-miR-452-5p,hsa-miR-384,hsa-miR-448,hsa-miR-224-5p,hsa-miR-98-5p,hsa-miR-503-5p	6
miEAA 2.0	Published Diseases	pancreatitis upregulated	miRNA	hsa-miR-193b-3p,hsa-miR-204-5p,hsa-miR-34c-5p,hsa-miR-16-5p,hsa-miR-34a-5p,hsa-miR-135a-5p	6
miEAA 2.0	Published Diseases	psoriasis upregulated	miRNA	hsa-miR-204-5p,hsa-miR-708-5p,hsa-miR-16-5p,hsa-miR-433-3p,hsa-miR-1915-3p,hsa-miR-135a-5p	6
miEAA 2.0	Drugs (SM2miR)	Ascorbate	miRNA	hsa-miR-134-5p,hsa-miR-708-5p,hsa-miR-1915-3p,hsa-miR-135a-5p,hsa-miR-630	5
miEAA 2.0	Drugs (SM2miR)	Celecoxib	miRNA	hsa-miR-181b-5p,hsa-miR-148a-3p,hsa-miR-195-5p,hsa-miR-98-5p,hsa-miR-29c-3p	5
miEAA 2.0	Drugs (SM2miR)	Emodin	miRNA	hsa-miR-125b-5p,hsa-miR-16-1-3p,hsa-miR-153-3p,hsa-miR-34a-5p,hsa-miR-135a-5p	5
miEAA 2.0	Drugs (SM2miR)	Etoposide	miRNA	hsa-miR-15b-5p,hsa-let-7g-5p,hsa-miR-21-5p,hsa-miR-125b-5p,hsa-let-7a-5p	5
miEAA 2.0	Drugs (SM2miR)	Paclitaxel	miRNA	hsa-miR-27a-3p,hsa-miR-148a-3p,hsa-miR-451a,hsa-miR-126-3p,hsa-miR-29c-3p	5
miEAA 2.0	Diseases (miRWalk)	Atherosclerosis	miRNA	hsa-miR-181a-5p,hsa-miR-21-5p,hsa-miR-195-5p,hsa-miR-29a-3p,hsa-miR-34a-5p	5
miEAA 2.0	Diseases (miRWalk)	Burkitt Lymphoma	miRNA	hsa-miR-34b-5p,hsa-let-7a-5p,hsa-miR-143-3p,hsa-miR-98-5p,hsa-miR-34b-3p	5
miEAA 2.0	Diseases (miRWalk)	Carcinoma Non-Small-Cell Lung	miRNA	hsa-let-7g-5p,hsa-miR-21-5p,hsa-miR-451a,hsa-miR-16-5p,hsa-miR-15a-5p	5
miEAA 2.0	Diseases (miRWalk)	Cardiovascular Diseases	miRNA	hsa-miR-1-3p,hsa-miR-29b-3p,hsa-miR-29a-3p,hsa-miR-34a-5p,hsa-miR-29c-3p	5
miEAA 2.0	Diseases (miRWalk)	Choriocarcinoma	miRNA	hsa-miR-17-5p,hsa-miR-20a-5p,hsa-miR-182-5p,hsa-miR-125a-5p,hsa-miR-34a-5p	5
miEAA 2.0	Diseases (miRWalk)	Drug Toxicity	miRNA	hsa-miR-206,hsa-miR-21-5p,hsa-miR-17-5p,hsa-miR-18a-5p,hsa-miR-34a-3p	5
miEAA 2.0	Diseases (miRWalk)	Ischemia	miRNA	hsa-miR-1-3p,hsa-miR-17-5p,hsa-miR-20a-5p,hsa-miR-18a-5p,hsa-miR-503-5p	5
miEAA 2.0	Diseases (miRWalk)	Liver Cirrhosis	miRNA	hsa-miR-195-5p,hsa-miR-224-5p,hsa-miR-125a-5p,hsa-miR-18a-5p,hsa-miR-199a-5p	5
miEAA 2.0	Diseases (miRWalk)	Lupus Erythematosus Systemic	miRNA	hsa-miR-21-5p,hsa-miR-148a-3p,hsa-miR-126-3p,hsa-miR-125a-5p,hsa-miR-98-5p	5
miEAA 2.0	Diseases (miRWalk)	Osteosarcoma	miRNA	hsa-miR-21-5p,hsa-miR-34c-5p,hsa-miR-433-3p,hsa-miR-143-3p,hsa-miR-34b-3p	5
miEAA 2.0	Diseases (miRWalk)	Starvation	miRNA	hsa-miR-21-5p,hsa-miR-29b-3p,hsa-miR-29a-3p,hsa-miR-503-5p,hsa-miR-29c-3p	5
miEAA 2.0	Seed family (miRBase)	AGCAGCA	miRNA	hsa-miR-15b-5p,hsa-miR-195-5p,hsa-miR-16-5p,hsa-miR-497-5p,hsa-miR-15a-5p	5
miEAA 2.0	Organs (miRWalk)	Chondrocytes	miRNA	hsa-miR-9-5p,hsa-miR-27a-3p,hsa-miR-29b-3p,hsa-miR-29a-3p,hsa-miR-199a-5p	5
miEAA 2.0	Organs (miRWalk)	Fetal Blood	miRNA	hsa-let-7g-5p,hsa-let-7a-5p,hsa-miR-148a-3p,hsa-miR-20a-5p,hsa-miR-184	5
miEAA 2.0	Organs (miRWalk)	Lymph Nodes	miRNA	hsa-miR-21-5p,hsa-miR-148a-3p,hsa-miR-34c-5p,hsa-miR-34a-5p,hsa-miR-34b-3p	5
miEAA 2.0	Organs (miRWalk)	Macrophages	miRNA	hsa-miR-21-5p,hsa-miR-451a,hsa-miR-195-5p,hsa-miR-34a-5p,hsa-miR-192-5p	5
miEAA 2.0	Organs (miRWalk)	Myocytes Cardiac	miRNA	hsa-miR-9-5p,hsa-miR-1-3p,hsa-miR-27a-3p,hsa-miR-21-5p,hsa-miR-126-3p	5
miEAA 2.0	Organs (miRWalk)	Thyroid Gland	miRNA	hsa-miR-204-5p,hsa-miR-125b-5p,hsa-miR-206,hsa-miR-27a-3p,hsa-miR-192-5p	5
miEAA 2.0	Chromosomal location (miRBase)	Chromosome 3	miRNA	hsa-miR-15b-5p,hsa-let-7g-5p,hsa-miR-1284,hsa-miR-16-5p,hsa-miR-135a-5p	5
miEAA 2.0	Chromosomal location (miRBase)	Chromosome 15	miRNA	hsa-miR-9-5p,hsa-miR-211-5p,hsa-miR-7-5p,hsa-miR-184,hsa-miR-630	5
miEAA 2.0	Published Diseases	prostate cancer upregulated	miRNA	hsa-miR-204-5p,hsa-miR-708-5p,hsa-miR-224-5p,hsa-miR-1915-3p,hsa-miR-135a-5p	5
GeneTrail 3.0	Gene Ontology - Molecular Function	molecular function	target	KRAS,BCL2,GATA6,TRIM2	4
GeneTrail 3.0	Gene Ontology - Molecular Function	protein binding	target	KRAS,BCL2,GATA6,TRIM2	4
GeneTrail 3.0	Gene Ontology - Biological Process	Nitrogen compound metabolic process	Target	KRAS,BCL2,GATA6,TRIM2	4
GeneTrail 3.0	Gene Ontology - Biological Process	Protein metabolic process	Target	KRAS,BCL2,GATA6,TRIM2	4
GeneTrail 3.0	Gene Ontology - Biological Process	Regulation of apoptotic process	Target	KRAS,BCL2,GATA6,TRIM2	4
GeneTrail 3.0	Gene Ontology - Biological Process	Cellular metabolic process	Target	KRAS,BCL2,GATA6,TRIM2	4
GeneTrail 3.0	Gene Ontology - Biological Process	Metabolic process	Target	KRAS,BCL2,GATA6,TRIM2	4
GeneTrail 3.0	Gene Ontology - Biological Process	Regulation of programmed cell death	Target	KRAS,BCL2,GATA6,TRIM2	4
GeneTrail 3.0	Gene Ontology - Biological Process	Macromolecule metabolic process	Target	KRAS,BCL2,GATA6,TRIM2	4
GeneTrail 3.0	Gene Ontology - Biological Process	Regulation of cellular process	Target	KRAS,BCL2,GATA6,TRIM2	4
GeneTrail 3.0	Gene Ontology - Biological Process	Biological process	Target	KRAS,BCL2,GATA6,TRIM2	4
GeneTrail 3.0	Gene Ontology - Biological Process	Cellular process	Target	KRAS,BCL2,GATA6,TRIM2	4
GeneTrail 3.0	Gene Ontology - Biological Process	Cellular protein metabolic process	Target	KRAS,BCL2,GATA6,TRIM2	4
GeneTrail 3.0	Gene Ontology - Biological Process	Regulation of cell death	Target	KRAS,BCL2,GATA6,TRIM2	4
GeneTrail 3.0	Gene Ontology - Cellular Component	cellular component	target	KRAS,BCL2,GATA6,TRIM2	4
miEAA 2.0	Gender - Age	upregulated in female	miRNA	hsa-miR-152-3p,hsa-miR-153-3p,hsa-miR-136-5p,hsa-miR-33b-5p	4
miEAA 2.0	Cell-type specific (Atlas)	Extraembryonic cell	miRNA	hsa-miR-433-3p,hsa-miR-365a-3p,hsa-miR-1284,hsa-miR-193b-3p	4
miEAA 2.0	Drugs (SM2miR)	5-azacytidine (5-AzaC)	miRNA	hsa-miR-17-5p,hsa-miR-20a-5p,hsa-miR-125b-5p,hsa-miR-18a-5p	4
miEAA 2.0	exRNA forms (miRandola)	HDL	miRNA	hsa-miR-17-5p,hsa-miR-135a-5p,hsa-let-7g-5p,hsa-miR-193b-3p	4
miEAA 2.0	Drugs (SM2miR)	1alpha,25-Dihydroxyvitamin D3	miRNA	hsa-miR-134-5p,hsa-miR-1915-3p,hsa-miR-29a-3p,hsa-miR-98-5p	4
miEAA 2.0	Drugs (SM2miR)	Anthranilamide-pyrazolo[1,5-a]pyrimidine	miRNA	hsa-miR-34c-5p,hsa-miR-200b-3p,hsa-miR-34b-3p,hsa-miR-34a-5p	4
miEAA 2.0	Drugs (SM2miR)	Atorvastatin	miRNA	hsa-miR-224-5p,hsa-miR-494-3p,hsa-miR-182-5p,hsa-miR-448	4
miEAA 2.0	Drugs (SM2miR)	Ethanol	miRNA	hsa-miR-152-3p,hsa-miR-503-5p,hsa-miR-497-5p,hsa-miR-182-5p	4
miEAA 2.0	Drugs (SM2miR)	Hydrogen peroxide (H2O2)	miRNA	hsa-miR-200b-3p,hsa-miR-429,hsa-miR-1-3p,hsa-miR-200c-3p	4
miEAA 2.0	Drugs (SM2miR)	Polylysine	miRNA	hsa-miR-17-5p,hsa-miR-16-5p,hsa-miR-21-5p,hsa-let-7a-5p	4
miEAA 2.0	Drugs (SM2miR)	Medpor	miRNA	hsa-miR-152-3p,hsa-miR-153-3p,hsa-miR-143-3p,hsa-miR-376c-3p	4
miEAA 2.0	Drugs (SM2miR)	Metformin	miRNA	hsa-miR-200b-3p,hsa-miR-200c-3p,hsa-miR-192-5p,hsa-let-7a-5p	4
miEAA 2.0	Drugs (SM2miR)	Trypaflavine	miRNA	hsa-miR-17-5p,hsa-miR-16-5p,hsa-miR-21-5p,hsa-let-7a-5p	4
miEAA 2.0	Diseases (miRWalk)	Asthma	miRNA	hsa-miR-98-5p,hsa-let-7g-5p,hsa-miR-29c-3p,hsa-miR-29b-3p	4
miEAA 2.0	Diseases (miRWalk)	Cholangiocarcinoma	miRNA	hsa-miR-200b-3p,hsa-miR-21-5p,hsa-miR-152-3p,hsa-miR-148a-3p	4
miEAA 2.0	Diseases (miRWalk)	Hemorrhage	miRNA	hsa-miR-29b-3p,hsa-miR-29c-3p,hsa-miR-126-3p,hsa-miR-29a-3p	4
miEAA 2.0	Diseases (miRWalk)	Hodgkin Disease	miRNA	hsa-miR-135a-5p,hsa-miR-9-5p,hsa-miR-17-5p,hsa-let-7a-5p	4
miEAA 2.0	Diseases (miRWalk)	Medulloblastoma	miRNA	hsa-miR-9-5p,hsa-miR-125a-5p,hsa-miR-125b-5p,hsa-miR-34a-5p	4
miEAA 2.0	Seed family (miRBase)	ACAUUCA	miRNA	hsa-miR-181b-5p,hsa-miR-181a-5p,hsa-miR-181c-5p,hsa-miR-181d-5p	4
miEAA 2.0	Organs (miRWalk)	Adipose Tissue	miRNA	hsa-miR-200b-3p,hsa-miR-200c-3p,hsa-miR-429,hsa-miR-21-5p	4
miEAA 2.0	Organs (miRWalk)	Arteries	miRNA	hsa-miR-1-3p,hsa-miR-204-5p,hsa-miR-21-5p,hsa-miR-195-5p	4
miEAA 2.0	Organs (miRWalk)	Bone Marrow	miRNA	hsa-miR-199a-5p,hsa-miR-125a-5p,hsa-miR-125b-5p,hsa-miR-126-3p	4
miEAA 2.0	Organs (miRWalk)	Dendritic Cells	miRNA	hsa-miR-29a-3p,hsa-miR-181a-5p,hsa-miR-21-5p,hsa-miR-34a-5p	4
miEAA 2.0	Organs (miRWalk)	Embryonic Structures	miRNA	hsa-miR-21-5p,hsa-miR-27a-3p,hsa-miR-125b-5p,hsa-miR-126-3p	4
miEAA 2.0	Organs (miRWalk)	Hematopoietic Stem Cells	miRNA	hsa-miR-20a-5p,hsa-miR-125a-5p,hsa-miR-126-3p,hsa-miR-148a-3p	4
miEAA 2.0	Organs (miRWalk)	Killer Cells Natural	miRNA	hsa-miR-15b-5p,hsa-miR-29a-3p,hsa-miR-15a-5p,hsa-miR-16-5p	4
miEAA 2.0	Organs (miRWalk)	Lymphoid Tissue	miRNA	hsa-miR-200b-3p,hsa-miR-200c-3p,hsa-miR-7-5p,hsa-miR-16-5p	4
miEAA 2.0	Organs (miRWalk)	Melanocytes	miRNA	hsa-miR-211-5p,hsa-miR-7-5p,hsa-let-7a-5p,hsa-miR-34a-5p	4
miEAA 2.0	Organs (miRWalk)	Muscle Smooth	miRNA	hsa-miR-1-3p,hsa-miR-204-5p,hsa-miR-21-5p,hsa-miR-195-5p	4
miEAA 2.0	Organs (miRWalk)	Myoblasts	miRNA	hsa-miR-1-3p,hsa-miR-181a-5p,hsa-miR-125b-5p,hsa-miR-206	4
miEAA 2.0	Organs (miRWalk)	Myocytes Smooth Muscle	miRNA	hsa-miR-1-3p,hsa-miR-204-5p,hsa-miR-21-5p,hsa-miR-195-5p	4
miEAA 2.0	Organs (miRWalk)	Stomach	miRNA	hsa-miR-20a-5p,hsa-miR-181c-5p,hsa-miR-21-5p,hsa-miR-34a-5p	4
miEAA 2.0	Organs (miRWalk)	Stromal Cells	miRNA	hsa-miR-199a-5p,hsa-miR-196b-5p,hsa-miR-125a-5p,hsa-miR-125b-5p	4
miEAA 2.0	Organs (miRWalk)	Sympathetic Nervous System	miRNA	hsa-miR-152-3p,hsa-miR-184,hsa-miR-18a-5p,hsa-miR-34a-5p	4
miEAA 2.0	Organs (miRWalk)	Umbilical Cord	miRNA	hsa-miR-20a-5p,hsa-miR-148a-3p,hsa-miR-184,hsa-miR-34a-5p	4
miEAA 2.0	Chromosomal location (miRBase)	Chromosome 5	miRNA	hsa-miR-143-3p,hsa-miR-9-5p,hsa-miR-449a,hsa-miR-340-5p	4
miEAA 2.0	Published Diseases	Alzheimer's Disease upregulated	miRNA	hsa-miR-18a-3p,hsa-miR-487b-3p,hsa-miR-139-5p,hsa-miR-30b-5p	4
miEAA 2.0	Published Diseases	ovarian cancer upregulated	miRNA	hsa-miR-433-3p,hsa-miR-1915-3p,hsa-miR-206,hsa-miR-16-5p	4
GeneTrail 3.0	Gene Ontology - Molecular Function	organic cyclic compound binding	target	KRAS,BCL2,GATA6	3
GeneTrail 3.0	Gene Ontology - Biological Process	Anatomical structure development	Target	KRAS,BCL2,GATA6	3
GeneTrail 3.0	Gene Ontology - Biological Process	Positive regulation of metabolic process	Target	KRAS,BCL2,GATA6	3
GeneTrail 3.0	Gene Ontology - Biological Process	Protein modification process	Target	KRAS,BCL2,TRIM2	3
GeneTrail 3.0	Gene Ontology - Biological Process	Animal organ development	Target	KRAS,BCL2,GATA6	3
GeneTrail 3.0	Gene Ontology - Biological Process	Developmental process	Target	KRAS,BCL2,GATA6	3
GeneTrail 3.0	Gene Ontology - Biological Process	Positive regulation of cell population proliferation	Target	KRAS,BCL2,GATA6	3
GeneTrail 3.0	Gene Ontology - Biological Process	Regulation of gene expression	Target	KRAS,BCL2,GATA6	3
GeneTrail 3.0	Gene Ontology - Biological Process	Regulation of cell population proliferation	Target	KRAS,BCL2,GATA6	3
GeneTrail 3.0	Gene Ontology - Biological Process	Cell differentiation	Target	KRAS,BCL2,GATA6	3
GeneTrail 3.0	Gene Ontology - Biological Process	Regulation of metabolic process	Target	KRAS,BCL2,GATA6	3
GeneTrail 3.0	Gene Ontology - Biological Process	Positive regulation of cellular metabolic process	Target	KRAS,BCL2,GATA6	3
GeneTrail 3.0	Gene Ontology - Biological Process	Negative regulation of programmed cell death	Target	KRAS,BCL2,GATA6	3
GeneTrail 3.0	Gene Ontology - Biological Process	Regulation of cell differentiation	Target	KRAS,BCL2,GATA6	3
GeneTrail 3.0	Gene Ontology - Biological Process	Gland development	Target	KRAS,BCL2,GATA6	3
GeneTrail 3.0	Gene Ontology - Biological Process	Regulation of nitrogen compound metabolic process	Target	KRAS,BCL2,GATA6	3
GeneTrail 3.0	Gene Ontology - Biological Process	Negative regulation of apoptotic process	Target	KRAS,BCL2,GATA6	3
GeneTrail 3.0	Gene Ontology - Biological Process	Tube morphogenesis	Target	KRAS,BCL2,GATA6	3
GeneTrail 3.0	Gene Ontology - Biological Process	Cellular protein modification process	Target	KRAS,BCL2,TRIM2	3
GeneTrail 3.0	Gene Ontology - Biological Process	Response to hormone	Target	KRAS,BCL2,GATA6	3
GeneTrail 3.0	Gene Ontology - Biological Process	Regulation of neuron apoptotic process	Target	KRAS,BCL2,TRIM2	3
GeneTrail 3.0	Gene Ontology - Biological Process	Positive regulation of nitrogen compound metabolic process	Target	KRAS,BCL2,GATA6	3
GeneTrail 3.0	Gene Ontology - Biological Process	Response to organic substance	Target	KRAS,BCL2,GATA6	3
GeneTrail 3.0	Gene Ontology - Biological Process	Response to stimulus	Target	KRAS,BCL2,GATA6	3
GeneTrail 3.0	Gene Ontology - Biological Process	Negative regulation of cell death	Target	KRAS,BCL2,GATA6	3
GeneTrail 3.0	Gene Ontology - Biological Process	Phosphate-containing compound metabolic process	Target	KRAS,BCL2,GATA6	3
GeneTrail 3.0	Gene Ontology - Biological Process	Anatomical structure morphogenesis	Target	KRAS,BCL2,GATA6	3
GeneTrail 3.0	Gene Ontology - Biological Process	Regulation of neuron death	Target	KRAS,BCL2,TRIM2	3
GeneTrail 3.0	Gene Ontology - Biological Process	reproductive process	Target	KRAS,BCL2,GATA6	3
GeneTrail 3.0	Gene Ontology - Cellular Component	cytoplasm	target	KRAS,BCL2,TRIM2	3
GeneTrail 3.0	Gene Ontology - Cellular Component	intracellular membrane-bounded organelle	target	KRAS,BCL2,GATA6	3
GeneTrail 3.0	Gene Ontology - Cellular Component	intracellular organelle	target	KRAS,BCL2,GATA6	3
GeneTrail 3.0	Gene Ontology - Cellular Component	membrane	target	KRAS,BCL2,GATA6	3
GeneTrail 3.0	Gene Ontology - Cellular Component	membrane-bounded organelle	target	KRAS,BCL2,GATA6	3
miEAA 2.0	Cell-type specific (Atlas)	Endo-epithelial cell	miRNA	hsa-miR-200c-3p,hsa-miR-429,hsa-miR-33b-5p	3
miEAA 2.0	immune cells	CD15 specific	miRNA	hsa-miR-143-3p,hsa-miR-34b-5p,hsa-miR-96-5p	3
miEAA 2.0	Cell-type specific (Atlas)	Pluripotent stem cell	miRNA	hsa-miR-20a-5p,hsa-miR-135a-5p,hsa-miR-448	3
miEAA 2.0	Drugs (SM2miR)	Benzene	miRNA	hsa-miR-543,hsa-miR-205-5p,hsa-miR-34a-5p	3
miEAA 2.0	Drugs (SM2miR)	Benzo(a)pyrene	miRNA	hsa-miR-15a-5p,hsa-miR-125b-5p,hsa-miR-16-5p	3
miEAA 2.0	Drugs (SM2miR)	Bilobalide	miRNA	hsa-miR-27a-3p,hsa-miR-451a,hsa-miR-148a-3p	3
miEAA 2.0	Drugs (SM2miR)	Bio-Oss	miRNA	hsa-miR-494-3p,hsa-miR-193b-3p,hsa-miR-27a-3p	3
miEAA 2.0	Drugs (SM2miR)	CDF(analogues of curcumin) + gemcitabine	miRNA	hsa-miR-200b-3p,hsa-miR-200c-3p,hsa-miR-21-5p	3
miEAA 2.0	Drugs (SM2miR)	Calcitriol	miRNA	hsa-miR-181c-5p,hsa-miR-15a-5p,hsa-miR-126-3p	3
miEAA 2.0	Drugs (SM2miR)	Cocaine	miRNA	hsa-miR-20a-5p,hsa-miR-181a-5p,hsa-miR-125b-5p	3
miEAA 2.0	Drugs (SM2miR)	Dexamethasone	miRNA	hsa-miR-27a-3p,hsa-miR-451a,hsa-miR-148a-3p	3
miEAA 2.0	Drugs (SM2miR)	Estrogen	miRNA	hsa-miR-143-3p,hsa-miR-16-5p,hsa-miR-34b-3p	3
miEAA 2.0	Drugs (SM2miR)	Mistletoe lectin-I	miRNA	hsa-miR-135a-5p,hsa-miR-125b-5p,hsa-miR-126-3p	3
miEAA 2.0	Drugs (SM2miR)	O,p'-dichlorodiphenyltrichloroethane (DDT)	miRNA	hsa-miR-1915-3p,hsa-miR-21-5p,hsa-miR-15b-5p	3
miEAA 2.0	Drugs (SM2miR)	Sulindac sulfide	miRNA	hsa-miR-17-5p,hsa-miR-9-5p,hsa-miR-21-5p	3
miEAA 2.0	Drugs (SM2miR)	Testosterone	miRNA	hsa-miR-1915-3p,hsa-miR-29a-3p,hsa-miR-134-5p	3
miEAA 2.0	Drugs (SM2miR)	Triptolide	miRNA	hsa-miR-16-1-3p,hsa-miR-181a-5p,hsa-miR-21-5p	3
miEAA 2.0	Drugs (SM2miR)	Vinblastine	miRNA	hsa-miR-27a-3p,hsa-miR-451a,hsa-miR-148a-3p	3
miEAA 2.0	Drugs (SM2miR)	Vitamin D3	miRNA	hsa-miR-15b-5p,hsa-miR-543,hsa-let-7a-5p	3
miEAA 2.0	Diseases (miRWalk)	Anemia Sickle Cell	miRNA	hsa-miR-16-5p,hsa-miR-15a-5p,hsa-miR-195-5p	3
miEAA 2.0	Diseases (miRWalk)	Brain Neoplasms	miRNA	hsa-miR-15b-5p,hsa-miR-29a-3p,hsa-miR-34a-5p	3
miEAA 2.0	Diseases (miRWalk)	Carcinoma Embryonal	miRNA	hsa-miR-125a-5p,hsa-miR-200c-3p,hsa-miR-125b-5p	3
miEAA 2.0	Diseases (miRWalk)	Dementia	miRNA	hsa-miR-9-5p,hsa-miR-29b-3p,hsa-miR-21-5p	3
miEAA 2.0	Diseases (miRWalk)	Hypertension	miRNA	hsa-miR-135a-5p,hsa-miR-20a-5p,hsa-miR-17-5p	3
miEAA 2.0	Diseases (miRWalk)	Hypertrophy	miRNA	hsa-miR-9-5p,hsa-miR-1-3p,hsa-miR-126-3p	3
miEAA 2.0	Diseases (miRWalk)	Kidney Neoplasms	miRNA	hsa-miR-200b-3p,hsa-miR-429,hsa-miR-205-5p	3
miEAA 2.0	Diseases (miRWalk)	Leukemia Promyelocytic Acute	miRNA	hsa-miR-21-5p,hsa-let-7a-5p,hsa-miR-15a-5p	3
miEAA 2.0	Diseases (miRWalk)	Mouth Neoplasms	miRNA	hsa-miR-153-3p,hsa-miR-193a-3p,hsa-miR-125b-5p	3
miEAA 2.0	Diseases (miRWalk)	Trisomy	miRNA	hsa-miR-125b-5p,hsa-miR-15a-5p,hsa-miR-16-5p	3
miEAA 2.0	Diseases (miRWalk)	Uterine Cervical Neoplasms	miRNA	hsa-miR-497-5p,hsa-miR-21-5p,hsa-miR-34a-5p	3
miEAA 2.0	Diseases (miRWalk)	Vascular Diseases	miRNA	hsa-miR-199a-5p,hsa-miR-21-5p,hsa-miR-126-3p	3
miEAA 2.0	Seed family (miRBase)	AAUACUG	miRNA	hsa-miR-200b-3p,hsa-miR-200c-3p,hsa-miR-429	3
miEAA 2.0	Seed family (miRBase)	AGCACCA	miRNA	hsa-miR-29c-3p,hsa-miR-29b-3p,hsa-miR-29a-3p	3
miEAA 2.0	Seed family (miRBase)	GAGGUAG	miRNA	hsa-miR-98-5p,hsa-let-7g-5p,hsa-let-7a-5p	3
miEAA 2.0	Seed family (miRBase)	GGAAUGU	miRNA	hsa-miR-1-3p,hsa-miR-206,hsa-miR-613	3
miEAA 2.0	Seed family (miRBase)	GGCAGUG	miRNA	hsa-miR-34c-5p,hsa-miR-449a,hsa-miR-34a-5p	3
miEAA 2.0	Organs (miRWalk)	Blood Platelets	miRNA	hsa-miR-98-5p,hsa-let-7g-5p,hsa-let-7a-5p	3
miEAA 2.0	Organs (miRWalk)	Carotid Arteries	miRNA	hsa-miR-1-3p,hsa-miR-21-5p,hsa-miR-195-5p	3
miEAA 2.0	Organs (miRWalk)	Cell Membrane	miRNA	hsa-miR-1-3p,hsa-miR-204-5p,hsa-miR-21-5p	3
miEAA 2.0	Organs (miRWalk)	Central Nervous System	miRNA	hsa-miR-125a-5p,hsa-miR-29a-3p,hsa-miR-1-3p	3
miEAA 2.0	Organs (miRWalk)	Embryonal Carcinoma Stem Cells	miRNA	hsa-miR-125a-5p,hsa-miR-200c-3p,hsa-miR-125b-5p	3
miEAA 2.0	Organs (miRWalk)	Eye	miRNA	hsa-miR-1-3p,hsa-miR-204-5p,hsa-miR-29a-3p	3
miEAA 2.0	Organs (miRWalk)	Muscle Smooth Vascular	miRNA	hsa-miR-204-5p,hsa-miR-21-5p,hsa-miR-195-5p	3
miEAA 2.0	Organs (miRWalk)	Neurites	miRNA	hsa-miR-21-5p,hsa-miR-18a-5p,hsa-miR-205-5p	3
miEAA 2.0	Organs (miRWalk)	Plasma Cells	miRNA	hsa-miR-181b-5p,hsa-miR-181a-5p,hsa-miR-125b-5p	3
miEAA 2.0	Organs (miRWalk)	Trophoblasts	miRNA	hsa-miR-224-5p,hsa-miR-205-5p,hsa-miR-34a-5p	3
miEAA 2.0	Chromosomal location (miRBase)	Chromosome 12	miRNA	hsa-miR-135a-5p,hsa-miR-200c-3p,hsa-miR-613	3
GeneTrail 3.0	Gene Ontology - Molecular Function	zinc ion binding	target	GATA6,TRIM2	2
GeneTrail 3.0	Gene Ontology - Molecular Function	enzyme binding	target	BCL2,GATA6	2
GeneTrail 3.0	Gene Ontology - Molecular Function	nucleic acid binding	target	BCL2,GATA6	2
GeneTrail 3.0	Gene Ontology - Molecular Function	repressing transcription factor binding	target	BCL2,GATA6	2
GeneTrail 3.0	Gene Ontology - Molecular Function	metal ion binding	target	GATA6,TRIM2	2
GeneTrail 3.0	Gene Ontology - Molecular Function	transition metal ion binding	target	GATA6,TRIM2	2
GeneTrail 3.0	Gene Ontology - Molecular Function	catalytic activity	target	KRAS,TRIM2	2
GeneTrail 3.0	Gene Ontology - Molecular Function	protein domain specific binding	target	KRAS,BCL2	2
GeneTrail 3.0	Gene Ontology - Molecular Function	transcription factor binding	target	BCL2,GATA6	2
GeneTrail 3.0	Gene Ontology - Molecular Function	sequence-specific DNA binding	target	BCL2,GATA6	2
GeneTrail 3.0	Gene Ontology - Molecular Function	DNA binding	target	BCL2,GATA6	2
GeneTrail 3.0	Gene Ontology - Molecular Function	cation binding	target	GATA6,TRIM2	2
GeneTrail 3.0	BioCarta telPathway	Telomeres, Telomerase, Cellular Aging, and Immortality	target	KRAS,BCL2	2
GeneTrail 3.0	KEGG	Gastric cancer	target	KRAS,BCL2	2
GeneTrail 3.0	KEGG	Hepatitis B	target	KRAS,BCL2	2
GeneTrail 3.0	KEGG	Apoptosis	target	KRAS,BCL2	2
GeneTrail 3.0	KEGG	AGE-RAGE signaling pathway in diabetic complications	target	KRAS,BCL2	2
GeneTrail 3.0	KEGG	Neurotrophin signaling pathway	target	KRAS,BCL2	2
GeneTrail 3.0	KEGG	Cholinergic synapse	target	KRAS,BCL2	2
GeneTrail 3.0	KEGG	Colorectal cancer	target	KRAS,BCL2	2
GeneTrail 3.0	KEGG	Autophagy - animal	target	KRAS,BCL2	2
GeneTrail 3.0	KEGG	Pathways in cancer	target	KRAS,BCL2	2
GeneTrail 3.0	KEGG	PI3K-Akt signaling pathway	target	KRAS,BCL2	2
GeneTrail 3.0	KEGG	Human immunodeficiency virus 1 infection	target	KRAS,BCL2	2
GeneTrail 3.0	KEGG	Prostate cancer	target	KRAS,BCL2	2
GeneTrail 3.0	KEGG	Sphingolipid signaling pathway	target	KRAS,BCL2	2
GeneTrail 3.0	KEGG	Endocrine resistance	target	KRAS,BCL2	2
GeneTrail 3.0	KEGG	EGFR tyrosine kinase inhibitor resistance	target	KRAS,BCL2	2
GeneTrail 3.0	KEGG	MicroRNAs in cancer	target	KRAS,BCL2	2
GeneTrail 3.0	KEGG	Estrogen signaling pathway	target	KRAS,BCL2	2
GeneTrail 3.0	Gene Ontology - Biological Process	Negative regulation of neuron death	Target	KRAS,BCL2	2
GeneTrail 3.0	Gene Ontology - Biological Process	Cell surface receptor signaling pathway	Target	KRAS,BCL2	2
GeneTrail 3.0	Gene Ontology - Biological Process	Positive regulation of striated muscle tissue development	Target	BCL2,GATA6	2
GeneTrail 3.0	Gene Ontology - Biological Process	Regulation of cell cycle process	Target	BCL2,GATA6	2
GeneTrail 3.0	Gene Ontology - Biological Process	Positive regulation of gene expression	Target	KRAS,GATA6	2
GeneTrail 3.0	Gene Ontology - Biological Process	Response to radiation	Target	KRAS,BCL2	2
GeneTrail 3.0	Gene Ontology - Biological Process	Immune response-activating signal transduction	Target	KRAS,BCL2	2
GeneTrail 3.0	Gene Ontology - Biological Process	Morphogenesis of a branching epithelium	Target	KRAS,BCL2	2
GeneTrail 3.0	Gene Ontology - Biological Process	Cellular aromatic compound metabolic process	Target	BCL2,GATA6	2
GeneTrail 3.0	Gene Ontology - Biological Process	Positive regulation of protein phosphorylation	Target	KRAS,BCL2	2
GeneTrail 3.0	Gene Ontology - Biological Process	Regulation of transcription, DNA-templated	Target	KRAS,GATA6	2
GeneTrail 3.0	Gene Ontology - Biological Process	Cellular response to hypoxia	Target	BCL2,GATA6	2
GeneTrail 3.0	Gene Ontology - Biological Process	Protein ubiquitination	Target	BCL2,TRIM2	2
GeneTrail 3.0	Gene Ontology - Biological Process	Positive regulation of catalytic activity	Target	KRAS,BCL2	2
GeneTrail 3.0	Gene Ontology - Biological Process	Liver development	Target	KRAS,GATA6	2
GeneTrail 3.0	Gene Ontology - Biological Process	Cell communication	Target	KRAS,BCL2	2
GeneTrail 3.0	Gene Ontology - Biological Process	Response to corticosteroid	Target	KRAS,BCL2	2
GeneTrail 3.0	Gene Ontology - Biological Process	Positive regulation of cellular protein metabolic process	Target	KRAS,BCL2	2
GeneTrail 3.0	Gene Ontology - Biological Process	Positive regulation of phosphorylation	Target	KRAS,BCL2	2
GeneTrail 3.0	Gene Ontology - Biological Process	Homeostasis of number of cells	Target	KRAS,BCL2	2
GeneTrail 3.0	Gene Ontology - Biological Process	Regulation of nucleic acid-templated transcription	Target	KRAS,GATA6	2
GeneTrail 3.0	Gene Ontology - Biological Process	Gonad development	Target	BCL2,GATA6	2
GeneTrail 3.0	Gene Ontology - Biological Process	Positive regulation of protein modification process	Target	KRAS,BCL2	2
GeneTrail 3.0	Gene Ontology - Biological Process	Intracellular signal transduction	Target	KRAS,BCL2	2
GeneTrail 3.0	Gene Ontology - Biological Process	Protein phosphorylation	Target	KRAS,BCL2	2
GeneTrail 3.0	Gene Ontology - Biological Process	Regulation of developmental growth	Target	BCL2,GATA6	2
GeneTrail 3.0	Gene Ontology - Biological Process	Immune system process	Target	KRAS,BCL2	2
GeneTrail 3.0	Gene Ontology - Biological Process	Regulation of striated muscle tissue development	Target	BCL2,GATA6	2
GeneTrail 3.0	Gene Ontology - Biological Process	Cellular response to oxygen levels	Target	BCL2,GATA6	2
GeneTrail 3.0	Gene Ontology - Biological Process	Negative regulation of neuron apoptotic process	Target	KRAS,BCL2	2
GeneTrail 3.0	Gene Ontology - Biological Process	Reproductive structure development	Target	BCL2,GATA6	2
GeneTrail 3.0	Gene Ontology - Biological Process	Regulation of catalytic activity	Target	KRAS,BCL2	2
GeneTrail 3.0	Gene Ontology - Biological Process	Negative regulation of cell differentiation	Target	KRAS,BCL2	2
GeneTrail 3.0	Gene Ontology - Biological Process	Response to glucocorticoid	Target	KRAS,BCL2	2
GeneTrail 3.0	Gene Ontology - Biological Process	Positive regulation of growth	Target	BCL2,GATA6	2
GeneTrail 3.0	Gene Ontology - Biological Process	Developmental process involved in reproduction	Target	BCL2,GATA6	2
GeneTrail 3.0	Gene Ontology - Biological Process	Striated muscle cell differentiation	Target	KRAS,GATA6	2
GeneTrail 3.0	Gene Ontology - Biological Process	Tissue homeostasis	Target	KRAS,BCL2	2
GeneTrail 3.0	Gene Ontology - Biological Process	Response to organic cyclic compound	Target	KRAS,BCL2	2
GeneTrail 3.0	Gene Ontology - Biological Process	Regulation of phosphorylation	Target	KRAS,BCL2	2
GeneTrail 3.0	Gene Ontology - Biological Process	Cell development	Target	KRAS,BCL2	2
GeneTrail 3.0	Gene Ontology - Biological Process	Regulation of phosphorus metabolic process	Target	KRAS,BCL2	2
GeneTrail 3.0	Gene Ontology - Biological Process	Regulation of RNA biosynthetic process	Target	KRAS,GATA6	2
GeneTrail 3.0	Gene Ontology - Biological Process	Regulation of signal transduction	Target	KRAS,BCL2	2
GeneTrail 3.0	Gene Ontology - Biological Process	Cellular response to decreased oxygen levels	Target	BCL2,GATA6	2
GeneTrail 3.0	Gene Ontology - Biological Process	Cytokine-mediated signaling pathway	Target	KRAS,BCL2	2
GeneTrail 3.0	Gene Ontology - Biological Process	Regulation of cellular protein metabolic process	Target	KRAS,BCL2	2
GeneTrail 3.0	Gene Ontology - Biological Process	Positive regulation of cell differentiation	Target	BCL2,GATA6	2
GeneTrail 3.0	Gene Ontology - Biological Process	Regulation of cellular response to stress	Target	KRAS,BCL2	2
GeneTrail 3.0	Gene Ontology - Biological Process	Protein polyubiquitination	Target	BCL2,TRIM2	2
GeneTrail 3.0	Gene Ontology - Biological Process	Morphogenesis of a branching structure	Target	KRAS,BCL2	2
GeneTrail 3.0	Gene Ontology - Biological Process	Negative regulation of cellular metabolic process	Target	BCL2,GATA6	2
GeneTrail 3.0	Gene Ontology - Biological Process	Positive regulation of muscle tissue development	Target	BCL2,GATA6	2
GeneTrail 3.0	Gene Ontology - Biological Process	Homeostasis of number of cells within a tissue	Target	KRAS,BCL2	2
GeneTrail 3.0	Gene Ontology - Biological Process	Positive regulation of signal transduction	Target	KRAS,BCL2	2
GeneTrail 3.0	Gene Ontology - Biological Process	Behavior	Target	KRAS,BCL2	2
GeneTrail 3.0	Gene Ontology - Biological Process	Regulation of immune system process	Target	KRAS,BCL2	2
GeneTrail 3.0	Gene Ontology - Biological Process	Branching morphogenesis of an epithelial tube	Target	KRAS,BCL2	2
GeneTrail 3.0	Gene Ontology - Biological Process	Regulation of intracellular signal transduction	Target	KRAS,BCL2	2
GeneTrail 3.0	Gene Ontology - Biological Process	Positive regulation of developmental growth	Target	BCL2,GATA6	2
GeneTrail 3.0	Gene Ontology - Biological Process	Regulation of RNA metabolic process	Target	KRAS,GATA6	2
GeneTrail 3.0	Gene Ontology - Biological Process	Organelle organization	Target	KRAS,BCL2	2
GeneTrail 3.0	Gene Ontology - Biological Process	Positive regulation of intracellular signal transduction	Target	KRAS,BCL2	2
GeneTrail 3.0	Gene Ontology - Biological Process	Immune response-regulating signaling pathway	Target	KRAS,BCL2	2
GeneTrail 3.0	Gene Ontology - Biological Process	Response to lipid	Target	KRAS,BCL2	2
GeneTrail 3.0	Gene Ontology - Biological Process	Activation of immune response	Target	KRAS,BCL2	2
GeneTrail 3.0	Gene Ontology - Biological Process	Regulation of cell cycle	Target	BCL2,GATA6	2
GeneTrail 3.0	Gene Ontology - Biological Process	Protein modification by small Protein conjugation	Target	BCL2,TRIM2	2
GeneTrail 3.0	Gene Ontology - Biological Process	Response to hypoxia	Target	BCL2,GATA6	2
GeneTrail 3.0	Gene Ontology - Biological Process	Signal transduction	Target	KRAS,BCL2	2
GeneTrail 3.0	Gene Ontology - Biological Process	Positive regulation of immune system process	Target	KRAS,BCL2	2
GeneTrail 3.0	Gene Ontology - Biological Process	Positive regulation of protein metabolic process	Target	KRAS,BCL2	2
GeneTrail 3.0	Gene Ontology - Biological Process	Male gonad development	Target	BCL2,GATA6	2
GeneTrail 3.0	Gene Ontology - Biological Process	Positive regulation of immune response	Target	KRAS,BCL2	2
GeneTrail 3.0	Gene Ontology - Biological Process	Morphogenesis of an epithelium	Target	KRAS,BCL2	2
GeneTrail 3.0	Gene Ontology - Biological Process	Muscle cell differentiation	Target	KRAS,GATA6	2
GeneTrail 3.0	Gene Ontology - Biological Process	Regulation of protein metabolic process	Target	KRAS,BCL2	2
GeneTrail 3.0	Gene Ontology - Biological Process	Regulation of signaling	Target	KRAS,BCL2	2
GeneTrail 3.0	Gene Ontology - Biological Process	Regulation of protein phosphorylation	Target	KRAS,BCL2	2
GeneTrail 3.0	Gene Ontology - Biological Process	Tissue morphogenesis	Target	KRAS,BCL2	2
GeneTrail 3.0	Gene Ontology - Biological Process	Phosphorylation	Target	KRAS,BCL2	2
GeneTrail 3.0	Gene Ontology - Biological Process	Response to drug	Target	BCL2,GATA6	2
GeneTrail 3.0	Gene Ontology - Biological Process	Response to light stimulus	Target	KRAS,BCL2	2
GeneTrail 3.0	Gene Ontology - Biological Process	Regulation of immune response	Target	KRAS,BCL2	2
GeneTrail 3.0	Gene Ontology - Biological Process	Immune response-activating cell surface receptor signaling pathway	Target	KRAS,BCL2	2
GeneTrail 3.0	Gene Ontology - Biological Process	Regulation of growth	Target	BCL2,GATA6	2
GeneTrail 3.0	Gene Ontology - Biological Process	Response to steroid hormone	Target	KRAS,BCL2	2
GeneTrail 3.0	Gene Ontology - Biological Process	Regulation of protein stability	Target	KRAS,BCL2	2
GeneTrail 3.0	Gene Ontology - Biological Process	Immune response-regulating cell surface receptor signaling pathway	Target	KRAS,BCL2	2
GeneTrail 3.0	Gene Ontology - Biological Process	Regulation of muscle organ development	Target	BCL2,GATA6	2
GeneTrail 3.0	Gene Ontology - Biological Process	Female pregnancy	Target	KRAS,BCL2	2
GeneTrail 3.0	Gene Ontology - Biological Process	Homeostatic process	Target	KRAS,BCL2	2
GeneTrail 3.0	Gene Ontology - Cellular Component	protein-containing complex	target	BCL2,GATA6	2
GeneTrail 3.0	Gene Ontology - Cellular Component	mitochondrion	target	KRAS,BCL2	2
GeneTrail 3.0	Gene Ontology - Cellular Component	nucleus	target	BCL2,GATA6	2
GeneTrail 3.0	Gene Ontology - Cellular Component	nucleoplasm	target	BCL2,GATA6	2
GeneTrail 3.0	Gene Ontology - Cellular Component	organelle membrane	target	BCL2,GATA6	2
GeneTrail 3.0	Gene Ontology - Cellular Component	cytosol	target	KRAS,BCL2	2
GeneTrail 3.0	Gene Ontology - Cellular Component	nuclear membrane	target	BCL2,GATA6	2
GeneTrail 3.0	WikiPathways WP4666 r107486	Hepatitis B infection	target	KRAS,BCL2	2
GeneTrail 3.0	WikiPathways WP1984 r106619	Integrated Breast Cancer Pathway	target	KRAS,BCL2	2
GeneTrail 3.0	WikiPathways WP127 r78498	IL-5 Signaling Pathway	target	KRAS,BCL2	2
GeneTrail 3.0	WikiPathways WP710 r106372	DNA Damage Response (only ATM dependent)	target	KRAS,BCL2	2
GeneTrail 3.0	WikiPathways WP3981 r97532	miRNA regulation of prostate cancer signaling pathways	target	KRAS,BCL2	2
GeneTrail 3.0	WikiPathways WP4216 r106356	Chromosomal and microsatellite instability in colorectal cancer	target	KRAS,BCL2	2
GeneTrail 3.0	WikiPathways WP4172 r106781	PI3K-Akt Signaling Pathway	target	KRAS,BCL2	2
miEAA 2.0	Cell-type specific (Atlas)	Cell of skeletal muscle	miRNA	hsa-miR-503-5p,hsa-miR-206	2
miEAA 2.0	Cell-type specific (Atlas)	Endothelial cell	miRNA	hsa-miR-216b-5p,hsa-miR-139-5p	2
miEAA 2.0	Cell-type specific (Atlas)	Fibroblast	miRNA	hsa-miR-543,hsa-miR-134-5p	2
miEAA 2.0	Cell-type specific (Atlas)	Mesodermal cell	miRNA	hsa-miR-152-3p,hsa-miR-494-3p	2
miEAA 2.0	Cell-type specific (Atlas)	Neural cell	miRNA	hsa-miR-9-5p,hsa-miR-708-5p	2
miEAA 2.0	Cell-type specific (Atlas)	Neuronal stem cell	miRNA	hsa-miR-181d-5p,hsa-miR-7-5p	2
miEAA 2.0	exRNA forms (miRandola)	microparticle	miRNA	hsa-miR-143-3p,hsa-miR-21-5p	2
miEAA 2.0	Drugs (SM2miR)	Activin A	miRNA	hsa-miR-199a-5p,hsa-miR-200c-3p	2
miEAA 2.0	Diseases (miRWalk)	Diabetic Nephropathies	miRNA	hsa-miR-29a-3p,hsa-miR-21-5p	2
miEAA 2.0	Drugs (SM2miR)	Berbamine derivative(BBMD3)	miRNA	hsa-miR-27a-3p,hsa-miR-7-5p	2
miEAA 2.0	Drugs (SM2miR)	Bortezomib	miRNA	hsa-miR-16-5p,hsa-miR-15a-5p	2
miEAA 2.0	Drugs (SM2miR)	Bufalin	miRNA	hsa-miR-497-5p,hsa-miR-181a-5p	2
miEAA 2.0	Drugs (SM2miR)	Calcium sulfate (CaS)	miRNA	hsa-miR-27a-3p,hsa-miR-16-5p	2
miEAA 2.0	Drugs (SM2miR)	Camptothecin	miRNA	hsa-miR-17-5p,hsa-miR-125b-5p	2
miEAA 2.0	Drugs (SM2miR)	Caudatin	miRNA	hsa-miR-21-5p,hsa-let-7a-5p	2
miEAA 2.0	Drugs (SM2miR)	Gefitinib	miRNA	hsa-miR-134-5p,hsa-miR-487b-3p	2
miEAA 2.0	Drugs (SM2miR)	Genistein	miRNA	hsa-miR-27a-3p,hsa-miR-34a-5p	2
miEAA 2.0	Drugs (SM2miR)	Prednisone	miRNA	hsa-miR-21-5p,hsa-let-7a-5p	2
miEAA 2.0	Drugs (SM2miR)	Hydroxychloroquine	miRNA	hsa-miR-21-5p,hsa-let-7a-5p	2
miEAA 2.0	Drugs (SM2miR)	Iron-sulfates and Aluminum-sulfates	miRNA	hsa-miR-9-5p,hsa-miR-125b-5p	2
miEAA 2.0	Drugs (SM2miR)	Lithium (Li)	miRNA	hsa-miR-152-3p,hsa-miR-34a-5p	2
miEAA 2.0	Drugs (SM2miR)	Melphalan	miRNA	hsa-miR-16-5p,hsa-miR-15a-5p	2
miEAA 2.0	Drugs (SM2miR)	Microcystin-LR (MC-LR)	miRNA	hsa-miR-211-5p,hsa-miR-21-5p	2
miEAA 2.0	Drugs (SM2miR)	Nicotine	miRNA	hsa-miR-21-5p,hsa-miR-16-5p	2
miEAA 2.0	Drugs (SM2miR)	Olea europaea leaf extract	miRNA	hsa-miR-181b-5p,hsa-miR-153-3p	2
miEAA 2.0	Drugs (SM2miR)	Oltipraz	miRNA	hsa-miR-199a-5p,hsa-miR-20a-5p	2
miEAA 2.0	Drugs (SM2miR)	Paclitaxel + Cyclopamine	miRNA	hsa-miR-200c-3p,hsa-miR-34a-5p	2
miEAA 2.0	Drugs (SM2miR)	Ursodeoxycholic acid (UDCA)	miRNA	hsa-miR-143-3p,hsa-miR-181d-5p	2
miEAA 2.0	Drugs (SM2miR)	Valproate	miRNA	hsa-miR-21-5p,hsa-miR-181c-5p	2
miEAA 2.0	Drugs (SM2miR)	XMD8-92	miRNA	hsa-miR-143-3p,hsa-let-7a-5p	2
miEAA 2.0	Drugs (SM2miR)	cisplatin	miRNA	hsa-miR-17-5p,hsa-miR-16-5p	2
miEAA 2.0	Diseases (miRWalk)	Adenoma Pleomorphic	miRNA	hsa-miR-181b-5p,hsa-miR-181a-5p	2
miEAA 2.0	Diseases (miRWalk)	Aneuploidy	miRNA	hsa-miR-15a-5p,hsa-miR-16-5p	2
miEAA 2.0	Diseases (miRWalk)	Autoimmune Diseases	miRNA	hsa-miR-21-5p,hsa-miR-148a-3p	2
miEAA 2.0	Diseases (miRWalk)	Bone Neoplasms	miRNA	hsa-miR-34c-5p,hsa-miR-34b-3p	2
miEAA 2.0	Diseases (miRWalk)	Carcinoma Acinar Cell	miRNA	hsa-miR-143-3p,hsa-miR-21-5p	2
miEAA 2.0	Diseases (miRWalk)	Diabetes Mellitus	miRNA	hsa-miR-503-5p,hsa-miR-126-3p	2
miEAA 2.0	Diseases (miRWalk)	Carcinoma Renal Cell	miRNA	hsa-miR-224-5p,hsa-miR-204-5p	2
miEAA 2.0	Diseases (miRWalk)	Carcinoma Transitional Cell	miRNA	hsa-miR-143-3p,hsa-miR-21-5p	2
miEAA 2.0	Diseases (miRWalk)	Carcinoma in Situ	miRNA	hsa-miR-182-5p,hsa-miR-21-5p	2
miEAA 2.0	Diseases (miRWalk)	Cardiomegaly	miRNA	hsa-miR-1-3p,hsa-miR-126-3p	2
miEAA 2.0	Diseases (miRWalk)	Choristoma	miRNA	hsa-miR-1-3p,hsa-miR-96-5p	2
miEAA 2.0	Diseases (miRWalk)	Cysts	miRNA	hsa-miR-196b-5p,hsa-miR-29c-3p	2
miEAA 2.0	Diseases (miRWalk)	Encephalitis	miRNA	hsa-miR-21-5p,hsa-miR-34a-5p	2
miEAA 2.0	Diseases (miRWalk)	Endometriosis	miRNA	hsa-miR-196b-5p,hsa-miR-29c-3p	2
miEAA 2.0	Diseases (miRWalk)	Esophageal Neoplasms	miRNA	hsa-miR-143-3p,hsa-miR-34a-5p	2
miEAA 2.0	Diseases (miRWalk)	Frontotemporal Dementia	miRNA	hsa-miR-9-5p,hsa-miR-29b-3p	2
miEAA 2.0	Diseases (miRWalk)	Gastrointestinal Neoplasms	miRNA	hsa-miR-125a-5p,hsa-miR-451a	2
miEAA 2.0	Diseases (miRWalk)	Genomic Instability	miRNA	hsa-miR-21-5p,hsa-miR-7-5p	2
miEAA 2.0	Diseases (miRWalk)	Heart Diseases	miRNA	hsa-miR-1-3p,hsa-miR-21-5p	2
miEAA 2.0	Diseases (miRWalk)	Heart Failure	miRNA	hsa-miR-9-5p,hsa-miR-1-3p	2
miEAA 2.0	Diseases (miRWalk)	Hepatitis B	miRNA	hsa-miR-152-3p,hsa-miR-143-3p	2
miEAA 2.0	Diseases (miRWalk)	Hypertension Pulmonary	miRNA	hsa-miR-17-5p,hsa-miR-20a-5p	2
miEAA 2.0	Diseases (miRWalk)	Infertility	miRNA	hsa-miR-224-5p,hsa-miR-29c-3p	2
miEAA 2.0	Diseases (miRWalk)	Insulin Resistance	miRNA	hsa-miR-181a-5p,hsa-miR-21-5p	2
miEAA 2.0	Diseases (miRWalk)	Insulinoma	miRNA	hsa-miR-143-3p,hsa-miR-21-5p	2
miEAA 2.0	Diseases (miRWalk)	Irritable Bowel Syndrome	miRNA	hsa-miR-29a-3p,hsa-miR-192-5p	2
miEAA 2.0	Diseases (miRWalk)	Primary Myelofibrosis	miRNA	hsa-miR-98-5p,hsa-let-7a-5p	2
miEAA 2.0	Diseases (miRWalk)	Lymphoma B-Cell Marginal Zone	miRNA	hsa-miR-200b-3p,hsa-miR-200c-3p	2
miEAA 2.0	Diseases (miRWalk)	Metabolic Diseases	miRNA	hsa-miR-21-5p,hsa-miR-34a-5p	2
miEAA 2.0	Diseases (miRWalk)	Metaplasia	miRNA	hsa-miR-98-5p,hsa-let-7g-5p	2
miEAA 2.0	Diseases (miRWalk)	Monoclonal Gammopathy of Undetermined Significance	miRNA	hsa-miR-181b-5p,hsa-miR-181a-5p	2
miEAA 2.0	Diseases (miRWalk)	Multiple Myeloma	miRNA	hsa-miR-181b-5p,hsa-miR-181a-5p	2
miEAA 2.0	Diseases (miRWalk)	Muscular Diseases	miRNA	hsa-miR-1-3p,hsa-miR-29a-3p	2
miEAA 2.0	Diseases (miRWalk)	Myotonic Dystrophy	miRNA	hsa-miR-1-3p,hsa-miR-29a-3p	2
miEAA 2.0	Diseases (miRWalk)	Necrosis	miRNA	hsa-miR-9-5p,hsa-miR-192-5p	2
miEAA 2.0	Diseases (miRWalk)	Nephrosclerosis	miRNA	hsa-miR-200b-3p,hsa-miR-429	2
miEAA 2.0	Diseases (miRWalk)	Nevus	miRNA	hsa-miR-193b-3p,hsa-miR-205-5p	2
miEAA 2.0	Diseases (miRWalk)	Obesity	miRNA	hsa-miR-181a-5p,hsa-miR-21-5p	2
miEAA 2.0	Diseases (miRWalk)	Osteoporosis	miRNA	hsa-miR-34c-5p,hsa-miR-34b-3p	2
miEAA 2.0	Diseases (miRWalk)	Paraproteinemias	miRNA	hsa-miR-181b-5p,hsa-miR-181a-5p	2
miEAA 2.0	Diseases (miRWalk)	Pheochromocytoma	miRNA	hsa-miR-15a-5p,hsa-miR-16-5p	2
miEAA 2.0	Diseases (miRWalk)	Polycystic Kidney Diseases	miRNA	hsa-miR-17-5p,hsa-miR-15a-5p	2
miEAA 2.0	Diseases (miRWalk)	Polycythemia	miRNA	hsa-miR-98-5p,hsa-let-7a-5p	2
miEAA 2.0	Diseases (miRWalk)	Proteinuria	miRNA	hsa-miR-200b-3p,hsa-miR-429	2
miEAA 2.0	Diseases (miRWalk)	Reperfusion Injury	miRNA	hsa-miR-1-3p,hsa-miR-21-5p	2
miEAA 2.0	Diseases (miRWalk)	Retinoblastoma	miRNA	hsa-miR-20a-5p,hsa-miR-449a	2
miEAA 2.0	Diseases (miRWalk)	Rhabdomyosarcoma	miRNA	hsa-miR-1-3p,hsa-miR-206	2
miEAA 2.0	Diseases (miRWalk)	Sarcoma	miRNA	hsa-miR-29a-3p,hsa-miR-206	2
miEAA 2.0	Diseases (miRWalk)	Sclerosis	miRNA	hsa-miR-29b-3p,hsa-miR-29a-3p	2
miEAA 2.0	Diseases (miRWalk)	Stroke	miRNA	hsa-miR-9-5p,hsa-miR-21-5p	2
miEAA 2.0	Diseases (miRWalk)	Thrombocythemia Essential	miRNA	hsa-miR-98-5p,hsa-let-7a-5p	2
miEAA 2.0	Diseases (miRWalk)	Thrombocytosis	miRNA	hsa-miR-98-5p,hsa-let-7a-5p	2
miEAA 2.0	Diseases (miRWalk)	Thyroid Neoplasms	miRNA	hsa-miR-204-5p,hsa-miR-192-5p	2
miEAA 2.0	Seed family (miRBase)	AAAGUGC	miRNA	hsa-miR-17-5p,hsa-miR-20a-5p	2
miEAA 2.0	Seed family (miRBase)	ACUGGCC	miRNA	hsa-miR-193a-3p,hsa-miR-193b-3p	2
miEAA 2.0	Seed family (miRBase)	CAGUGCA	miRNA	hsa-miR-152-3p,hsa-miR-148a-3p	2
miEAA 2.0	Seed family (miRBase)	CCCUGAG	miRNA	hsa-miR-125a-5p,hsa-miR-125b-5p	2
miEAA 2.0	Seed family (miRBase)	UCCCUUU	miRNA	hsa-miR-211-5p,hsa-miR-204-5p	2
miEAA 2.0	Organs (miRWalk)	Amacrine Cells	miRNA	hsa-miR-182-5p,hsa-miR-96-5p	2
miEAA 2.0	Organs (miRWalk)	Astrocytes	miRNA	hsa-miR-125b-5p,hsa-miR-34a-5p	2
miEAA 2.0	Organs (miRWalk)	Back	miRNA	hsa-miR-199a-5p,hsa-miR-98-5p	2
miEAA 2.0	Organs (miRWalk)	Bile	miRNA	hsa-miR-15a-5p,hsa-miR-34a-5p	2
miEAA 2.0	Organs (miRWalk)	Blood Cells	miRNA	hsa-miR-20a-5p,hsa-miR-148a-3p	2
miEAA 2.0	Organs (miRWalk)	Blood Vessels	miRNA	hsa-miR-16-5p,hsa-miR-126-3p	2
miEAA 2.0	Organs (miRWalk)	Cerebral Cortex	miRNA	hsa-miR-29a-3p,hsa-miR-34a-5p	2
miEAA 2.0	Organs (miRWalk)	Choroid	miRNA	hsa-miR-204-5p,hsa-miR-21-5p	2
miEAA 2.0	Organs (miRWalk)	Endocrine System	miRNA	hsa-miR-1-3p,hsa-miR-29a-3p	2
miEAA 2.0	Organs (miRWalk)	Erythrocytes	miRNA	hsa-let-7g-5p,hsa-let-7a-5p	2
miEAA 2.0	Organs (miRWalk)	Erythroid Cells	miRNA	hsa-let-7g-5p,hsa-let-7a-5p	2
miEAA 2.0	Organs (miRWalk)	Erythroid Precursor Cells	miRNA	hsa-miR-15a-5p,hsa-miR-16-5p	2
miEAA 2.0	Organs (miRWalk)	Eukaryotic Cells	miRNA	hsa-let-7g-5p,hsa-let-7a-5p	2
miEAA 2.0	Organs (miRWalk)	Focal Adhesions	miRNA	hsa-miR-21-5p,hsa-miR-126-3p	2
miEAA 2.0	Organs (miRWalk)	Gastric Mucosa	miRNA	hsa-miR-34c-5p,hsa-miR-34b-3p	2
miEAA 2.0	Organs (miRWalk)	Gastrointestinal Tract	miRNA	hsa-miR-17-5p,hsa-miR-20a-5p	2
miEAA 2.0	Organs (miRWalk)	Germ Cells	miRNA	hsa-miR-1-3p,hsa-miR-206	2
miEAA 2.0	Organs (miRWalk)	Granulocytes	miRNA	hsa-miR-20a-5p,hsa-miR-148a-3p	2
miEAA 2.0	Organs (miRWalk)	Heart Ventricles	miRNA	hsa-miR-1-3p,hsa-miR-126-3p	2
miEAA 2.0	Organs (miRWalk)	Hepatic Stellate Cells	miRNA	hsa-miR-143-3p,hsa-miR-29b-3p	2
miEAA 2.0	Organs (miRWalk)	Immune System	miRNA	hsa-miR-20a-5p,hsa-miR-148a-3p	2
miEAA 2.0	Organs (miRWalk)	Jurkat Cells	miRNA	hsa-miR-143-3p,hsa-miR-181c-5p	2
miEAA 2.0	Organs (miRWalk)	Keratinocytes	miRNA	hsa-miR-181a-5p,hsa-miR-125b-5p	2
miEAA 2.0	Organs (miRWalk)	Leukocytes	miRNA	hsa-miR-21-5p,hsa-miR-126-3p	2
miEAA 2.0	Organs (miRWalk)	Megakaryocytes	miRNA	hsa-miR-98-5p,hsa-let-7a-5p	2
miEAA 2.0	Organs (miRWalk)	Monocytes	miRNA	hsa-miR-9-5p,hsa-miR-195-5p	2
miEAA 2.0	Organs (miRWalk)	Mucus	miRNA	hsa-miR-98-5p,hsa-let-7g-5p	2
miEAA 2.0	Organs (miRWalk)	Osteoclasts	miRNA	hsa-miR-34c-5p,hsa-miR-34b-3p	2
miEAA 2.0	Organs (miRWalk)	PC12 Cells	miRNA	hsa-miR-15a-5p,hsa-miR-16-5p	2
miEAA 2.0	Organs (miRWalk)	Photoreceptor Cells Vertebrate	miRNA	hsa-miR-182-5p,hsa-miR-96-5p	2
miEAA 2.0	Organs (miRWalk)	Placenta	miRNA	hsa-miR-125b-5p,hsa-miR-195-5p	2
miEAA 2.0	Organs (miRWalk)	Reed-Sternberg Cells	miRNA	hsa-miR-9-5p,hsa-let-7a-5p	2
miEAA 2.0	Organs (miRWalk)	Retinal Pigment Epithelium	miRNA	hsa-miR-204-5p,hsa-miR-21-5p	2
miEAA 2.0	Organs (miRWalk)	Spleen	miRNA	hsa-miR-7-5p,hsa-miR-34a-5p	2
miEAA 2.0	Organs (miRWalk)	Stress Fibers	miRNA	hsa-miR-200b-3p,hsa-miR-21-5p	2
miEAA 2.0	Organs (miRWalk)	Thymus Gland	miRNA	hsa-miR-433-3p,hsa-miR-7-5p	2
miEAA 2.0	Organs (miRWalk)	Trabecular Meshwork	miRNA	hsa-miR-29b-3p,hsa-miR-182-5p	2
miEAA 2.0	Chromosomal location (miRBase)	Chromosome 16	miRNA	hsa-miR-365a-3p,hsa-miR-193b-3p	2
miEAA 2.0	Chromosomal location (miRBase)	Chromosome 2	miRNA	hsa-miR-153-3p,hsa-miR-216b-5p	2
miEAA 2.0	Published Diseases	glioma upregulated	miRNA	hsa-miR-182-5p,hsa-miR-384	2
GeneTrail 3.0	Reactome	Paradoxical activation of RAF signaling by kinase inactive BRAF	target	KRAS	1
GeneTrail 3.0	Reactome	FRS-mediated FGFR2 signaling	target	KRAS	1
GeneTrail 3.0	Reactome	Signaling by BRAF and RAF fusions	target	KRAS	1
GeneTrail 3.0	Reactome	RUNX3 regulates p14-ARF	target	KRAS	1
GeneTrail 3.0	Reactome	SHC-mediated cascade:FGFR4	target	KRAS	1
GeneTrail 3.0	Reactome	Estrogen-dependent nuclear events downstream of ESR-membrane signaling	target	BCL2	1
GeneTrail 3.0	Reactome	SHC-mediated cascade:FGFR3	target	KRAS	1
GeneTrail 3.0	Reactome	GRB2 events in ERBB2 signaling	target	KRAS	1
GeneTrail 3.0	Reactome	PTK6 Regulates RHO GTPases, RAS GTPase and MAP kinases	target	KRAS	1
GeneTrail 3.0	Reactome	Activated NTRK2 signals through RAS	target	KRAS	1
GeneTrail 3.0	Reactome	Insulin receptor signalling cascade	target	KRAS	1
GeneTrail 3.0	Reactome	Ras activation upon Ca2+ influx through NMDA receptor	target	KRAS	1
GeneTrail 3.0	Reactome	Signaling by FGFR1 in disease	target	KRAS	1
GeneTrail 3.0	Reactome	FRS-mediated FGFR1 signaling	target	KRAS	1
GeneTrail 3.0	Reactome	Signaling by FGFR2 in disease	target	KRAS	1
GeneTrail 3.0	Reactome	Regulation of RAS by GAPs	target	KRAS	1
GeneTrail 3.0	Reactome	Factors involved in megakaryocyte development and platelet production	target	GATA6	1
GeneTrail 3.0	Reactome	NCAM signaling for neurite out-growth	target	KRAS	1
GeneTrail 3.0	Reactome	RAF/MAP kinase cascade	target	KRAS	1
GeneTrail 3.0	Reactome	Negative regulation of MAPK pathway	target	KRAS	1
GeneTrail 3.0	Reactome	FCERI mediated MAPK activation	target	KRAS	1
GeneTrail 3.0	Reactome	Signaling by FGFR4 in disease	target	KRAS	1
GeneTrail 3.0	Reactome	SHC1 events in ERBB4 signaling	target	KRAS	1
GeneTrail 3.0	Reactome	Constitutive Signaling by Ligand-Responsive EGFR Cancer Variants	target	KRAS	1
GeneTrail 3.0	Reactome	SHC-mediated cascade:FGFR2	target	KRAS	1
GeneTrail 3.0	Reactome	Signaling by FGFR3 point mutants in cancer	target	KRAS	1
GeneTrail 3.0	Reactome	Interferon gamma signaling	target	TRIM2	1
GeneTrail 3.0	Reactome	Activated NTRK3 signals through RAS	target	KRAS	1
GeneTrail 3.0	Reactome	Ca2+ pathway	target	KRAS	1
GeneTrail 3.0	Reactome	Signalling to RAS	target	KRAS	1
GeneTrail 3.0	Reactome	Downstream signal transduction	target	KRAS	1
GeneTrail 3.0	Reactome	SHC-mediated cascade:FGFR1	target	KRAS	1
GeneTrail 3.0	Reactome	Tie2 Signaling	target	KRAS	1
GeneTrail 3.0	Reactome	FRS-mediated FGFR4 signaling	target	KRAS	1
GeneTrail 3.0	Reactome	SHC-related events triggered by IGF1R	target	KRAS	1
GeneTrail 3.0	Reactome	Activation of BAD and translocation to mitochondria	target	BCL2	1
GeneTrail 3.0	Reactome	Signaling by high-kinase activity BRAF mutants	target	KRAS	1
GeneTrail 3.0	Reactome	Constitutive Signaling by EGFRvIII	target	KRAS	1
GeneTrail 3.0	Reactome	Activation of RAS in B cells	target	KRAS	1
GeneTrail 3.0	Reactome	p38MAPK events	target	KRAS	1
GeneTrail 3.0	Reactome	Signaling by FGFR3 fusions in cancer	target	KRAS	1
GeneTrail 3.0	Reactome	DAP12 signaling	target	KRAS	1
GeneTrail 3.0	Reactome	Surfactant metabolism	target	GATA6	1
GeneTrail 3.0	Reactome	FLT3 Signaling	target	KRAS	1
GeneTrail 3.0	Reactome	RAF activation	target	KRAS	1
GeneTrail 3.0	Reactome	Estrogen-dependent gene expression	target	BCL2	1
GeneTrail 3.0	Reactome	MET activates RAS signaling	target	KRAS	1
GeneTrail 3.0	Reactome	Estrogen-stimulated signaling through PRKCZ	target	KRAS	1
GeneTrail 3.0	Reactome	CD209 (DC-SIGN) signaling	target	KRAS	1
GeneTrail 3.0	Reactome	EGFR Transactivation by Gastrin	target	KRAS	1
GeneTrail 3.0	Reactome	SOS-mediated signalling	target	KRAS	1
GeneTrail 3.0	Reactome	VEGFR2 mediated cell proliferation	target	KRAS	1
GeneTrail 3.0	Reactome	Activated NTRK2 signals through FRS2 and FRS3	target	KRAS	1
GeneTrail 3.0	Reactome	RAS signaling downstream of NF1 loss-of-function variants	target	KRAS	1
GeneTrail 3.0	Reactome	MAP2K and MAPK activation	target	KRAS	1
GeneTrail 3.0	Reactome	SHC1 events in ERBB2 signaling	target	KRAS	1
GeneTrail 3.0	Reactome	Signaling by moderate kinase activity BRAF mutants	target	KRAS	1
GeneTrail 3.0	Reactome	SHC1 events in EGFR signaling	target	KRAS	1
GeneTrail 3.0	Reactome	FRS-mediated FGFR3 signaling	target	KRAS	1
GeneTrail 3.0	Reactome	BH3-only proteins associate with and inactivate anti-apoptotic BCL-2 members	target	BCL2	1
GeneTrail 3.0	Reactome	Signaling downstream of RAS mutants	target	KRAS	1
GeneTrail 3.0	Reactome	RAS GTPase cycle mutants	target	KRAS	1
GeneTrail 3.0	Reactome	Interleukin-4 and Interleukin-13 signaling	target	BCL2	1
GeneTrail 3.0	Reactome	The NLRP1 inflammasome	target	BCL2	1
GeneTrail 3.0	Reactome	GRB2 events in EGFR signaling	target	KRAS	1
GeneTrail 3.0	Reactome	Erythropoietin activates RAS	target	KRAS	1
GeneTrail 3.0	Reactome	Signaling by SCF-KIT	target	KRAS	1
GeneTrail 3.0	Gene Ontology - Molecular Function	double-stranded DNA binding	target	GATA6	1
GeneTrail 3.0	Gene Ontology - Molecular Function	RNA polymerase II proximal promoter sequence-specific DNA binding	target	GATA6	1
GeneTrail 3.0	Gene Ontology - Molecular Function	purine nucleotide binding	target	KRAS	1
GeneTrail 3.0	Gene Ontology - Molecular Function	transcription regulatory region sequence-specific DNA binding	target	GATA6	1
GeneTrail 3.0	Gene Ontology - Molecular Function	LRR domain binding	target	KRAS	1
GeneTrail 3.0	Gene Ontology - Molecular Function	BH3 domain binding	target	BCL2	1
GeneTrail 3.0	Gene Ontology - Molecular Function	protein heterodimerization activity	target	BCL2	1
GeneTrail 3.0	Gene Ontology - Molecular Function	protein phosphatase 2A binding	target	BCL2	1
GeneTrail 3.0	Gene Ontology - Molecular Function	ubiquitin protein ligase binding	target	BCL2	1
GeneTrail 3.0	Gene Ontology - Molecular Function	channel regulator activity	target	BCL2	1
GeneTrail 3.0	Gene Ontology - Molecular Function	purine ribonucleoside triphosphate binding	target	KRAS	1
GeneTrail 3.0	Gene Ontology - Molecular Function	protein-containing complex binding	target	KRAS	1
GeneTrail 3.0	Gene Ontology - Molecular Function	ubiquitin protein ligase activity	target	TRIM2	1
GeneTrail 3.0	Gene Ontology - Molecular Function	ubiquitin-like protein ligase binding	target	BCL2	1
GeneTrail 3.0	Gene Ontology - Molecular Function	BH domain binding	target	BCL2	1
GeneTrail 3.0	Gene Ontology - Molecular Function	transmembrane transporter activity	target	BCL2	1
GeneTrail 3.0	Gene Ontology - Molecular Function	GMP binding	target	KRAS	1
GeneTrail 3.0	Gene Ontology - Molecular Function	GTP binding	target	KRAS	1
GeneTrail 3.0	Gene Ontology - Molecular Function	channel activity	target	BCL2	1
GeneTrail 3.0	Gene Ontology - Molecular Function	ubiquitin-like protein transferase activity	target	TRIM2	1
GeneTrail 3.0	Gene Ontology - Molecular Function	identical protein binding	target	BCL2	1
GeneTrail 3.0	Gene Ontology - Molecular Function	small molecule binding	target	KRAS	1
GeneTrail 3.0	Gene Ontology - Molecular Function	kinase binding	target	GATA6	1
GeneTrail 3.0	Gene Ontology - Molecular Function	RNA polymerase II regulatory region sequence-specific DNA binding	target	GATA6	1
GeneTrail 3.0	Gene Ontology - Molecular Function	protein dimerization activity	target	BCL2	1
GeneTrail 3.0	Gene Ontology - Molecular Function	chromatin binding	target	GATA6	1
GeneTrail 3.0	Gene Ontology - Molecular Function	ribonucleoside binding	target	KRAS	1
GeneTrail 3.0	Gene Ontology - Molecular Function	hydrolase activity	target	KRAS	1
GeneTrail 3.0	Gene Ontology - Molecular Function	carbohydrate derivative binding	target	KRAS	1
GeneTrail 3.0	Gene Ontology - Molecular Function	RNA polymerase II repressing transcription factor binding	target	GATA6	1
GeneTrail 3.0	Gene Ontology - Molecular Function	transporter activity	target	BCL2	1
GeneTrail 3.0	Gene Ontology - Molecular Function	RNA polymerase II-specific DNA-binding transcription factor binding	target	GATA6	1
GeneTrail 3.0	Gene Ontology - Molecular Function	passive transmembrane transporter activity	target	BCL2	1
GeneTrail 3.0	Gene Ontology - Molecular Function	nucleoside-triphosphatase activity	target	KRAS	1
GeneTrail 3.0	Gene Ontology - Molecular Function	protease binding	target	BCL2	1
GeneTrail 3.0	Gene Ontology - Molecular Function	protein kinase binding	target	GATA6	1
GeneTrail 3.0	Gene Ontology - Molecular Function	guanyl ribonucleotide binding	target	KRAS	1
GeneTrail 3.0	Gene Ontology - Molecular Function	sequence-specific double-stranded DNA binding	target	GATA6	1
GeneTrail 3.0	Gene Ontology - Molecular Function	pyrophosphatase activity	target	KRAS	1
GeneTrail 3.0	Gene Ontology - Molecular Function	nucleoside binding	target	KRAS	1
GeneTrail 3.0	Gene Ontology - Molecular Function	ubiquitin-protein transferase activity	target	TRIM2	1
GeneTrail 3.0	Gene Ontology - Molecular Function	protein phosphatase binding	target	BCL2	1
GeneTrail 3.0	Gene Ontology - Molecular Function	proximal promoter sequence-specific DNA binding	target	GATA6	1
GeneTrail 3.0	Gene Ontology - Molecular Function	transferase activity	target	TRIM2	1
GeneTrail 3.0	Gene Ontology - Molecular Function	RNA polymerase II regulatory region DNA binding	target	GATA6	1
GeneTrail 3.0	Gene Ontology - Molecular Function	molecular function regulator	target	BCL2	1
GeneTrail 3.0	Gene Ontology - Molecular Function	death domain binding	target	BCL2	1
GeneTrail 3.0	Gene Ontology - Molecular Function	GTPase activity	target	KRAS	1
GeneTrail 3.0	Gene Ontology - Molecular Function	GDP binding	target	KRAS	1
GeneTrail 3.0	Gene Ontology - Molecular Function	purine nucleoside binding	target	KRAS	1
GeneTrail 3.0	Gene Ontology - Molecular Function	phosphatase binding	target	BCL2	1
GeneTrail 3.0	Gene Ontology - Molecular Function	protein homodimerization activity	target	BCL2	1
GeneTrail 3.0	Gene Ontology - Molecular Function	transcription regulatory region DNA binding	target	GATA6	1
GeneTrail 3.0	Gene Ontology - Molecular Function	purine ribonucleotide binding	target	KRAS	1
GeneTrail 3.0	Gene Ontology - Molecular Function	DNA-binding transcription factor activity, RNA polymerase II-specific	target	GATA6	1
GeneTrail 3.0	Gene Ontology - Molecular Function	nucleotide binding	target	KRAS	1
GeneTrail 3.0	Gene Ontology - Molecular Function	DNA-binding transcription factor activity	target	GATA6	1
GeneTrail 3.0	Gene Ontology - Molecular Function	channel inhibitor activity	target	BCL2	1
GeneTrail 3.0	BioCarta prionPathway	Prion Pathway	target	BCL2	1
GeneTrail 3.0	BioCarta il7Pathway	IL-7 Signal Transduction	target	BCL2	1
GeneTrail 3.0	BioCarta deathPathway	Induction of apoptosis through DR3 and DR4/5 Death Receptors	target	BCL2	1
GeneTrail 3.0	BioCarta hsp27Pathway	Stress Induction of HSP Regulation	target	BCL2	1
GeneTrail 3.0	BioCarta melanocytepathway	Melanocyte Development and Pigmentation Pathway	target	BCL2	1
GeneTrail 3.0	BioCarta keratinocytePathway	Keratinocyte Differentiation	target	BCL2	1
GeneTrail 3.0	BioCarta HivnefPathway	HIV-I Nef: negative effector of Fas and TNF	target	BCL2	1
GeneTrail 3.0	BioCarta ceramidePathway	Ceramide Signaling Pathway	target	BCL2	1
GeneTrail 3.0	BioCarta chemicalPathway	Apoptotic Signaling in Response to DNA Damage	target	BCL2	1
GeneTrail 3.0	BioCarta badPathway	Regulation of BAD phosphorylation	target	BCL2	1
GeneTrail 3.0	BioCarta il2rbPathway	IL-2 Receptor Beta Chain in T cell Activation	target	BCL2	1
GeneTrail 3.0	BioCarta mitochondriaPathway	Role of Mitochondria in Apoptotic Signaling	target	BCL2	1
GeneTrail 3.0	BioCarta p53Pathway	p53 Signaling Pathway	target	BCL2	1
GeneTrail 3.0	KEGG	C-type lectin receptor signaling pathway	target	KRAS	1
GeneTrail 3.0	KEGG	Thyroid cancer	target	KRAS	1
GeneTrail 3.0	KEGG	mTOR signaling pathway	target	KRAS	1
GeneTrail 3.0	KEGG	Growth hormone synthesis, secretion and action	target	KRAS	1
GeneTrail 3.0	KEGG	FoxO signaling pathway	target	KRAS	1
GeneTrail 3.0	KEGG	Progesterone-mediated oocyte maturation	target	KRAS	1
GeneTrail 3.0	KEGG	Adrenergic signaling in cardiomyocytes	target	BCL2	1
GeneTrail 3.0	KEGG	Hepatocellular carcinoma	target	KRAS	1
GeneTrail 3.0	KEGG	Ras signaling pathway	target	KRAS	1
GeneTrail 3.0	KEGG	Signaling pathways regulating pluripotency of stem cells	target	KRAS	1
GeneTrail 3.0	KEGG	Longevity regulating pathway	target	KRAS	1
GeneTrail 3.0	KEGG	Hedgehog signaling pathway	target	BCL2	1
GeneTrail 3.0	Gene Ontology - Biological Process	Metanephros development	Target	BCL2	1
GeneTrail 3.0	KEGG	Parathyroid hormone synthesis, secretion and action	target	BCL2	1
GeneTrail 3.0	KEGG	NF-kappa B signaling pathway	target	BCL2	1
GeneTrail 3.0	KEGG	Longevity regulating pathway - multiple species	target	KRAS	1
GeneTrail 3.0	KEGG	Glioma	target	KRAS	1
GeneTrail 3.0	KEGG	GnRH secretion	target	KRAS	1
GeneTrail 3.0	KEGG	Proteoglycans in cancer	target	KRAS	1
GeneTrail 3.0	KEGG	VEGF signaling pathway	target	KRAS	1
GeneTrail 3.0	KEGG	Oxytocin signaling pathway	target	KRAS	1
GeneTrail 3.0	KEGG	Renal cell carcinoma	target	KRAS	1
GeneTrail 3.0	KEGG	Choline metabolism in cancer	target	KRAS	1
GeneTrail 3.0	Gene Ontology - Biological Process	Intracellular pH elevation	Target	BCL2	1
GeneTrail 3.0	KEGG	MAPK signaling pathway	target	KRAS	1
GeneTrail 3.0	KEGG	Bladder cancer	target	KRAS	1
GeneTrail 3.0	KEGG	Kaposi sarcoma-associated herpesvirus infection	target	KRAS	1
GeneTrail 3.0	KEGG	Aldosterone-regulated sodium reabsorption	target	KRAS	1
GeneTrail 3.0	KEGG	Human T-cell leukemia virus 1 infection	target	KRAS	1
GeneTrail 3.0	KEGG	Platinum drug resistance	target	BCL2	1
GeneTrail 3.0	KEGG	p53 signaling pathway	target	BCL2	1
GeneTrail 3.0	KEGG	Herpes simplex virus 1 infection	target	BCL2	1
GeneTrail 3.0	KEGG	Amyotrophic lateral sclerosis (ALS)	target	BCL2	1
GeneTrail 3.0	KEGG	Pancreatic cancer	target	KRAS	1
GeneTrail 3.0	KEGG	Acute myeloid leukemia	target	KRAS	1
GeneTrail 3.0	KEGG	HIF-1 signaling pathway	target	BCL2	1
GeneTrail 3.0	KEGG	Breast cancer	target	KRAS	1
GeneTrail 3.0	KEGG	Human papillomavirus infection	target	KRAS	1
GeneTrail 3.0	KEGG	Axon guidance	target	KRAS	1
GeneTrail 3.0	KEGG	Serotonergic synapse	target	KRAS	1
GeneTrail 3.0	KEGG	Melanogenesis	target	KRAS	1
GeneTrail 3.0	KEGG	Tuberculosis	target	BCL2	1
GeneTrail 3.0	KEGG	Human cytomegalovirus infection	target	KRAS	1
GeneTrail 3.0	KEGG	Fluid shear stress and atherosclerosis	target	BCL2	1
GeneTrail 3.0	KEGG	Phospholipase D signaling pathway	target	KRAS	1
GeneTrail 3.0	KEGG	Fc epsilon RI signaling pathway	target	KRAS	1
GeneTrail 3.0	KEGG	PD-L1 expression and PD-1 checkpoint pathway in cancer	target	KRAS	1
GeneTrail 3.0	KEGG	Toxoplasmosis	target	BCL2	1
GeneTrail 3.0	KEGG	Endometrial cancer	target	KRAS	1
GeneTrail 3.0	KEGG	Chronic myeloid leukemia	target	KRAS	1
GeneTrail 3.0	KEGG	Small cell lung cancer	target	BCL2	1
GeneTrail 3.0	KEGG	Rap1 signaling pathway	target	KRAS	1
GeneTrail 3.0	KEGG	Jak-STAT signaling pathway	target	BCL2	1
GeneTrail 3.0	KEGG	Melanoma	target	KRAS	1
GeneTrail 3.0	KEGG	Apoptosis - multiple species	target	BCL2	1
GeneTrail 3.0	KEGG	GnRH signaling pathway	target	KRAS	1
GeneTrail 3.0	KEGG	Measles	target	BCL2	1
GeneTrail 3.0	KEGG	NOD-like receptor signaling pathway	target	BCL2	1
GeneTrail 3.0	KEGG	Long-term depression	target	KRAS	1
GeneTrail 3.0	KEGG	Relaxin signaling pathway	target	KRAS	1
GeneTrail 3.0	KEGG	Insulin signaling pathway	target	KRAS	1
GeneTrail 3.0	KEGG	Epstein-Barr virus infection	target	BCL2	1
GeneTrail 3.0	KEGG	Protein processing in endoplasmic reticulum	target	BCL2	1
GeneTrail 3.0	KEGG	Apelin signaling pathway	target	KRAS	1
GeneTrail 3.0	KEGG	Mitophagy - animal	target	KRAS	1
GeneTrail 3.0	KEGG	Focal adhesion	target	BCL2	1
GeneTrail 3.0	KEGG	Necroptosis	target	BCL2	1
GeneTrail 3.0	KEGG	Long-term potentiation	target	KRAS	1
GeneTrail 3.0	KEGG	Gap junction	target	KRAS	1
GeneTrail 3.0	KEGG	Alcoholism	target	KRAS	1
GeneTrail 3.0	KEGG	Non-small cell lung cancer	target	KRAS	1
GeneTrail 3.0	KEGG	B cell receptor signaling pathway	target	KRAS	1
GeneTrail 3.0	KEGG	ErbB signaling pathway	target	KRAS	1
GeneTrail 3.0	KEGG	Chemokine signaling pathway	target	KRAS	1
GeneTrail 3.0	KEGG	Prolactin signaling pathway	target	KRAS	1
GeneTrail 3.0	KEGG	Hepatitis C	target	KRAS	1
GeneTrail 3.0	KEGG	Regulation of actin cytoskeleton	target	KRAS	1
GeneTrail 3.0	KEGG	Cellular senescence	target	KRAS	1
GeneTrail 3.0	KEGG	Viral carcinogenesis	target	KRAS	1
GeneTrail 3.0	KEGG	Thyroid hormone signaling pathway	target	KRAS	1
GeneTrail 3.0	KEGG	T cell receptor signaling pathway	target	KRAS	1
GeneTrail 3.0	KEGG	Natural killer cell mediated cytotoxicity	target	KRAS	1
GeneTrail 3.0	KEGG	Central carbon metabolism in cancer	target	KRAS	1
GeneTrail 3.0	KEGG	Thermogenesis	target	KRAS	1
GeneTrail 3.0	Gene Ontology - Biological Process	Regulation of heart growth	Target	GATA6	1
GeneTrail 3.0	Gene Ontology - Biological Process	Positive regulation of macromolecule biosynthetic process	Target	GATA6	1
GeneTrail 3.0	Gene Ontology - Biological Process	Epithelial cell differentiation	Target	GATA6	1
GeneTrail 3.0	Gene Ontology - Biological Process	Positive regulation of kinase activity	Target	KRAS	1
GeneTrail 3.0	Gene Ontology - Biological Process	Animal organ morphogenesis	Target	BCL2	1
GeneTrail 3.0	Gene Ontology - Biological Process	Response to toxic substance	Target	BCL2	1
GeneTrail 3.0	Gene Ontology - Biological Process	Positive regulation of NF-kappaB transcription factor activity	Target	KRAS	1
GeneTrail 3.0	Gene Ontology - Biological Process	Regulation of cellular component organization	Target	BCL2	1
GeneTrail 3.0	Gene Ontology - Biological Process	Axon development	Target	BCL2	1
GeneTrail 3.0	Gene Ontology - Biological Process	Regulation of transmembrane transporter activity	Target	BCL2	1
GeneTrail 3.0	Gene Ontology - Biological Process	Neural nucleus development	Target	BCL2	1
GeneTrail 3.0	Gene Ontology - Biological Process	Lung cell differentiation	Target	GATA6	1
GeneTrail 3.0	Gene Ontology - Biological Process	Regulation of extrinsic apoptotic signaling pathway in absence of ligand	Target	BCL2	1
GeneTrail 3.0	Gene Ontology - Biological Process	Immune response	Target	BCL2	1
GeneTrail 3.0	Gene Ontology - Biological Process	Positive regulation of cardioblast differentiation	Target	GATA6	1
GeneTrail 3.0	Gene Ontology - Biological Process	Cellular component assembly	Target	BCL2	1
GeneTrail 3.0	Gene Ontology - Biological Process	Negative regulation of G1/S transition of mitotic cell cycle	Target	BCL2	1
GeneTrail 3.0	Gene Ontology - Biological Process	Axon regeneration	Target	BCL2	1
GeneTrail 3.0	Gene Ontology - Biological Process	Innate immune response activating cell surface receptor signaling pathway	Target	KRAS	1
GeneTrail 3.0	Gene Ontology - Biological Process	Positive regulation of small GTPase mediated signal transduction	Target	KRAS	1
GeneTrail 3.0	Gene Ontology - Biological Process	Response to gamma radiation	Target	BCL2	1
GeneTrail 3.0	Gene Ontology - Biological Process	Positive regulation of protein localization to membrane	Target	BCL2	1
GeneTrail 3.0	Gene Ontology - Biological Process	Regulation of cardiac muscle tissue development	Target	GATA6	1
GeneTrail 3.0	Gene Ontology - Biological Process	Adherens junction organization	Target	BCL2	1
GeneTrail 3.0	Gene Ontology - Biological Process	Positive regulation of myotube differentiation	Target	BCL2	1
GeneTrail 3.0	Gene Ontology - Biological Process	Positive regulation of transcription, DNA-templated	Target	GATA6	1
GeneTrail 3.0	Gene Ontology - Biological Process	Regulation of cell growth	Target	BCL2	1
GeneTrail 3.0	Gene Ontology - Biological Process	Negative regulation of RNA biosynthetic process	Target	GATA6	1
GeneTrail 3.0	Gene Ontology - Biological Process	Outflow tract septum morphogenesis	Target	GATA6	1
GeneTrail 3.0	Gene Ontology - Biological Process	Regulation of skeletal muscle fiber development	Target	BCL2	1
GeneTrail 3.0	Gene Ontology - Biological Process	Chemical homeostasis	Target	BCL2	1
GeneTrail 3.0	Gene Ontology - Biological Process	Response to other organism	Target	BCL2	1
GeneTrail 3.0	Gene Ontology - Biological Process	Innate immune response-activating signal transduction	Target	KRAS	1
GeneTrail 3.0	Gene Ontology - Biological Process	Response to ischemia	Target	BCL2	1
GeneTrail 3.0	Gene Ontology - Biological Process	Response to wounding	Target	BCL2	1
GeneTrail 3.0	Gene Ontology - Biological Process	Proteasome-mediated ubiquitin-dependent protein catabolic process	Target	TRIM2	1
GeneTrail 3.0	Gene Ontology - Biological Process	Cardiac septum morphogenesis	Target	GATA6	1
GeneTrail 3.0	Gene Ontology - Biological Process	Melanocyte differentiation	Target	BCL2	1
GeneTrail 3.0	Gene Ontology - Biological Process	Hematopoietic or lymphoid organ development	Target	BCL2	1
GeneTrail 3.0	Gene Ontology - Biological Process	Regulation of body fluid levels	Target	GATA6	1
GeneTrail 3.0	Gene Ontology - Biological Process	Regulation of kinase activity	Target	KRAS	1
GeneTrail 3.0	Gene Ontology - Biological Process	Proteolysis	Target	TRIM2	1
GeneTrail 3.0	Gene Ontology - Biological Process	Regulation of organ growth	Target	GATA6	1
GeneTrail 3.0	Gene Ontology - Biological Process	Learning	Target	KRAS	1
GeneTrail 3.0	Gene Ontology - Biological Process	Regulation of mitochondrial membrane permeability	Target	BCL2	1
GeneTrail 3.0	Gene Ontology - Biological Process	Regulation of Rac protein signal transduction	Target	KRAS	1
GeneTrail 3.0	Gene Ontology - Biological Process	Regulation of cellular pH	Target	BCL2	1
GeneTrail 3.0	Gene Ontology - Biological Process	Negative regulation of intrinsic apoptotic signaling pathway in response to DNA damage by p53 class mediator	Target	BCL2	1
GeneTrail 3.0	Gene Ontology - Biological Process	Negative regulation of transforming growth factor beta production	Target	GATA6	1
GeneTrail 3.0	Gene Ontology - Biological Process	Cellular macromolecule catabolic process	Target	TRIM2	1
GeneTrail 3.0	Gene Ontology - Biological Process	Cell projection organization	Target	BCL2	1
GeneTrail 3.0	Gene Ontology - Biological Process	Renal system process	Target	BCL2	1
GeneTrail 3.0	Gene Ontology - Biological Process	developmental growth	Target	BCL2	1
GeneTrail 3.0	Gene Ontology - Biological Process	Regulation of nitric-oxide synthase activity	Target	KRAS	1
GeneTrail 3.0	Gene Ontology - Biological Process	Regulation of neuron maturation	Target	BCL2	1
GeneTrail 3.0	Gene Ontology - Biological Process	Regulation of protein localization	Target	BCL2	1
GeneTrail 3.0	Gene Ontology - Biological Process	Pancreatic A cell differentiation	Target	GATA6	1
GeneTrail 3.0	Gene Ontology - Biological Process	Mesenchymal cell development	Target	BCL2	1
GeneTrail 3.0	Gene Ontology - Biological Process	Visual behavior	Target	KRAS	1
GeneTrail 3.0	Gene Ontology - Biological Process	Multicellular organismal response to stress	Target	BCL2	1
GeneTrail 3.0	Gene Ontology - Biological Process	Regulation of viral process	Target	BCL2	1
GeneTrail 3.0	Gene Ontology - Biological Process	Membrane organization	Target	BCL2	1
GeneTrail 3.0	Gene Ontology - Biological Process	Regulation of small GTPase mediated signal transduction	Target	KRAS	1
GeneTrail 3.0	Gene Ontology - Biological Process	Positive regulation of cardiac muscle myoblast proliferation	Target	GATA6	1
GeneTrail 3.0	Gene Ontology - Biological Process	Negative regulation of locomotion	Target	BCL2	1
GeneTrail 3.0	Gene Ontology - Biological Process	Small GTPase mediated signal transduction	Target	KRAS	1
GeneTrail 3.0	Gene Ontology - Biological Process	Response to nutrient levels	Target	BCL2	1
GeneTrail 3.0	Gene Ontology - Biological Process	Cellular ion homeostasis	Target	BCL2	1
GeneTrail 3.0	Gene Ontology - Biological Process	Positive regulation of cellular component movement	Target	BCL2	1
GeneTrail 3.0	Gene Ontology - Biological Process	Regulation of cell maturation	Target	BCL2	1
GeneTrail 3.0	Gene Ontology - Biological Process	T-cell lineage commitment	Target	BCL2	1
GeneTrail 3.0	Gene Ontology - Biological Process	Actin cytoskeleton organization	Target	KRAS	1
GeneTrail 3.0	Gene Ontology - Biological Process	Negative regulation of cell cycle G1/S phase transition	Target	BCL2	1
GeneTrail 3.0	Gene Ontology - Biological Process	Forebrain astrocyte development	Target	KRAS	1
GeneTrail 3.0	Gene Ontology - Biological Process	Adherens junction assembly	Target	BCL2	1
GeneTrail 3.0	Gene Ontology - Biological Process	Peptidyl-serine phosphorylation	Target	BCL2	1
GeneTrail 3.0	Gene Ontology - Biological Process	Actin filament-based process	Target	KRAS	1
GeneTrail 3.0	Gene Ontology - Biological Process	Regulation of muscle cell differentiation	Target	BCL2	1
GeneTrail 3.0	Gene Ontology - Biological Process	Dephosphorylation	Target	BCL2	1
GeneTrail 3.0	Gene Ontology - Biological Process	Regulation of signal transduction by p53 class mediator	Target	BCL2	1
GeneTrail 3.0	Gene Ontology - Biological Process	Cell death	Target	BCL2	1
GeneTrail 3.0	Gene Ontology - Biological Process	Negative regulation of cell migration	Target	BCL2	1
GeneTrail 3.0	Gene Ontology - Biological Process	Negative regulation of cytokine production	Target	GATA6	1
GeneTrail 3.0	Gene Ontology - Biological Process	Negative regulation of signal transduction by p53 class mediator	Target	BCL2	1
GeneTrail 3.0	Gene Ontology - Biological Process	Regulation of long-term neuronal synaptic plasticity	Target	KRAS	1
GeneTrail 3.0	Gene Ontology - Biological Process	Spleen development	Target	BCL2	1
GeneTrail 3.0	Gene Ontology - Biological Process	Regulation of synaptic transmission, GABAergic	Target	KRAS	1
GeneTrail 3.0	Gene Ontology - Biological Process	Aging	Target	BCL2	1
GeneTrail 3.0	Gene Ontology - Biological Process	Activation of innate immune response	Target	KRAS	1
GeneTrail 3.0	Gene Ontology - Biological Process	Apoptotic mitochondrial changes	Target	BCL2	1
GeneTrail 3.0	Gene Ontology - Biological Process	Positive regulation of apoptotic signaling pathway	Target	BCL2	1
GeneTrail 3.0	Gene Ontology - Biological Process	Regulation of ossification	Target	BCL2	1
GeneTrail 3.0	Gene Ontology - Biological Process	Aromatic compound biosynthetic process	Target	GATA6	1
GeneTrail 3.0	Gene Ontology - Biological Process	Regulation of protein localization to membrane	Target	BCL2	1
GeneTrail 3.0	Gene Ontology - Biological Process	Neuron death	Target	BCL2	1
GeneTrail 3.0	Gene Ontology - Biological Process	Positive regulation of cell motility	Target	BCL2	1
GeneTrail 3.0	Gene Ontology - Biological Process	Regulation of smooth muscle cell migration	Target	BCL2	1
GeneTrail 3.0	Gene Ontology - Biological Process	Cellular response to hormone stimulus	Target	GATA6	1
GeneTrail 3.0	Gene Ontology - Biological Process	Neuron projection regeneration	Target	BCL2	1
GeneTrail 3.0	Gene Ontology - Biological Process	Negative regulation of signal transduction	Target	BCL2	1
GeneTrail 3.0	Gene Ontology - Biological Process	Positive regulation of transport	Target	BCL2	1
GeneTrail 3.0	Gene Ontology - Biological Process	Positive regulation of cardiac muscle cell proliferation	Target	GATA6	1
GeneTrail 3.0	Gene Ontology - Biological Process	Positive regulation of neuron differentiation	Target	BCL2	1
GeneTrail 3.0	Gene Ontology - Biological Process	Regulation of animal organ morphogenesis	Target	BCL2	1
GeneTrail 3.0	Gene Ontology - Biological Process	Regulation of mitochondrion organization	Target	BCL2	1
GeneTrail 3.0	Gene Ontology - Biological Process	Proteolysis involved in cellular protein catabolic process	Target	TRIM2	1
GeneTrail 3.0	Gene Ontology - Biological Process	CD4-positive or CD8-Positive, alpha-beta T cell lineage commitment	Target	BCL2	1
GeneTrail 3.0	Gene Ontology - Biological Process	Regulation of membrane permeability	Target	BCL2	1
GeneTrail 3.0	Gene Ontology - Biological Process	Intrinsic apoptotic signaling pathway	Target	BCL2	1
GeneTrail 3.0	Gene Ontology - Biological Process	Positive regulation of RNA biosynthetic process	Target	GATA6	1
GeneTrail 3.0	Gene Ontology - Biological Process	Response to isolation stress	Target	KRAS	1
GeneTrail 3.0	Gene Ontology - Biological Process	Programmed cell death	Target	BCL2	1
GeneTrail 3.0	Gene Ontology - Biological Process	Learning or memory	Target	KRAS	1
GeneTrail 3.0	Gene Ontology - Biological Process	Negative regulation of calcium ion transport	Target	BCL2	1
GeneTrail 3.0	Gene Ontology - Biological Process	Cellular homeostasis	Target	BCL2	1
GeneTrail 3.0	Gene Ontology - Biological Process	Regulation of extrinsic apoptotic signaling pathway	Target	BCL2	1
GeneTrail 3.0	Gene Ontology - Biological Process	Focal adhesion assembly	Target	BCL2	1
GeneTrail 3.0	Gene Ontology - Biological Process	Cytoskeleton organization	Target	KRAS	1
GeneTrail 3.0	Gene Ontology - Biological Process	In utero embryonic development	Target	GATA6	1
GeneTrail 3.0	Gene Ontology - Biological Process	Cell fate commitment	Target	BCL2	1
GeneTrail 3.0	Gene Ontology - Biological Process	B-cell homeostasis	Target	BCL2	1
GeneTrail 3.0	Gene Ontology - Biological Process	Positive regulation of pigment cell differentiation	Target	BCL2	1
GeneTrail 3.0	Gene Ontology - Biological Process	Positive regulation of nitric-oxide synthase activity	Target	KRAS	1
GeneTrail 3.0	Gene Ontology - Biological Process	Catabolic process	Target	TRIM2	1
GeneTrail 3.0	Gene Ontology - Biological Process	Regulation of protein binding	Target	BCL2	1
GeneTrail 3.0	Gene Ontology - Biological Process	Positive regulation of protein kinase activity	Target	KRAS	1
GeneTrail 3.0	Gene Ontology - Biological Process	Muscle hypertrophy	Target	GATA6	1
GeneTrail 3.0	Gene Ontology - Biological Process	Lymphoid progenitor cell differentiation	Target	BCL2	1
GeneTrail 3.0	Gene Ontology - Biological Process	Multicellular organism development	Target	GATA6	1
GeneTrail 3.0	Gene Ontology - Biological Process	T-cell activation	Target	BCL2	1
GeneTrail 3.0	Gene Ontology - Biological Process	Positive regulation of melanocyte differentiation	Target	BCL2	1
GeneTrail 3.0	Gene Ontology - Biological Process	Fear response	Target	BCL2	1
GeneTrail 3.0	Gene Ontology - Biological Process	Cardiac vascular smooth muscle cell differentiation	Target	GATA6	1
GeneTrail 3.0	Gene Ontology - Biological Process	Regulation of pH	Target	BCL2	1
GeneTrail 3.0	Gene Ontology - Biological Process	Cell aging	Target	BCL2	1
GeneTrail 3.0	Gene Ontology - Biological Process	Lipid metabolic process	Target	GATA6	1
GeneTrail 3.0	Gene Ontology - Biological Process	Negative regulation of reactive oxygen species metabolic process	Target	BCL2	1
GeneTrail 3.0	Gene Ontology - Biological Process	Pigment granule organization	Target	BCL2	1
GeneTrail 3.0	Gene Ontology - Biological Process	Negative regulation of nucleic acid-templated transcription	Target	GATA6	1
GeneTrail 3.0	Gene Ontology - Biological Process	Regulation of autophagy	Target	BCL2	1
GeneTrail 3.0	Gene Ontology - Biological Process	Lymphocyte proliferation	Target	BCL2	1
GeneTrail 3.0	Gene Ontology - Biological Process	Positive regulation of cell cycle process	Target	GATA6	1
GeneTrail 3.0	Gene Ontology - Cellular Component	cell	target	BCL2	1
GeneTrail 3.0	Gene Ontology - Biological Process	Lung saccule development	Target	GATA6	1
GeneTrail 3.0	Gene Ontology - Biological Process	Regulation of response to DNA damage stimulus	Target	BCL2	1
GeneTrail 3.0	Gene Ontology - Biological Process	Defense response to virus	Target	BCL2	1
GeneTrail 3.0	Gene Ontology - Biological Process	Regulation of reactive oxygen species metabolic process	Target	BCL2	1
GeneTrail 3.0	Gene Ontology - Biological Process	Cation homeostasis	Target	BCL2	1
GeneTrail 3.0	Gene Ontology - Biological Process	Response to extracellular stimulus	Target	BCL2	1
GeneTrail 3.0	Gene Ontology - Biological Process	Negative regulation of apoptotic signaling pathway	Target	BCL2	1
GeneTrail 3.0	Gene Ontology - Biological Process	Regulation of vasculature development	Target	GATA6	1
GeneTrail 3.0	Gene Ontology - Biological Process	Cardiocyte differentiation	Target	GATA6	1
GeneTrail 3.0	Gene Ontology - Biological Process	Branching involved in ureteric bud morphogenesis	Target	BCL2	1
GeneTrail 3.0	Gene Ontology - Biological Process	Type II pneumocyte differentiation	Target	GATA6	1
GeneTrail 3.0	Gene Ontology - Biological Process	RNA metabolic process	Target	GATA6	1
GeneTrail 3.0	Gene Ontology - Biological Process	Defense response to other organism	Target	BCL2	1
GeneTrail 3.0	Gene Ontology - Biological Process	Intrinsic apoptotic signaling pathway in response to oxidative stress	Target	BCL2	1
GeneTrail 3.0	Gene Ontology - Biological Process	Regulation of anoikis	Target	BCL2	1
GeneTrail 3.0	Gene Ontology - Biological Process	Phenol-containing compound metabolic process	Target	BCL2	1
GeneTrail 3.0	Gene Ontology - Biological Process	Positive regulation of programmed cell death	Target	BCL2	1
GeneTrail 3.0	Gene Ontology - Biological Process	Organophosphate metabolic process	Target	GATA6	1
GeneTrail 3.0	Gene Ontology - Biological Process	Positive regulation of MAPK cascade	Target	KRAS	1
GeneTrail 3.0	Gene Ontology - Biological Process	Regulation of calcium ion transport into cytosol	Target	BCL2	1
GeneTrail 3.0	Gene Ontology - Biological Process	B-cell lineage commitment	Target	BCL2	1
GeneTrail 3.0	Gene Ontology - Biological Process	Cellular calcium ion homeostasis	Target	BCL2	1
GeneTrail 3.0	Gene Ontology - Biological Process	Negative regulation of autophagy	Target	BCL2	1
GeneTrail 3.0	Gene Ontology - Biological Process	Extrinsic apoptotic signaling pathway	Target	BCL2	1
GeneTrail 3.0	Gene Ontology - Biological Process	Response to endoplasmic reticulum stress	Target	BCL2	1
GeneTrail 3.0	Gene Ontology - Biological Process	Positive regulation of protein serine/threonine kinase activity	Target	KRAS	1
GeneTrail 3.0	Gene Ontology - Biological Process	Neuron projection development	Target	BCL2	1
GeneTrail 3.0	Gene Ontology - Biological Process	Response to mineralocorticoid	Target	KRAS	1
GeneTrail 3.0	Gene Ontology - Biological Process	Transcription by RNA polymerase II	Target	GATA6	1
GeneTrail 3.0	Gene Ontology - Biological Process	Regulation of leukocyte proliferation	Target	BCL2	1
GeneTrail 3.0	Gene Ontology - Biological Process	Nervous system process	Target	KRAS	1
GeneTrail 3.0	Gene Ontology - Biological Process	Cellular cation homeostasis	Target	BCL2	1
GeneTrail 3.0	Gene Ontology - Biological Process	Response to inorganic substance	Target	BCL2	1
GeneTrail 3.0	Gene Ontology - Biological Process	Positive regulation of neuron maturation	Target	BCL2	1
GeneTrail 3.0	Gene Ontology - Biological Process	Regulation of multicellular organism growth	Target	BCL2	1
GeneTrail 3.0	Gene Ontology - Biological Process	Regulation of neuron differentiation	Target	BCL2	1
GeneTrail 3.0	Gene Ontology - Biological Process	Regulation of Ras protein signal transduction	Target	KRAS	1
GeneTrail 3.0	Gene Ontology - Biological Process	Signal transduction by protein phosphorylation	Target	KRAS	1
GeneTrail 3.0	Gene Ontology - Biological Process	Regulation of skeletal muscle tissue development	Target	BCL2	1
GeneTrail 3.0	Gene Ontology - Biological Process	Negative regulation of extrinsic apoptotic signaling pathway	Target	BCL2	1
GeneTrail 3.0	Gene Ontology - Biological Process	Regulation of cellular protein localization	Target	BCL2	1
GeneTrail 3.0	Gene Ontology - Biological Process	Peptidyl-threonine phosphorylation	Target	BCL2	1
GeneTrail 3.0	Gene Ontology - Biological Process	Regulation of myotube differentiation	Target	BCL2	1
GeneTrail 3.0	Gene Ontology - Biological Process	Cellular lipid metabolic process	Target	GATA6	1
GeneTrail 3.0	Gene Ontology - Biological Process	Hair cycle process	Target	BCL2	1
GeneTrail 3.0	Gene Ontology - Biological Process	Regulation of developmental pigmentation	Target	BCL2	1
GeneTrail 3.0	Gene Ontology - Biological Process	Regulation of myeloid cell apoptotic process	Target	BCL2	1
GeneTrail 3.0	Gene Ontology - Biological Process	Positive regulation of cell maturation	Target	BCL2	1
GeneTrail 3.0	Gene Ontology - Biological Process	Modulation of chemical synaptic transmission	Target	KRAS	1
GeneTrail 3.0	Gene Ontology - Biological Process	Vascular smooth muscle cell differentiation	Target	GATA6	1
GeneTrail 3.0	Gene Ontology - Biological Process	Negative regulation of signaling	Target	BCL2	1
GeneTrail 3.0	Gene Ontology - Biological Process	Transport	Target	BCL2	1
GeneTrail 3.0	Gene Ontology - Biological Process	Negative regulation of cell cycle process	Target	BCL2	1
GeneTrail 3.0	Gene Ontology - Biological Process	Positive regulation of oxidoreductase activity	Target	KRAS	1
GeneTrail 3.0	Gene Ontology - Biological Process	Negative regulation of ossification	Target	BCL2	1
GeneTrail 3.0	Gene Ontology - Biological Process	Positive regulation of cellular protein localization	Target	BCL2	1
GeneTrail 3.0	Gene Ontology - Biological Process	Positive regulation of cell cycle arrest	Target	GATA6	1
GeneTrail 3.0	Gene Ontology - Biological Process	Regulation of peptidyl-serine phosphorylation	Target	BCL2	1
GeneTrail 3.0	Gene Ontology - Biological Process	Positive regulation of Ras protein signal transduction	Target	KRAS	1
GeneTrail 3.0	Gene Ontology - Biological Process	Cellular metal ion homeostasis	Target	BCL2	1
GeneTrail 3.0	Gene Ontology - Biological Process	Club cell differentiation	Target	GATA6	1
GeneTrail 3.0	Gene Ontology - Biological Process	Type B pancreatic cell differentiation	Target	GATA6	1
GeneTrail 3.0	Gene Ontology - Biological Process	Response to UV	Target	BCL2	1
GeneTrail 3.0	Gene Ontology - Biological Process	Regulation of mitotic cell cycle	Target	BCL2	1
GeneTrail 3.0	Gene Ontology - Biological Process	Cell-cell signaling	Target	KRAS	1
GeneTrail 3.0	Gene Ontology - Biological Process	Response to metal ion	Target	BCL2	1
GeneTrail 3.0	Gene Ontology - Biological Process	Epithelial tube branching involved in lung morphogenesis	Target	KRAS	1
GeneTrail 3.0	Gene Ontology - Biological Process	Protein dephosphorylation	Target	BCL2	1
GeneTrail 3.0	Gene Ontology - Biological Process	Intrinsic apoptotic signaling pathway in response to DNA damage	Target	BCL2	1
GeneTrail 3.0	Gene Ontology - Biological Process	Negative regulation of gene expression	Target	GATA6	1
GeneTrail 3.0	Gene Ontology - Biological Process	Alpha-beta T cell lineage commitment	Target	BCL2	1
GeneTrail 3.0	Gene Ontology - Biological Process	Behavioral fear response	Target	BCL2	1
GeneTrail 3.0	Gene Ontology - Biological Process	Lymphocyte differentiation	Target	BCL2	1
GeneTrail 3.0	Gene Ontology - Biological Process	Cardiac muscle cell differentiation	Target	GATA6	1
GeneTrail 3.0	Gene Ontology - Biological Process	Vesicle organization	Target	BCL2	1
GeneTrail 3.0	Gene Ontology - Biological Process	Positive regulation of peptidyl-serine phosphorylation	Target	BCL2	1
GeneTrail 3.0	Gene Ontology - Biological Process	Chordate embryonic development	Target	GATA6	1
GeneTrail 3.0	Gene Ontology - Biological Process	Regulation of transcription by RNA polymerase II	Target	GATA6	1
GeneTrail 3.0	Gene Ontology - Biological Process	Humoral immune response	Target	BCL2	1
GeneTrail 3.0	Gene Ontology - Biological Process	Positive regulation of cell growth	Target	BCL2	1
GeneTrail 3.0	Gene Ontology - Biological Process	Ion homeostasis	Target	BCL2	1
GeneTrail 3.0	Gene Ontology - Biological Process	Negative regulation of transcription by RNA polymerase II	Target	GATA6	1
GeneTrail 3.0	Gene Ontology - Biological Process	Positive regulation of skeletal muscle tissue development	Target	BCL2	1
GeneTrail 3.0	Gene Ontology - Biological Process	Regulation of DNA-binding transcription factor activity	Target	KRAS	1
GeneTrail 3.0	Gene Ontology - Biological Process	Hair follicle morphogenesis	Target	BCL2	1
GeneTrail 3.0	Gene Ontology - Biological Process	Regulation of cell migration	Target	BCL2	1
GeneTrail 3.0	Gene Ontology - Biological Process	Regulation of organelle organization	Target	BCL2	1
GeneTrail 3.0	Gene Ontology - Biological Process	Associative learning	Target	KRAS	1
GeneTrail 3.0	Gene Ontology - Biological Process	Transcription, DNA-templated	Target	GATA6	1
GeneTrail 3.0	Gene Ontology - Biological Process	B-cell activation	Target	BCL2	1
GeneTrail 3.0	Gene Ontology - Biological Process	MAPK cascade	Target	KRAS	1
GeneTrail 3.0	Gene Ontology - Biological Process	Peptidyl-amino acid modification	Target	BCL2	1
GeneTrail 3.0	Gene Ontology - Biological Process	T-cell differentiation in thymus	Target	BCL2	1
GeneTrail 3.0	Gene Ontology - Biological Process	Germ cell development	Target	BCL2	1
GeneTrail 3.0	Gene Ontology - Biological Process	Protein catabolic process	Target	TRIM2	1
GeneTrail 3.0	Gene Ontology - Biological Process	Lung epithelial cell differentiation	Target	GATA6	1
GeneTrail 3.0	Gene Ontology - Biological Process	Digestive tract morphogenesis	Target	BCL2	1
GeneTrail 3.0	Gene Ontology - Biological Process	pH elevation	Target	BCL2	1
GeneTrail 3.0	Gene Ontology - Biological Process	Glomerulus development	Target	BCL2	1
GeneTrail 3.0	Gene Ontology - Biological Process	Regulation of cell cycle phase transition	Target	BCL2	1
GeneTrail 3.0	Gene Ontology - Biological Process	Positive regulation of neurogenesis	Target	BCL2	1
GeneTrail 3.0	Gene Ontology - Biological Process	Coagulation	Target	GATA6	1
GeneTrail 3.0	Gene Ontology - Biological Process	Negative regulation of intrinsic apoptotic signaling pathway	Target	BCL2	1
GeneTrail 3.0	Gene Ontology - Biological Process	Negative regulation of growth	Target	BCL2	1
GeneTrail 3.0	Gene Ontology - Biological Process	Regulation of transforming growth factor beta2 production	Target	GATA6	1
GeneTrail 3.0	Gene Ontology - Biological Process	Negative regulation of extrinsic apoptotic signaling pathway in absence of ligand	Target	BCL2	1
GeneTrail 3.0	Gene Ontology - Biological Process	Calcium ion homeostasis	Target	BCL2	1
GeneTrail 3.0	Gene Ontology - Biological Process	Positive regulation of intrinsic apoptotic signaling pathway	Target	BCL2	1
GeneTrail 3.0	Gene Ontology - Biological Process	Regulation of cell motility	Target	BCL2	1
GeneTrail 3.0	Gene Ontology - Biological Process	Cochlear nucleus development	Target	BCL2	1
GeneTrail 3.0	Gene Ontology - Biological Process	Regulation of protein heterodimerization activity	Target	BCL2	1
GeneTrail 3.0	Gene Ontology - Biological Process	Oocyte development	Target	BCL2	1
GeneTrail 3.0	Gene Ontology - Biological Process	Cognition	Target	KRAS	1
GeneTrail 3.0	Gene Ontology - Biological Process	Positive regulation of developmental pigmentation	Target	BCL2	1
GeneTrail 3.0	Gene Ontology - Biological Process	Negative regulation of myeloid cell apoptotic process	Target	BCL2	1
GeneTrail 3.0	Gene Ontology - Biological Process	Mononuclear cell proliferation	Target	BCL2	1
GeneTrail 3.0	Gene Ontology - Biological Process	Positive regulation of cellular senescence	Target	KRAS	1
GeneTrail 3.0	Gene Ontology - Biological Process	Organonitrogen compound catabolic process	Target	TRIM2	1
GeneTrail 3.0	Gene Ontology - Biological Process	Extrinsic apoptotic signaling pathway via death domain receptors	Target	BCL2	1
GeneTrail 3.0	Gene Ontology - Biological Process	Positive regulation of lymphocyte proliferation	Target	BCL2	1
GeneTrail 3.0	Gene Ontology - Biological Process	Regulation of viral life cycle	Target	BCL2	1
GeneTrail 3.0	Gene Ontology - Biological Process	Positive regulation of locomotion	Target	BCL2	1
GeneTrail 3.0	Gene Ontology - Biological Process	Response to ionizing radiation	Target	BCL2	1
GeneTrail 3.0	Gene Ontology - Biological Process	Cellular response to growth factor stimulus	Target	GATA6	1
GeneTrail 3.0	Gene Ontology - Biological Process	Positive regulation of cell activation	Target	BCL2	1
GeneTrail 3.0	Gene Ontology - Biological Process	T-cell differentiation	Target	BCL2	1
GeneTrail 3.0	Gene Ontology - Biological Process	Post-embryonic development	Target	BCL2	1
GeneTrail 3.0	Gene Ontology - Biological Process	Negative regulation of mitotic cell cycle phase transition	Target	BCL2	1
GeneTrail 3.0	Gene Ontology - Biological Process	Animal organ formation	Target	GATA6	1
GeneTrail 3.0	Gene Ontology - Biological Process	Regulation of innate immune response	Target	KRAS	1
GeneTrail 3.0	Gene Ontology - Biological Process	Negative regulation of transport	Target	BCL2	1
GeneTrail 3.0	Gene Ontology - Biological Process	Sensory organ development	Target	BCL2	1
GeneTrail 3.0	Gene Ontology - Biological Process	Hemostasis	Target	GATA6	1
GeneTrail 3.0	Gene Ontology - Biological Process	Negative regulation of cellular component movement	Target	BCL2	1
GeneTrail 3.0	Gene Ontology - Biological Process	Regulation of osteoblast proliferation	Target	BCL2	1
GeneTrail 3.0	Gene Ontology - Biological Process	Phospholipid metabolic process	Target	GATA6	1
GeneTrail 3.0	Gene Ontology - Biological Process	Regulation of mitochondrial membrane potential	Target	BCL2	1
GeneTrail 3.0	Gene Ontology - Biological Process	Response to virus	Target	BCL2	1
GeneTrail 3.0	Gene Ontology - Biological Process	Positive regulation of B cell proliferation	Target	BCL2	1
GeneTrail 3.0	Gene Ontology - Biological Process	Leukocyte homeostasis	Target	BCL2	1
GeneTrail 3.0	Gene Ontology - Biological Process	Regulation of intracellular pH	Target	BCL2	1
GeneTrail 3.0	Gene Ontology - Biological Process	Cellular response to glucose starvation	Target	BCL2	1
GeneTrail 3.0	Gene Ontology - Biological Process	Cell projection morphogenesis	Target	BCL2	1
GeneTrail 3.0	Gene Ontology - Biological Process	Regulation of protein serine/threonine kinase activity	Target	KRAS	1
GeneTrail 3.0	Gene Ontology - Biological Process	Positive regulation of nucleic acid-templated transcription	Target	GATA6	1
GeneTrail 3.0	Gene Ontology - Biological Process	Regulation of retinal cell programmed cell death	Target	BCL2	1
GeneTrail 3.0	Gene Ontology - Biological Process	Response to external biotic stimulus	Target	BCL2	1
GeneTrail 3.0	Gene Ontology - Biological Process	Proteasomal protein catabolic process	Target	TRIM2	1
GeneTrail 3.0	Gene Ontology - Biological Process	Positive regulation of striated muscle cell differentiation	Target	BCL2	1
GeneTrail 3.0	Gene Ontology - Biological Process	Negative regulation of mitochondrial depolarization	Target	BCL2	1
GeneTrail 3.0	Gene Ontology - Biological Process	Positive regulation of stem cell differentiation	Target	GATA6	1
GeneTrail 3.0	Gene Ontology - Biological Process	Mitochondrial membrane organization	Target	BCL2	1
GeneTrail 3.0	Gene Ontology - Biological Process	Positive regulation of cell death	Target	BCL2	1
GeneTrail 3.0	Gene Ontology - Biological Process	Cellular macromolecule biosynthetic process	Target	GATA6	1
GeneTrail 3.0	Gene Ontology - Biological Process	Intestinal epithelial cell differentiation	Target	GATA6	1
GeneTrail 3.0	Gene Ontology - Biological Process	Cell fate determination	Target	GATA6	1
GeneTrail 3.0	Gene Ontology - Biological Process	Regulation of cellular localization	Target	BCL2	1
GeneTrail 3.0	Gene Ontology - Biological Process	Regulation of viral genome replication	Target	BCL2	1
GeneTrail 3.0	Gene Ontology - Biological Process	Embryo development ending in birth or egg hatching	Target	GATA6	1
GeneTrail 3.0	Gene Ontology - Biological Process	Regulation of neuronal synaptic plasticity	Target	KRAS	1
GeneTrail 3.0	Gene Ontology - Biological Process	Regulation of ion transport	Target	BCL2	1
GeneTrail 3.0	Gene Ontology - Biological Process	Negative regulation of calcium ion transport into cytosol	Target	BCL2	1
GeneTrail 3.0	Gene Ontology - Biological Process	Positive regulation of cellular biosynthetic process	Target	GATA6	1
GeneTrail 3.0	Gene Ontology - Biological Process	Negative regulation of cell development	Target	BCL2	1
GeneTrail 3.0	Gene Ontology - Biological Process	Response to gonadotropin	Target	GATA6	1
GeneTrail 3.0	Gene Ontology - Biological Process	Metal ion homeostasis	Target	BCL2	1
GeneTrail 3.0	Gene Ontology - Biological Process	Kidney development	Target	BCL2	1
GeneTrail 3.0	Gene Ontology - Biological Process	Ear development	Target	BCL2	1
GeneTrail 3.0	Gene Ontology - Biological Process	Leukocyte differentiation	Target	BCL2	1
GeneTrail 3.0	Gene Ontology - Biological Process	Regulation of cellular senescence	Target	KRAS	1
GeneTrail 3.0	Gene Ontology - Biological Process	Organ growth	Target	BCL2	1
GeneTrail 3.0	Gene Ontology - Biological Process	Positive regulation of Rac protein signal transduction	Target	KRAS	1
GeneTrail 3.0	Gene Ontology - Biological Process	Extrinsic apoptotic signaling pathway in absence of ligand	Target	BCL2	1
GeneTrail 3.0	Gene Ontology - Biological Process	Response to oxidative stress	Target	BCL2	1
GeneTrail 3.0	Gene Ontology - Biological Process	Regulation of cell activation	Target	BCL2	1
GeneTrail 3.0	Gene Ontology - Biological Process	Regulation of cellular component movement	Target	BCL2	1
GeneTrail 3.0	Gene Ontology - Biological Process	Release of cytochrome c from mitochondria	Target	BCL2	1
GeneTrail 3.0	Gene Ontology - Biological Process	Axonogenesis	Target	BCL2	1
GeneTrail 3.0	Gene Ontology - Biological Process	Regulation of oxidoreductase activity	Target	KRAS	1
GeneTrail 3.0	Gene Ontology - Biological Process	Regulation of nitrogen utilization	Target	BCL2	1
GeneTrail 3.0	Gene Ontology - Biological Process	Regulation of cell cycle arrest	Target	GATA6	1
GeneTrail 3.0	Gene Ontology - Biological Process	Response to cytokine	Target	BCL2	1
GeneTrail 3.0	Gene Ontology - Biological Process	Positive regulation of DNA-binding transcription factor activity	Target	KRAS	1
GeneTrail 3.0	Gene Ontology - Biological Process	Apoptotic signaling pathway	Target	BCL2	1
GeneTrail 3.0	Gene Ontology - Biological Process	Neuron projection morphogenesis	Target	BCL2	1
GeneTrail 3.0	Gene Ontology - Biological Process	Response to reactive oxygen species	Target	BCL2	1
GeneTrail 3.0	Gene Ontology - Biological Process	Positive regulation of heart growth	Target	GATA6	1
GeneTrail 3.0	Gene Ontology - Biological Process	Regulation of angiogenesis	Target	GATA6	1
GeneTrail 3.0	Gene Ontology - Biological Process	Regulation of cytokine production	Target	GATA6	1
GeneTrail 3.0	Gene Ontology - Biological Process	Response to hydrogen peroxide	Target	BCL2	1
GeneTrail 3.0	Gene Ontology - Biological Process	Positive regulation of smooth muscle cell migration	Target	BCL2	1
GeneTrail 3.0	Gene Ontology - Biological Process	Actin filament organization	Target	BCL2	1
GeneTrail 3.0	Gene Ontology - Biological Process	Response to starvation	Target	BCL2	1
GeneTrail 3.0	Gene Ontology - Biological Process	Positive regulation of cardiac muscle tissue development	Target	GATA6	1
GeneTrail 3.0	Gene Ontology - Biological Process	Positive regulation of cell migration	Target	BCL2	1
GeneTrail 3.0	Gene Ontology - Biological Process	Cellular response to gonadotropin stimulus	Target	GATA6	1
GeneTrail 3.0	Gene Ontology - Biological Process	Endodermal cell fate determination	Target	GATA6	1
GeneTrail 3.0	Gene Ontology - Biological Process	Regulation of nervous system development	Target	BCL2	1
GeneTrail 3.0	Gene Ontology - Biological Process	Regulation of membrane depolarization	Target	BCL2	1
GeneTrail 3.0	Gene Ontology - Biological Process	Visual learning	Target	KRAS	1
GeneTrail 3.0	Gene Ontology - Biological Process	Stimulatory C-type lectin receptor signaling pathway	Target	KRAS	1
GeneTrail 3.0	Gene Ontology - Biological Process	Positive regulation of myoblast proliferation	Target	GATA6	1
GeneTrail 3.0	Gene Ontology - Biological Process	Cell-substrate junction assembly	Target	BCL2	1
GeneTrail 3.0	Gene Ontology - Biological Process	Positive regulation of cell cycle	Target	GATA6	1
GeneTrail 3.0	Gene Ontology - Biological Process	Negative regulation of transforming growth factor beta1 production	Target	GATA6	1
GeneTrail 3.0	Gene Ontology - Biological Process	Heterocycle metabolic process	Target	GATA6	1
GeneTrail 3.0	Gene Ontology - Biological Process	Regulation of intrinsic apoptotic signaling pathway in response to DNA damage by p53 class mediator	Target	BCL2	1
GeneTrail 3.0	Gene Ontology - Biological Process	Response to iron ion	Target	BCL2	1
GeneTrail 3.0	Gene Ontology - Biological Process	Negative regulation of response to DNA damage stimulus	Target	BCL2	1
GeneTrail 3.0	Gene Ontology - Biological Process	Reactive oxygen species metabolic process	Target	BCL2	1
GeneTrail 3.0	Gene Ontology - Biological Process	Positive regulation of organ growth	Target	GATA6	1
GeneTrail 3.0	Gene Ontology - Biological Process	Biosynthetic process	Target	GATA6	1
GeneTrail 3.0	Gene Ontology - Biological Process	Negative regulation of cell growth	Target	BCL2	1
GeneTrail 3.0	Gene Ontology - Biological Process	Neuron apoptotic process	Target	BCL2	1
GeneTrail 3.0	Gene Ontology - Biological Process	Cell activation	Target	BCL2	1
GeneTrail 3.0	Gene Ontology - Biological Process	Cellular response to organic substance	Target	GATA6	1
GeneTrail 3.0	Gene Ontology - Biological Process	Positive regulation of mononuclear cell proliferation	Target	BCL2	1
GeneTrail 3.0	Gene Ontology - Biological Process	Cell part morphogenesis	Target	BCL2	1
GeneTrail 3.0	Gene Ontology - Biological Process	Negative regulation of biosynthetic process	Target	GATA6	1
GeneTrail 3.0	Gene Ontology - Biological Process	Regulation of intrinsic apoptotic signaling pathway by p53 class mediator	Target	BCL2	1
GeneTrail 3.0	Gene Ontology - Biological Process	Apoptotic process	Target	BCL2	1
GeneTrail 3.0	Gene Ontology - Biological Process	Positive regulation of apoptotic process	Target	BCL2	1
GeneTrail 3.0	Gene Ontology - Biological Process	Regulation of melanocyte differentiation	Target	BCL2	1
GeneTrail 3.0	Gene Ontology - Biological Process	Positive regulation of mitochondrion organization	Target	BCL2	1
GeneTrail 3.0	Gene Ontology - Biological Process	Defense response	Target	BCL2	1
GeneTrail 3.0	Gene Ontology - Biological Process	Regulation of mitotic cell cycle phase transition	Target	BCL2	1
GeneTrail 3.0	Gene Ontology - Biological Process	Behavioral defense response	Target	BCL2	1
GeneTrail 3.0	Gene Ontology - Biological Process	Regulation of MAP kinase activity	Target	KRAS	1
GeneTrail 3.0	Gene Ontology - Biological Process	Blood coagulation	Target	GATA6	1
GeneTrail 3.0	Gene Ontology - Biological Process	Regulation of glycoprotein biosynthetic process	Target	BCL2	1
GeneTrail 3.0	Gene Ontology - Biological Process	RNA biosynthetic process	Target	GATA6	1
GeneTrail 3.0	Gene Ontology - Biological Process	Positive regulation of monooxygenase activity	Target	KRAS	1
GeneTrail 3.0	Gene Ontology - Biological Process	Negative regulation of transforming growth factor beta2 production	Target	GATA6	1
GeneTrail 3.0	Gene Ontology - Biological Process	Intrinsic apoptotic signaling pathway in response to endoplasmic reticulum stress	Target	BCL2	1
GeneTrail 3.0	Gene Ontology - Biological Process	Negative regulation of mitotic cell cycle	Target	BCL2	1
GeneTrail 3.0	Gene Ontology - Biological Process	Positive regulation of cell aging	Target	KRAS	1
GeneTrail 3.0	Gene Ontology - Biological Process	Ovarian follicle development	Target	BCL2	1
GeneTrail 3.0	Gene Ontology - Biological Process	Cellular response to nutrient levels	Target	BCL2	1
GeneTrail 3.0	Gene Ontology - Biological Process	Ubiquitin-dependent protein catabolic process	Target	TRIM2	1
GeneTrail 3.0	Gene Ontology - Biological Process	Negative regulation of ion transport	Target	BCL2	1
GeneTrail 3.0	Gene Ontology - Biological Process	Antigen receptor-mediated signaling pathway	Target	BCL2	1
GeneTrail 3.0	Gene Ontology - Biological Process	Regulation of stem cell differentiation	Target	GATA6	1
GeneTrail 3.0	Gene Ontology - Biological Process	Regulation of striated muscle cell differentiation	Target	BCL2	1
GeneTrail 3.0	Gene Ontology - Biological Process	Negative regulation of cell population proliferation	Target	BCL2	1
GeneTrail 3.0	Gene Ontology - Biological Process	Regulation of mitochondrial outer membrane permeabilization involved in apoptotic signaling pathway	Target	BCL2	1
GeneTrail 3.0	Gene Ontology - Biological Process	Cell-cell adhesion	Target	BCL2	1
GeneTrail 3.0	Gene Ontology - Biological Process	Regulation of protein homodimerization activity	Target	BCL2	1
GeneTrail 3.0	Gene Ontology - Biological Process	Response to axon injury	Target	BCL2	1
GeneTrail 3.0	Gene Ontology - Biological Process	Cellular nitrogen compound metabolic process	Target	GATA6	1
GeneTrail 3.0	Gene Ontology - Biological Process	B-cell receptor signaling pathway	Target	BCL2	1
GeneTrail 3.0	Gene Ontology - Biological Process	Regulation of lymphocyte activation	Target	BCL2	1
GeneTrail 3.0	Gene Ontology - Biological Process	Cell junction assembly	Target	BCL2	1
GeneTrail 3.0	Gene Ontology - Biological Process	Positive regulation of skeletal muscle fiber development	Target	BCL2	1
GeneTrail 3.0	Gene Ontology - Biological Process	Positive regulation of angiogenesis	Target	GATA6	1
GeneTrail 3.0	Gene Ontology - Biological Process	Response to antibiotic	Target	BCL2	1
GeneTrail 3.0	Gene Ontology - Biological Process	Positive regulation of muscle cell differentiation	Target	BCL2	1
GeneTrail 3.0	Gene Ontology - Biological Process	Response to UV-B	Target	BCL2	1
GeneTrail 3.0	Gene Ontology - Biological Process	Regulation of G1/S transition of mitotic cell cycle	Target	BCL2	1
GeneTrail 3.0	Gene Ontology - Biological Process	Regulation of cell-matrix adhesion	Target	BCL2	1
GeneTrail 3.0	Gene Ontology - Biological Process	Negative regulation of intracellular signal transduction	Target	BCL2	1
GeneTrail 3.0	Gene Ontology - Biological Process	Regulation of B cell activation	Target	BCL2	1
GeneTrail 3.0	Gene Ontology - Biological Process	Ras protein signal transduction	Target	KRAS	1
GeneTrail 3.0	Gene Ontology - Biological Process	Muscle system process	Target	GATA6	1
GeneTrail 3.0	Gene Ontology - Biological Process	Lymphocyte homeostasis	Target	BCL2	1
GeneTrail 3.0	Gene Ontology - Biological Process	Leukocyte activation	Target	BCL2	1
GeneTrail 3.0	Gene Ontology - Biological Process	Modification-dependent protein catabolic process	Target	TRIM2	1
GeneTrail 3.0	Gene Ontology - Biological Process	Cellular response to BMP stimulus	Target	GATA6	1
GeneTrail 3.0	Gene Ontology - Biological Process	B-cell proliferation	Target	BCL2	1
GeneTrail 3.0	Gene Ontology - Biological Process	Supramolecular fiber organization	Target	BCL2	1
GeneTrail 3.0	Gene Ontology - Biological Process	Positive regulation of mitochondrial outer membrane permeabilization involved in apoptotic signaling pathway	Target	BCL2	1
GeneTrail 3.0	Gene Ontology - Biological Process	Cellular response to starvation	Target	BCL2	1
GeneTrail 3.0	Gene Ontology - Biological Process	Regulation of calcium ion transport	Target	BCL2	1
GeneTrail 3.0	Gene Ontology - Biological Process	Regulation of protein kinase activity	Target	KRAS	1
GeneTrail 3.0	Gene Ontology - Biological Process	Mitochondrion organization	Target	BCL2	1
GeneTrail 3.0	Gene Ontology - Biological Process	Negative regulation of anoikis	Target	BCL2	1
GeneTrail 3.0	Gene Ontology - Biological Process	Regulation of myoblast proliferation	Target	GATA6	1
GeneTrail 3.0	Gene Ontology - Biological Process	Regulation of synaptic plasticity	Target	KRAS	1
GeneTrail 3.0	Gene Ontology - Biological Process	Negative regulation of intrinsic apoptotic signaling pathway in response to DNA damage	Target	BCL2	1
GeneTrail 3.0	Gene Ontology - Biological Process	Cellular response to DNA damage stimulus	Target	BCL2	1
GeneTrail 3.0	Gene Ontology - Biological Process	Anatomical structure formation involved in morphogenesis	Target	GATA6	1
GeneTrail 3.0	Gene Ontology - Biological Process	Negative regulation of cell motility	Target	BCL2	1
GeneTrail 3.0	Gene Ontology - Biological Process	Cardiac muscle hypertrophy in response to stress	Target	GATA6	1
GeneTrail 3.0	Gene Ontology - Biological Process	Regulation of establishment of protein localization	Target	BCL2	1
GeneTrail 3.0	Gene Ontology - Biological Process	Positive regulation of cell development	Target	BCL2	1
GeneTrail 3.0	Gene Ontology - Biological Process	Lymphocyte activation	Target	BCL2	1
GeneTrail 3.0	Gene Ontology - Biological Process	Regulation of binding	Target	BCL2	1
GeneTrail 3.0	Gene Ontology - Biological Process	Signaling	Target	KRAS	1
GeneTrail 3.0	Gene Ontology - Biological Process	Endoplasmic reticulum calcium ion homeostasis	Target	BCL2	1
GeneTrail 3.0	Gene Ontology - Biological Process	Response to estrogen	Target	GATA6	1
GeneTrail 3.0	Gene Ontology - Biological Process	Nucleobase-containing compound metabolic process	Target	GATA6	1
GeneTrail 3.0	Gene Ontology - Biological Process	Astrocyte development	Target	KRAS	1
GeneTrail 3.0	Gene Ontology - Biological Process	Positive regulation of organelle organization	Target	BCL2	1
GeneTrail 3.0	Gene Ontology - Biological Process	T-cell homeostasis	Target	BCL2	1
GeneTrail 3.0	Gene Ontology - Biological Process	Ossification	Target	BCL2	1
GeneTrail 3.0	Gene Ontology - Biological Process	Melanin metabolic process	Target	BCL2	1
GeneTrail 3.0	Gene Ontology - Biological Process	Positive regulation of innate immune response	Target	KRAS	1
GeneTrail 3.0	Gene Ontology - Biological Process	Glandular epithelial cell differentiation	Target	GATA6	1
GeneTrail 3.0	Gene Ontology - Biological Process	Regulation of B cell proliferation	Target	BCL2	1
GeneTrail 3.0	Gene Ontology - Biological Process	Response to growth factor	Target	GATA6	1
GeneTrail 3.0	Gene Ontology - Biological Process	Positive regulation of leukocyte proliferation	Target	BCL2	1
GeneTrail 3.0	Gene Ontology - Biological Process	Gland morphogenesis	Target	BCL2	1
GeneTrail 3.0	Gene Ontology - Biological Process	Regulation of cell cycle G1/S phase transition	Target	BCL2	1
GeneTrail 3.0	Gene Ontology - Biological Process	Cellular chemical homeostasis	Target	BCL2	1
GeneTrail 3.0	Gene Ontology - Biological Process	Regulation of intrinsic apoptotic signaling pathway	Target	BCL2	1
GeneTrail 3.0	Gene Ontology - Biological Process	Regulation of cell-substrate adhesion	Target	BCL2	1
GeneTrail 3.0	Gene Ontology - Biological Process	Leukocyte proliferation	Target	BCL2	1
GeneTrail 3.0	Gene Ontology - Biological Process	Regulation of membrane potential	Target	BCL2	1
GeneTrail 3.0	Gene Ontology - Biological Process	Positive regulation of protein insertion into mitochondrial membrane involved in apoptotic signaling pathway	Target	BCL2	1
GeneTrail 3.0	Gene Ontology - Biological Process	Regulation of MAPK cascade	Target	KRAS	1
GeneTrail 3.0	Gene Ontology - Biological Process	Cell population proliferation	Target	BCL2	1
GeneTrail 3.0	Gene Ontology - Biological Process	Regulation of cardiac muscle cell proliferation	Target	GATA6	1
GeneTrail 3.0	Gene Ontology - Biological Process	Positive regulation of lymphocyte activation	Target	BCL2	1
GeneTrail 3.0	Gene Ontology - Biological Process	Smooth muscle cell differentiation	Target	GATA6	1
GeneTrail 3.0	Gene Ontology - Biological Process	Positive regulation of multicellular organism growth	Target	BCL2	1
GeneTrail 3.0	Gene Ontology - Biological Process	Thymus development	Target	BCL2	1
GeneTrail 3.0	Gene Ontology - Biological Process	Regulation of neurogenesis	Target	BCL2	1
GeneTrail 3.0	Gene Ontology - Biological Process	Embryo development	Target	GATA6	1
GeneTrail 3.0	Gene Ontology - Biological Process	Negative regulation of transcription, DNA-templated	Target	GATA6	1
GeneTrail 3.0	Gene Ontology - Biological Process	Negative regulation of cell cycle	Target	BCL2	1
GeneTrail 3.0	Gene Ontology - Biological Process	Positive regulation of transcription by RNA polymerase II	Target	GATA6	1
GeneTrail 3.0	Gene Ontology - Biological Process	Enteroendocrine cell differentiation	Target	GATA6	1
GeneTrail 3.0	Gene Ontology - Biological Process	Regulation of locomotion	Target	BCL2	1
GeneTrail 3.0	Gene Ontology - Biological Process	Regulation of cell adhesion	Target	BCL2	1
GeneTrail 3.0	Gene Ontology - Biological Process	Response to nicotine	Target	BCL2	1
GeneTrail 3.0	Gene Ontology - Biological Process	Negative regulation of intrinsic apoptotic signaling pathway by p53 class mediator	Target	BCL2	1
GeneTrail 3.0	Gene Ontology - Biological Process	Cardiac muscle hypertrophy	Target	GATA6	1
GeneTrail 3.0	Gene Ontology - Biological Process	Regulation of mitochondrial depolarization	Target	BCL2	1
GeneTrail 3.0	Gene Ontology - Biological Process	Positive regulation of establishment of protein localization	Target	BCL2	1
GeneTrail 3.0	Gene Ontology - Biological Process	Positive regulation of MAP kinase activity	Target	KRAS	1
GeneTrail 3.0	Gene Ontology - Biological Process	Glial cell development	Target	KRAS	1
GeneTrail 3.0	Gene Ontology - Biological Process	Transmembrane transport	Target	BCL2	1
GeneTrail 3.0	Gene Ontology - Biological Process	Cellular response to extraCellular stimulus	Target	BCL2	1
GeneTrail 3.0	Gene Ontology - Biological Process	Hematopoietic progenitor cell differentiation	Target	BCL2	1
GeneTrail 3.0	Gene Ontology - Biological Process	Cell adhesion	Target	BCL2	1
GeneTrail 3.0	Gene Ontology - Biological Process	Negative regulation of osteoblast proliferation	Target	BCL2	1
GeneTrail 3.0	Gene Ontology - Biological Process	Positive regulation of B-cell activation	Target	BCL2	1
GeneTrail 3.0	Gene Ontology - Cellular Component	focal adhesion	target	KRAS	1
GeneTrail 3.0	Gene Ontology - Cellular Component	membrane raft	target	KRAS	1
GeneTrail 3.0	Gene Ontology - Cellular Component	extrinsic component of membrane	target	KRAS	1
GeneTrail 3.0	Gene Ontology - Cellular Component	transcription factor complex	target	GATA6	1
GeneTrail 3.0	Gene Ontology - Cellular Component	cell-substrate adherens junction	target	KRAS	1
GeneTrail 3.0	Gene Ontology - Cellular Component	cell-substrate junction	target	KRAS	1
GeneTrail 3.0	Gene Ontology - Cellular Component	mitochondrial outer membrane	target	BCL2	1
GeneTrail 3.0	Gene Ontology - Cellular Component	endoplasmic reticulum membrane	target	BCL2	1
GeneTrail 3.0	Gene Ontology - Cellular Component	pore complex	target	BCL2	1
GeneTrail 3.0	Gene Ontology - Cellular Component	outer membrane	target	BCL2	1
GeneTrail 3.0	Gene Ontology - Cellular Component	myelin sheath	target	BCL2	1
GeneTrail 3.0	Gene Ontology - Cellular Component	endoplasmic reticulum	target	BCL2	1
GeneTrail 3.0	Gene Ontology - Cellular Component	cell junction	target	KRAS	1
GeneTrail 3.0	Gene Ontology - Cellular Component	membrane microdomain	target	KRAS	1
GeneTrail 3.0	Gene Ontology - Cellular Component	adherens junction	target	KRAS	1
GeneTrail 3.0	Gene Ontology - Cellular Component	extrinsic component of plasma membrane	target	KRAS	1
GeneTrail 3.0	Gene Ontology - Cellular Component	plasma membrane	target	KRAS	1
GeneTrail 3.0	Gene Ontology - Cellular Component	extrinsic component of cytoplasmic side of plasma membrane	target	KRAS	1
GeneTrail 3.0	Gene Ontology - Cellular Component	nuclear chromatin	target	GATA6	1
GeneTrail 3.0	Gene Ontology - Cellular Component	chromatin	target	GATA6	1
GeneTrail 3.0	Gene Ontology - Cellular Component	mitochondrial membrane	target	BCL2	1
GeneTrail 3.0	WikiPathways WP3676 r106307	BDNF-TrkB Signaling	target	KRAS	1
GeneTrail 3.0	WikiPathways WP1742 r106445	TP53 Network	target	BCL2	1
GeneTrail 3.0	WikiPathways WP2355 r106369	Corticotropin-releasing hormone signaling pathway	target	BCL2	1
GeneTrail 3.0	WikiPathways WP3611 r90923	Photodynamic therapy-induced AP-1 survival signaling.	target	BCL2	1
GeneTrail 3.0	WikiPathways WP437 r106392	EGF/EGFR Signaling Pathway	target	KRAS	1
GeneTrail 3.0	WikiPathways WP4674 r107474	Head and Neck Squamous Cell Carcinoma	target	KRAS	1
GeneTrail 3.0	WikiPathways WP3995 r106531	Prion disease pathway	target	BCL2	1
GeneTrail 3.0	WikiPathways WP3932 r106555	Focal Adhesion-PI3K-Akt-mTOR-signaling pathway	target	KRAS	1
GeneTrail 3.0	WikiPathways WP314 r106414	Fas Ligand (FasL) pathway and Stress induction of Heat Shock Proteins (HSP) regulation	target	BCL2	1
GeneTrail 3.0	WikiPathways WP3941 r106568	Oxidative Damage	target	BCL2	1
GeneTrail 3.0	WikiPathways WP304 r78799	Kit receptor signaling pathway	target	BCL2	1
GeneTrail 3.0	WikiPathways WP3657 r106590	Hematopoietic Stem Cell Gene Regulation by GABP alpha/beta Complex	target	BCL2	1
GeneTrail 3.0	WikiPathways WP3929 r106503	Chemokine signaling pathway	target	KRAS	1
GeneTrail 3.0	WikiPathways WP2858 r106397	Ectoderm Differentiation	target	GATA6	1
GeneTrail 3.0	WikiPathways WP4399 r102102	MicroRNA network associated with chronic lymphocytic leukemia	target	BCL2	1
GeneTrail 3.0	WikiPathways WP51 r107553	Regulation of Actin Cytoskeleton	target	KRAS	1
GeneTrail 3.0	WikiPathways WP4301 r97800	Inhibition of exosome biogenesis and secretion by Manumycin A in CRPC cells	target	KRAS	1
GeneTrail 3.0	WikiPathways WP1438 r106135	Influenza A virus infection	target	BCL2	1
GeneTrail 3.0	WikiPathways WP4298 r107305	Viral Acute Myocarditis	target	BCL2	1
GeneTrail 3.0	WikiPathways WP4262 r106787	Breast cancer pathway	target	KRAS	1
GeneTrail 3.0	WikiPathways WP4549 r104796	Fragile X Syndrome	target	KRAS	1
GeneTrail 3.0	WikiPathways WP4239 r106393	Epithelial to mesenchymal transition in colorectal cancer	target	KRAS	1
GeneTrail 3.0	WikiPathways WP49 r95132	IL-2 Signaling Pathway	target	BCL2	1
GeneTrail 3.0	WikiPathways WP1772 r107525	Apoptosis Modulation and Signaling	target	BCL2	1
GeneTrail 3.0	WikiPathways WP3844 r107714	PI3K-AKT-mTOR signaling pathway and therapeutic opportunities	target	KRAS	1
GeneTrail 3.0	WikiPathways WP4255 r105677	Non-small cell lung cancer	target	KRAS	1
GeneTrail 3.0	WikiPathways WP2447 r106714	Amyotrophic lateral sclerosis (ALS)	target	BCL2	1
GeneTrail 3.0	WikiPathways WP4321 r106178	Thermogenesis	target	KRAS	1
GeneTrail 3.0	WikiPathways WP732 r106487	Serotonin Receptor 2 and ELK-SRF/GATA4 signaling	target	KRAS	1
GeneTrail 3.0	WikiPathways WP4205 r105480	MET in type 1 papillary renal cell carcinoma	target	KRAS	1
GeneTrail 3.0	WikiPathways WP673 r106821	ErbB Signaling Pathway	target	KRAS	1
GeneTrail 3.0	WikiPathways WP4658 r106808	Small cell lung cancer	target	BCL2	1
GeneTrail 3.0	WikiPathways WP4535 r104294	Envelope proteins and their potential roles in EDMD physiopathology	target	KRAS	1
GeneTrail 3.0	WikiPathways WP712 r106408	Estrogen signaling pathway	target	BCL2	1
GeneTrail 3.0	WikiPathways WP4673 r106810	Genes involved in male infertility	target	BCL2	1
GeneTrail 3.0	WikiPathways WP2870 r106411	Extracellular vesicle-mediated signaling in recipient cells	target	KRAS	1
GeneTrail 3.0	WikiPathways WP1971 r106620	Integrated Cancer Pathway	target	BCL2	1
GeneTrail 3.0	WikiPathways WP4263 r105482	Pancreatic adenocarcinoma pathway	target	KRAS	1
GeneTrail 3.0	WikiPathways WP2643 r106660	Nanoparticle-mediated activation of receptor signaling	target	KRAS	1
GeneTrail 3.0	WikiPathways WP3287 r107141	Overview of nanoparticle effects	target	BCL2	1
GeneTrail 3.0	WikiPathways WP4223 r107655	Ras Signaling	target	KRAS	1
GeneTrail 3.0	WikiPathways WP35 r106737	G Protein Signaling Pathways	target	KRAS	1
GeneTrail 3.0	WikiPathways WP4483 r107172	Relationship between inflammation, COX-2 and EGFR	target	KRAS	1
GeneTrail 3.0	WikiPathways WP4008 r107157	NO/cGMP/PKG mediated Neuroprotection	target	BCL2	1
GeneTrail 3.0	WikiPathways WP2853 r106401	Endoderm Differentiation	target	GATA6	1
GeneTrail 3.0	WikiPathways WP4249 r106507	Hedgehog Signaling Pathway	target	BCL2	1
GeneTrail 3.0	WikiPathways WP3888 r106441	VEGFA-VEGFR2 Signaling Pathway	target	BCL2	1
GeneTrail 3.0	WikiPathways WP3303 r106501	RAC1/PAK1/p38/MMP2 Pathway	target	KRAS	1
GeneTrail 3.0	WikiPathways WP2857 r106642	Mesodermal Commitment Pathway	target	GATA6	1
GeneTrail 3.0	WikiPathways WP2290 r79988	RalA downstream regulated genes	target	KRAS	1
GeneTrail 3.0	WikiPathways WP231 r105836	TNF alpha Signaling Pathway	target	KRAS	1
GeneTrail 3.0	WikiPathways WP2586 r107439	Aryl Hydrocarbon Receptor Netpath	target	KRAS	1
GeneTrail 3.0	WikiPathways WP2261 r107126	Signaling Pathways in Glioblastoma	target	KRAS	1
GeneTrail 3.0	WikiPathways WP2332 r106623	Interleukin-11 Signaling Pathway	target	BCL2	1
GeneTrail 3.0	WikiPathways WP2828 r106313	Bladder Cancer	target	KRAS	1
GeneTrail 3.0	WikiPathways WP4541 r103434	Hippo-Merlin Signaling Dysregulation	target	KRAS	1
GeneTrail 3.0	WikiPathways WP4539 r103371	Synaptic signaling pathways associated with autism spectrum disorder	target	KRAS	1
GeneTrail 3.0	WikiPathways WP4659 r106038	Gastrin Signaling Pathway	target	KRAS	1
GeneTrail 3.0	WikiPathways WP2507 r107131	Nanomaterial induced apoptosis	target	BCL2	1
GeneTrail 3.0	WikiPathways WP382 r107148	MAPK Signaling Pathway	target	KRAS	1
GeneTrail 3.0	WikiPathways WP3872 r106498	Regulation of Apoptosis by Parathyroid Hormone-related Protein	target	BCL2	1
GeneTrail 3.0	WikiPathways WP306 r106731	Focal Adhesion	target	BCL2	1
GeneTrail 3.0	WikiPathways WP286 r78583	IL-3 Signaling Pathway	target	BCL2	1
GeneTrail 3.0	WikiPathways WP4341 r107169	Non-genomic actions of 1,25 dihydroxyvitamin D3	target	KRAS	1
GeneTrail 3.0	WikiPathways WP615 r106820	Senescence and Autophagy in Cancer	target	BCL2	1
GeneTrail 3.0	WikiPathways WP1591 r106589	Heart Development	target	GATA6	1
GeneTrail 3.0	WikiPathways WP254 r106302	Apoptosis	target	BCL2	1
GeneTrail 3.0	WikiPathways WP2374 r106575	Oncostatin M Signaling Pathway	target	KRAS	1
GeneTrail 3.0	WikiPathways WP2509 r101755	Nanoparticle triggered autophagic cell death	target	BCL2	1
GeneTrail 3.0	WikiPathways WP422 r106634	MAPK Cascade	target	KRAS	1
GeneTrail 3.0	WikiPathways WP4155 r106779	Endometrial cancer	target	KRAS	1
miEAA 2.0	Cell-type specific (Atlas)	Alveolar epithelial cells	miRNA	hsa-miR-449a	1
miEAA 2.0	Cell-type specific (Atlas)	Blood vessel endothelial cell	miRNA	hsa-miR-193a-3p	1
miEAA 2.0	Cell-type specific (Atlas)	Ciliated epithelial cell	miRNA	hsa-miR-184	1
miEAA 2.0	Cell-type specific (Atlas)	Ectodermal cell	miRNA	hsa-miR-34c-5p	1
miEAA 2.0	Cell-type specific (Atlas)	Endodermal cell	miRNA	hsa-miR-192-5p	1
miEAA 2.0	Cell-type specific (Atlas)	Endothelial cell of vascular tree	miRNA	hsa-miR-195-5p	1
miEAA 2.0	Cell-type specific (Atlas)	Hematopoietic cell	miRNA	hsa-miR-181c-5p	1
miEAA 2.0	Diseases (miRWalk)	Diabetic Angiopathies	miRNA	hsa-miR-126-3p	1
miEAA 2.0	Cell-type specific (Atlas)	Lining cell	miRNA	hsa-miR-497-5p	1
miEAA 2.0	Cell-type specific (Atlas)	Mast cell	miRNA	hsa-miR-148a-3p	1
miEAA 2.0	Cell-type specific (Atlas)	Meso-epithelial cell	miRNA	hsa-miR-27a-3p	1
miEAA 2.0	Cell-type specific (Atlas)	Monocyte	miRNA	hsa-miR-21-5p	1
miEAA 2.0	Cell-type specific (Atlas)	Mononuclear cell	miRNA	hsa-miR-29b-3p	1
miEAA 2.0	Cell-type specific (Atlas)	Myeloid leukocyte	miRNA	hsa-miR-340-5p	1
miEAA 2.0	Cell-type specific (Atlas)	Nephron tubule epithelial cell	miRNA	hsa-miR-196b-5p	1
miEAA 2.0	Cell-type specific (Atlas)	Neutrophil	miRNA	hsa-miR-15b-5p	1
miEAA 2.0	Cell-type specific (Atlas)	Pigment cell	miRNA	hsa-miR-211-5p	1
miEAA 2.0	Cell-type specific (Atlas)	Retinal pigment epithelial cell	miRNA	hsa-miR-204-5p	1
miEAA 2.0	Cell-type specific (Atlas)	Smooth muscle cell of the brachiocephalic vasculature	miRNA	hsa-miR-153-3p	1
miEAA 2.0	Cell-type specific (Atlas)	Squamous epithelial cell	miRNA	hsa-miR-34a-5p	1
miEAA 2.0	Localization (RNALocate)	Endoplasmic reticulum	miRNA	hsa-let-7a-5p	1
miEAA 2.0	Drugs (SM2miR)	5-methoxy-N,N-dimethyltryptamine (5-MeO-DMT)	miRNA	hsa-miR-18a-5p	1
miEAA 2.0	Drugs (SM2miR)	5a-dihydrotestosterone (DHT)	miRNA	hsa-miR-148a-3p	1
miEAA 2.0	Drugs (SM2miR)	Adriamycin	miRNA	hsa-miR-181a-5p	1
miEAA 2.0	Seed family (miRBase)	AACAUUC	miRNA	hsa-miR-543	1
miEAA 2.0	Drugs (SM2miR)	1,3-bis(2 chloroethyl)-1-nitrosourea (BCNU)	miRNA	hsa-miR-200c-3p	1
miEAA 2.0	Drugs (SM2miR)	1alpha,25-Dihydroxyvitamin D3 + 5-Aza + trichostatin A(TSA)	miRNA	hsa-miR-125b-5p	1
miEAA 2.0	Drugs (SM2miR)	3,3'-diindolylmethane (BR-DIM)	miRNA	hsa-miR-21-5p	1
miEAA 2.0	Drugs (SM2miR)	3-nitropropionic acid (3-NPA)	miRNA	hsa-miR-199a-5p	1
miEAA 2.0	Drugs (SM2miR)	4-phenylbutyric acid (PBA) + 5-aza-2'-deoxycytidine (5-Aza-CdR)	miRNA	hsa-miR-153-3p	1
miEAA 2.0	Drugs (SM2miR)	Arsenite	miRNA	hsa-miR-21-5p	1
miEAA 2.0	Drugs (SM2miR)	Bromocriptine	miRNA	hsa-miR-206	1
miEAA 2.0	Drugs (SM2miR)	Capecitabine	miRNA	hsa-miR-125b-5p	1
miEAA 2.0	Drugs (SM2miR)	Cyclosporin A(CsA)	miRNA	hsa-miR-451a	1
miEAA 2.0	Drugs (SM2miR)	DNA methyltransferases (DNMTs) + 5-azacytidine (5-AzaC)	miRNA	hsa-miR-200c-3p	1
miEAA 2.0	Drugs (SM2miR)	Daidzein	miRNA	hsa-miR-148a-3p	1
miEAA 2.0	Drugs (SM2miR)	Delta-tocotrienol	miRNA	hsa-miR-34a-5p	1
miEAA 2.0	Drugs (SM2miR)	Desipramine	miRNA	hsa-miR-18a-5p	1
miEAA 2.0	Drugs (SM2miR)	Diazobenzene and its derivatives	miRNA	hsa-miR-21-5p	1
miEAA 2.0	Drugs (SM2miR)	Docetaxel	miRNA	hsa-miR-200b-3p	1
miEAA 2.0	Drugs (SM2miR)	Essential amino acids (EAA)	miRNA	hsa-miR-1-3p	1
miEAA 2.0	Drugs (SM2miR)	FdUMP[10]	miRNA	hsa-miR-224-5p	1
miEAA 2.0	Diseases (miRWalk)	Down Syndrome	miRNA	hsa-miR-125b-5p	1
miEAA 2.0	Drugs (SM2miR)	Glossy ganoderma spore oil	miRNA	hsa-miR-21-5p	1
miEAA 2.0	Drugs (SM2miR)	Harmaline	miRNA	hsa-miR-18a-5p	1
miEAA 2.0	Diseases (miRWalk)	Hypothyroidism	miRNA	hsa-miR-204-5p	1
miEAA 2.0	Drugs (SM2miR)	Ibandronate	miRNA	hsa-miR-18a-5p	1
miEAA 2.0	Drugs (SM2miR)	Interleukin 13 (IL-13)	miRNA	hsa-miR-7-5p	1
miEAA 2.0	Drugs (SM2miR)	LPS	miRNA	hsa-miR-98-5p	1
miEAA 2.0	Drugs (SM2miR)	Lovastatin	miRNA	hsa-miR-33b-5p	1
miEAA 2.0	Drugs (SM2miR)	Matrine	miRNA	hsa-miR-21-5p	1
miEAA 2.0	Drugs (SM2miR)	Medroxyprogesterone acetate	miRNA	hsa-miR-17-5p	1
miEAA 2.0	Drugs (SM2miR)	Methadone	miRNA	hsa-miR-18a-5p	1
miEAA 2.0	Drugs (SM2miR)	Methamphetamine	miRNA	hsa-miR-125b-5p	1
miEAA 2.0	Drugs (SM2miR)	Methylphenidate	miRNA	hsa-miR-18a-5p	1
miEAA 2.0	Drugs (SM2miR)	N,N-dimethyltryptamine (DMT)	miRNA	hsa-miR-18a-5p	1
miEAA 2.0	Drugs (SM2miR)	N-(4-hydroxyphenyl)-retinamide (4HPR)	miRNA	hsa-miR-9-5p	1
miEAA 2.0	Drugs (SM2miR)	N-methyl-N-nitro-N'-nitrosoguanidine (MNNG)	miRNA	hsa-miR-21-5p	1
miEAA 2.0	Drugs (SM2miR)	Nicotinamide + Etoposide	miRNA	hsa-miR-34a-5p	1
miEAA 2.0	Drugs (SM2miR)	Oleic acid	miRNA	hsa-miR-181a-5p	1
miEAA 2.0	Drugs (SM2miR)	Oxaliplatin (L-OHP)	miRNA	hsa-miR-29a-3p	1
miEAA 2.0	Drugs (SM2miR)	Palmitic acid	miRNA	hsa-miR-1-3p	1
miEAA 2.0	Drugs (SM2miR)	Risperidone	miRNA	hsa-miR-365a-3p	1
miEAA 2.0	Drugs (SM2miR)	Sodium butyrate	miRNA	hsa-miR-143-3p	1
miEAA 2.0	Drugs (SM2miR)	Sorafenib	miRNA	hsa-miR-193a-3p	1
miEAA 2.0	Drugs (SM2miR)	Sunitinib	miRNA	hsa-miR-21-5p	1
miEAA 2.0	Drugs (SM2miR)	Teniposide	miRNA	hsa-miR-181b-5p	1
miEAA 2.0	Drugs (SM2miR)	Topotecan	miRNA	hsa-miR-34b-3p	1
miEAA 2.0	Drugs (SM2miR)	Trimetazidine (TMZ)	miRNA	hsa-miR-21-5p	1
miEAA 2.0	Drugs (SM2miR)	Vincristine	miRNA	hsa-miR-494-3p	1
miEAA 2.0	Drugs (SM2miR)	isoflavone	miRNA	hsa-miR-29a-3p	1
miEAA 2.0	Drugs (SM2miR)	paraquat	miRNA	hsa-miR-153-3p	1
miEAA 2.0	Diseases (miRWalk)	Acromegaly	miRNA	hsa-miR-1-3p	1
miEAA 2.0	Diseases (miRWalk)	Adenomatous Polyposis Coli	miRNA	hsa-miR-135a-5p	1
miEAA 2.0	Diseases (miRWalk)	Adrenal Cortex Neoplasms	miRNA	hsa-miR-200b-3p	1
miEAA 2.0	Diseases (miRWalk)	Alzheimer Disease	miRNA	hsa-miR-29a-3p	1
miEAA 2.0	Diseases (miRWalk)	Amyotrophic Lateral Sclerosis	miRNA	hsa-miR-29a-3p	1
miEAA 2.0	Diseases (miRWalk)	Aortic Valve Stenosis	miRNA	hsa-miR-1-3p	1
miEAA 2.0	Diseases (miRWalk)	Arrhythmias Cardiac	miRNA	hsa-miR-1-3p	1
miEAA 2.0	Diseases (miRWalk)	Arthritis	miRNA	hsa-miR-21-5p	1
miEAA 2.0	Diseases (miRWalk)	Ascites	miRNA	hsa-miR-199a-5p	1
miEAA 2.0	Diseases (miRWalk)	Brain Injuries	miRNA	hsa-miR-9-5p	1
miEAA 2.0	Diseases (miRWalk)	Carcinoma Ductal	miRNA	hsa-miR-21-5p	1
miEAA 2.0	Diseases (miRWalk)	Carcinoma Intraductal Noninfiltrating	miRNA	hsa-miR-21-5p	1
miEAA 2.0	Diseases (miRWalk)	Cardiac Death| Death caradiac	miRNA	hsa-miR-1-3p	1
miEAA 2.0	Diseases (miRWalk)	Carney Complex	miRNA	hsa-miR-449a	1
miEAA 2.0	Diseases (miRWalk)	Cholesteatoma	miRNA	hsa-miR-21-5p	1
miEAA 2.0	Diseases (miRWalk)	Choroidal Neovascularization	miRNA	hsa-miR-21-5p	1
miEAA 2.0	Diseases (miRWalk)	Chromosome Deletion	miRNA	hsa-miR-143-3p	1
miEAA 2.0	Diseases (miRWalk)	Colitis	miRNA	hsa-miR-192-5p	1
miEAA 2.0	Diseases (miRWalk)	Coloboma	miRNA	hsa-miR-204-5p	1
miEAA 2.0	Diseases (miRWalk)	Colonic Diseases	miRNA	hsa-miR-7-5p	1
miEAA 2.0	Diseases (miRWalk)	Constriction Pathologic	miRNA	hsa-miR-1-3p	1
miEAA 2.0	Diseases (miRWalk)	Coronary Artery Disease	miRNA	hsa-miR-1-3p	1
miEAA 2.0	Diseases (miRWalk)	Coronary Disease	miRNA	hsa-miR-21-5p	1
miEAA 2.0	Diseases (miRWalk)	Crohn Disease	miRNA	hsa-miR-7-5p	1
miEAA 2.0	Diseases (miRWalk)	Cushing Syndrome	miRNA	hsa-miR-200b-3p	1
miEAA 2.0	Diseases (miRWalk)	Cystic Fibrosis	miRNA	hsa-miR-126-3p	1
miEAA 2.0	Diseases (miRWalk)	Death Sudden Cardiac	miRNA	hsa-miR-1-3p	1
miEAA 2.0	Diseases (miRWalk)	Fragile X Syndrome	miRNA	hsa-miR-125b-5p	1
miEAA 2.0	Diseases (miRWalk)	Glaucoma	miRNA	hsa-miR-29b-3p	1
miEAA 2.0	Diseases (miRWalk)	Graft vs Host Disease	miRNA	hsa-miR-184	1
miEAA 2.0	Diseases (miRWalk)	Head and Neck Neoplasms	miRNA	hsa-miR-125a-5p	1
miEAA 2.0	Diseases (miRWalk)	Hearing Loss	miRNA	hsa-miR-96-5p	1
miEAA 2.0	Diseases (miRWalk)	Hepatitis C	miRNA	hsa-miR-193b-3p	1
miEAA 2.0	Diseases (miRWalk)	Hyperlipidemias	miRNA	hsa-miR-181a-5p	1
miEAA 2.0	Diseases (miRWalk)	Hyperplasia	miRNA	hsa-miR-449a	1
miEAA 2.0	Diseases (miRWalk)	Infarction	miRNA	hsa-miR-1-3p	1
miEAA 2.0	Diseases (miRWalk)	Laryngeal Neoplasms	miRNA	hsa-miR-16-5p	1
miEAA 2.0	Diseases (miRWalk)	Leiomyoma	miRNA	hsa-miR-21-5p	1
miEAA 2.0	Diseases (miRWalk)	Leiomyosarcoma	miRNA	hsa-miR-21-5p	1
miEAA 2.0	Diseases (miRWalk)	Leukemia B-Cell	miRNA	hsa-miR-21-5p	1
miEAA 2.0	Diseases (miRWalk)	Leukemia Megakaryoblastic Acute	miRNA	hsa-miR-125b-5p	1
miEAA 2.0	Diseases (miRWalk)	Leukemia Myelogenous Chronic BCR-ABL Positive	miRNA	hsa-miR-34a-5p	1
miEAA 2.0	Diseases (miRWalk)	Leukemia T-Cell	miRNA	hsa-miR-143-3p	1
miEAA 2.0	Diseases (miRWalk)	Leukocytosis	miRNA	hsa-miR-195-5p	1
miEAA 2.0	Seed family (miRBase)	AACCGUU	miRNA	hsa-miR-451a	1
miEAA 2.0	Diseases (miRWalk)	Lymphoma Non-Hodgkin	miRNA	hsa-miR-181a-5p	1
miEAA 2.0	Diseases (miRWalk)	Mental Retardation	miRNA	hsa-miR-125b-5p	1
miEAA 2.0	Diseases (miRWalk)	Motor Neuron Disease	miRNA	hsa-miR-29a-3p	1
miEAA 2.0	Diseases (miRWalk)	Myocardial Infarction	miRNA	hsa-miR-1-3p	1
miEAA 2.0	Diseases (miRWalk)	Neointima	miRNA	hsa-miR-195-5p	1
miEAA 2.0	Diseases (miRWalk)	Nervous System Diseases	miRNA	hsa-miR-125b-5p	1
miEAA 2.0	Diseases (miRWalk)	Neurilemmoma	miRNA	hsa-miR-7-5p	1
miEAA 2.0	Diseases (miRWalk)	Neurofibromatoses	miRNA	hsa-let-7a-5p	1
miEAA 2.0	Diseases (miRWalk)	Neurofibromatosis 2	miRNA	hsa-let-7a-5p	1
miEAA 2.0	Diseases (miRWalk)	Neuroma Acoustic	miRNA	hsa-miR-7-5p	1
miEAA 2.0	Diseases (miRWalk)	Osteoarthritis	miRNA	hsa-miR-27a-3p	1
miEAA 2.0	Diseases (miRWalk)	Pain	miRNA	hsa-miR-29c-3p	1
miEAA 2.0	Diseases (miRWalk)	Parkinson Disease	miRNA	hsa-miR-433-3p	1
miEAA 2.0	Diseases (miRWalk)	Pelvic Pain	miRNA	hsa-miR-29c-3p	1
miEAA 2.0	Diseases (miRWalk)	Polycystic Kidney Autosomal Dominant	miRNA	hsa-miR-17-5p	1
miEAA 2.0	Diseases (miRWalk)	Polycystic Kidney Autosomal Recessive	miRNA	hsa-miR-15a-5p	1
miEAA 2.0	Diseases (miRWalk)	Polyps	miRNA	hsa-miR-21-5p	1
miEAA 2.0	Diseases (miRWalk)	Psoriasis	miRNA	hsa-miR-125b-5p	1
miEAA 2.0	Diseases (miRWalk)	Rectal Neoplasms	miRNA	hsa-miR-21-5p	1
miEAA 2.0	Diseases (miRWalk)	Skin Neoplasms	miRNA	hsa-miR-193b-3p	1
miEAA 2.0	Diseases (miRWalk)	Sprains and Strains	miRNA	hsa-miR-16-5p	1
miEAA 2.0	Diseases (miRWalk)	Translocation Genetic	miRNA	hsa-let-7a-5p	1
miEAA 2.0	Seed family (miRBase)	AAGGUGC	miRNA	hsa-miR-18a-5p	1
miEAA 2.0	Seed family (miRBase)	AAUCACU	miRNA	hsa-miR-34b-3p	1
miEAA 2.0	Seed family (miRBase)	AAUCAGC	miRNA	hsa-miR-34a-3p	1
miEAA 2.0	Seed family (miRBase)	AAUCUCU	miRNA	hsa-miR-216b-5p	1
miEAA 2.0	Seed family (miRBase)	AAUGCCC	miRNA	hsa-miR-365a-3p	1
miEAA 2.0	Seed family (miRBase)	ACAUAGA	miRNA	hsa-miR-376c-3p	1
miEAA 2.0	Seed family (miRBase)	ACUGUUU	miRNA	hsa-miR-452-5p	1
miEAA 2.0	Seed family (miRBase)	AGCAGCG	miRNA	hsa-miR-503-5p	1
miEAA 2.0	Seed family (miRBase)	AGCUUAU	miRNA	hsa-miR-21-5p	1
miEAA 2.0	Seed family (miRBase)	AGGAGCU	miRNA	hsa-miR-708-5p	1
miEAA 2.0	Seed family (miRBase)	AGGCAGU	miRNA	hsa-miR-34b-5p	1
miEAA 2.0	Seed family (miRBase)	AGGCCAU	miRNA	hsa-miR-15a-3p	1
miEAA 2.0	Seed family (miRBase)	AGGUAGU	miRNA	hsa-miR-196b-5p	1
miEAA 2.0	Seed family (miRBase)	AUCGUAC	miRNA	hsa-miR-487b-3p	1
miEAA 2.0	Seed family (miRBase)	AUGGCUU	miRNA	hsa-miR-135a-5p	1
miEAA 2.0	Seed family (miRBase)	CAAGUCA	miRNA	hsa-miR-224-5p	1
miEAA 2.0	Seed family (miRBase)	CAGUAUU	miRNA	hsa-miR-16-1-3p	1
miEAA 2.0	Seed family (miRBase)	CAGUCUG	miRNA	hsa-miR-622	1
miEAA 2.0	Seed family (miRBase)	CCAGUGU	miRNA	hsa-miR-199a-5p	1
miEAA 2.0	Seed family (miRBase)	CCCAGGG	miRNA	hsa-miR-1915-3p	1
miEAA 2.0	Seed family (miRBase)	CCUUCAU	miRNA	hsa-miR-205-5p	1
miEAA 2.0	Seed family (miRBase)	CGUACCG	miRNA	hsa-miR-126-3p	1
miEAA 2.0	Seed family (miRBase)	CUACAGU	miRNA	hsa-miR-139-5p	1
miEAA 2.0	Seed family (miRBase)	CUAUACA	miRNA	hsa-miR-1284	1
miEAA 2.0	Seed family (miRBase)	CUCCAUU	miRNA	hsa-miR-136-5p	1
miEAA 2.0	Seed family (miRBase)	CUGCCCU	miRNA	hsa-miR-18a-3p	1
miEAA 2.0	Seed family (miRBase)	CUUUGGU	miRNA	hsa-miR-9-5p	1
miEAA 2.0	Seed family (miRBase)	GAAACAU	miRNA	hsa-miR-494-3p	1
miEAA 2.0	Seed family (miRBase)	GAGAUGA	miRNA	hsa-miR-143-3p	1
miEAA 2.0	Seed family (miRBase)	GCCUACU	miRNA	hsa-miR-24-2-5p	1
miEAA 2.0	Seed family (miRBase)	GGAAGAC	miRNA	hsa-miR-7-5p	1
miEAA 2.0	Seed family (miRBase)	GGACGGA	miRNA	hsa-miR-184	1
miEAA 2.0	Seed family (miRBase)	GUAAACA	miRNA	hsa-miR-30b-5p	1
miEAA 2.0	Seed family (miRBase)	GUAUUCU	miRNA	hsa-miR-630	1
miEAA 2.0	Seed family (miRBase)	GUGACUG	miRNA	hsa-miR-134-5p	1
miEAA 2.0	Seed family (miRBase)	UAUAAAG	miRNA	hsa-miR-340-5p	1
miEAA 2.0	Seed family (miRBase)	UCACAGU	miRNA	hsa-miR-27a-3p	1
miEAA 2.0	Seed family (miRBase)	UCAUGAU	miRNA	hsa-miR-433-3p	1
miEAA 2.0	Seed family (miRBase)	UGACCUA	miRNA	hsa-miR-192-5p	1
miEAA 2.0	Seed family (miRBase)	UGAGGAG	miRNA	hsa-miR-4689	1
miEAA 2.0	Seed family (miRBase)	UGCAUAG	miRNA	hsa-miR-153-3p	1
miEAA 2.0	Seed family (miRBase)	UGCAUAU	miRNA	hsa-miR-448	1
miEAA 2.0	Seed family (miRBase)	UGCAUUG	miRNA	hsa-miR-33b-5p	1
miEAA 2.0	Seed family (miRBase)	UUCCUAG	miRNA	hsa-miR-384	1
miEAA 2.0	Seed family (miRBase)	UUGGCAA	miRNA	hsa-miR-182-5p	1
miEAA 2.0	Seed family (miRBase)	UUGGCAC	miRNA	hsa-miR-96-5p	1
miEAA 2.0	Organs (miRWalk)	Adherens Junctions	miRNA	hsa-miR-1-3p	1
miEAA 2.0	Organs (miRWalk)	Adipose Tissue White	miRNA	hsa-miR-21-5p	1
miEAA 2.0	Organs (miRWalk)	Adrenal Cortex	miRNA	hsa-miR-200b-3p	1
miEAA 2.0	Organs (miRWalk)	Adult Stem Cells	miRNA	hsa-miR-34a-5p	1
miEAA 2.0	Organs (miRWalk)	Aorta	miRNA	hsa-miR-21-5p	1
miEAA 2.0	Organs (miRWalk)	Bile Ducts	miRNA	hsa-miR-15a-5p	1
miEAA 2.0	Organs (miRWalk)	Bone Marrow Cells	miRNA	hsa-miR-126-3p	1
miEAA 2.0	Organs (miRWalk)	Capillaries	miRNA	hsa-miR-29b-3p	1
miEAA 2.0	Organs (miRWalk)	Cardiovascular System	miRNA	hsa-miR-195-5p	1
miEAA 2.0	Organs (miRWalk)	Cartilage	miRNA	hsa-miR-9-5p	1
miEAA 2.0	Organs (miRWalk)	Connective Tissue	miRNA	hsa-miR-18a-5p	1
miEAA 2.0	Organs (miRWalk)	Cornea	miRNA	hsa-miR-126-3p	1
miEAA 2.0	Organs (miRWalk)	Coronary Vessels	miRNA	hsa-miR-1-3p	1
miEAA 2.0	Organs (miRWalk)	Cytosol	miRNA	hsa-miR-34a-5p	1
miEAA 2.0	Organs (miRWalk)	Dendritic Spines	miRNA	hsa-miR-125b-5p	1
miEAA 2.0	Organs (miRWalk)	Ear	miRNA	hsa-miR-96-5p	1
miEAA 2.0	Organs (miRWalk)	Ear Inner	miRNA	hsa-miR-96-5p	1
miEAA 2.0	Organs (miRWalk)	Enterocytes	miRNA	hsa-miR-7-5p	1
miEAA 2.0	Organs (miRWalk)	Esophagus	miRNA	hsa-miR-21-5p	1
miEAA 2.0	Organs (miRWalk)	Extremities	miRNA	hsa-miR-433-3p	1
miEAA 2.0	Organs (miRWalk)	Fallopian Tubes	miRNA	hsa-miR-182-5p	1
miEAA 2.0	Organs (miRWalk)	Fetus	miRNA	hsa-miR-433-3p	1
miEAA 2.0	Organs (miRWalk)	Ganglia	miRNA	hsa-miR-18a-5p	1
miEAA 2.0	Organs (miRWalk)	Ganglia Sympathetic	miRNA	hsa-miR-18a-5p	1
miEAA 2.0	Organs (miRWalk)	Gap Junctions	miRNA	hsa-miR-21-5p	1
miEAA 2.0	Organs (miRWalk)	Granulosa Cells	miRNA	hsa-miR-224-5p	1
miEAA 2.0	Organs (miRWalk)	Hair	miRNA	hsa-miR-96-5p	1
miEAA 2.0	Organs (miRWalk)	Hippocampus	miRNA	hsa-miR-21-5p	1
miEAA 2.0	Organs (miRWalk)	Insulin-Secreting Cells	miRNA	hsa-miR-9-5p	1
miEAA 2.0	Organs (miRWalk)	Intercellular Junctions	miRNA	hsa-miR-1-3p	1
miEAA 2.0	Organs (miRWalk)	Intestine Small	miRNA	hsa-miR-34a-5p	1
miEAA 2.0	Organs (miRWalk)	Jejunum	miRNA	hsa-miR-7-5p	1
miEAA 2.0	Organs (miRWalk)	Knee	miRNA	hsa-miR-9-5p	1
miEAA 2.0	Organs (miRWalk)	Kupffer Cells	miRNA	hsa-miR-199a-5p	1
miEAA 2.0	Organs (miRWalk)	Lymphocytes Null	miRNA	hsa-miR-1-3p	1
miEAA 2.0	Organs (miRWalk)	Maxillary Sinus	miRNA	hsa-miR-1-3p	1
miEAA 2.0	Organs (miRWalk)	Microfilaments	miRNA	hsa-miR-1-3p	1
miEAA 2.0	Organs (miRWalk)	Microvessels	miRNA	hsa-miR-29b-3p	1
miEAA 2.0	Organs (miRWalk)	Mitochondria	miRNA	hsa-miR-27a-3p	1
miEAA 2.0	Organs (miRWalk)	Mouth Mucosa	miRNA	hsa-miR-193a-3p	1
miEAA 2.0	Organs (miRWalk)	Myocardium	miRNA	hsa-miR-1-3p	1
miEAA 2.0	Organs (miRWalk)	Nerve Fibers	miRNA	hsa-miR-7-5p	1
miEAA 2.0	Organs (miRWalk)	Nerve Tissue	miRNA	hsa-miR-7-5p	1
miEAA 2.0	Organs (miRWalk)	Neural Crest	miRNA	hsa-miR-18a-5p	1
miEAA 2.0	Organs (miRWalk)	Neural Stem Cells	miRNA	hsa-miR-9-5p	1
miEAA 2.0	Organs (miRWalk)	Neuroglia	miRNA	hsa-miR-125b-5p	1
miEAA 2.0	Organs (miRWalk)	Neutrophils	miRNA	hsa-miR-9-5p	1
miEAA 2.0	Organs (miRWalk)	Oligodendroglia	miRNA	hsa-miR-206	1
miEAA 2.0	Organs (miRWalk)	Oocytes	miRNA	hsa-miR-224-5p	1
miEAA 2.0	Organs (miRWalk)	Pluripotent Stem Cells	miRNA	hsa-miR-9-5p	1
miEAA 2.0	Organs (miRWalk)	Pulmonary Artery	miRNA	hsa-miR-21-5p	1
miEAA 2.0	Organs (miRWalk)	Saphenous Vein	miRNA	hsa-miR-503-5p	1
miEAA 2.0	Organs (miRWalk)	Sarcolemma	miRNA	hsa-miR-206	1
miEAA 2.0	Organs (miRWalk)	Sarcomeres	miRNA	hsa-miR-21-5p	1
miEAA 2.0	Organs (miRWalk)	Sarcoplasmic Reticulum	miRNA	hsa-miR-1-3p	1
miEAA 2.0	Organs (miRWalk)	Schwann Cells	miRNA	hsa-miR-7-5p	1
miEAA 2.0	Organs (miRWalk)	Secretory Vesicles	miRNA	hsa-miR-9-5p	1
miEAA 2.0	Organs (miRWalk)	Spine	miRNA	hsa-miR-125b-5p	1
miEAA 2.0	Organs (miRWalk)	T-Lymphocytes Helper-Inducer	miRNA	hsa-miR-21-5p	1
miEAA 2.0	Organs (miRWalk)	T-Lymphocytes Regulatory	miRNA	hsa-miR-21-5p	1
miEAA 2.0	Organs (miRWalk)	Tight Junctions	miRNA	hsa-miR-1-3p	1
miEAA 2.0	Organs (miRWalk)	Tongue	miRNA	hsa-miR-7-5p	1
miEAA 2.0	Organs (miRWalk)	Urothelium	miRNA	hsa-miR-125b-5p	1
miEAA 2.0	Organs (miRWalk)	Veins	miRNA	hsa-miR-16-5p	1
miEAA 2.0	Chromosomal location (miRBase)	Chromosome 10	miRNA	hsa-miR-1915-3p	1
miEAA 2.0	Chromosomal location (miRBase)	Chromosome 18	miRNA	hsa-miR-1-3p	1
miEAA 2.0	Chromosomal location (miRBase)	Chromosome 20	miRNA	hsa-miR-1-3p	1
miEAA 2.0	Chromosomal location (miRBase)	Chromosome 21	miRNA	hsa-miR-125b-5p	1
miEAA 2.0	Chromosomal location (miRBase)	Chromosome 22	miRNA	hsa-let-7a-5p	1
miEAA 2.0	Chromosomal location (miRBase)	Chromosome 6	miRNA	hsa-miR-206	1
miEAA 2.0	Chromosomal location (miRBase)	Chromosome 8	miRNA	hsa-miR-30b-5p	1
miEAA 2.0	Published Diseases	benign prostate hyperplasia upregulated	miRNA	hsa-miR-1915-3p	1

## Sheet: Table S9
Table S9. Target genes for miR-182b-5p.
miRTargetLink 2.0
miRNA	Target/target pathway	Support	Source	Experiment(s)	Reference - PMID
hsa-miR-182-5p	FOXO3	Functional MTI	MIRT000671	Luciferase reporter assay, western blotting	19188590
hsa-miR-182-5p	FOXO3	Functional MTI	MIRT000671	Luciferase reporter assay	23262295
hsa-miR-182-5p	FOXO1	Functional MTI	MIRT001086	RT-qPCR, luciferase reporter assay, western blotting	19574223
hsa-miR-182-5p	RARG	Functional MTI	MIRT001222	Luciferase reporter assay, western blotting	19782699
hsa-miR-182-5p	MITF	Functional MTI	MIRT001990	Luciferase reporter assay	17597072
hsa-miR-182-5p	MITF	Functional MTI	MIRT001990	Flow, luciferase reporter assay, RT-qPCR, western blotting	22848417
hsa-miR-182-5p	ADCY6	Functional MTI	MIRT001992	Luciferase reporter assay	17597072
hsa-miR-182-5p	ADCY6	Functional MTI	MIRT001992	Luciferase reporter assay, RT-qPCR	20656788
hsa-miR-182-5p	CLOCK	Functional MTI	MIRT005358	Luciferase reporter assay, RT-qPCR	20656788
hsa-miR-182-5p	TSC22D3	Functional MTI	MIRT005359	Luciferase reporter assay, RT-qPCR	20656788
hsa-miR-182-5p	CREB1	Functional MTI	MIRT006273	GFP reporter assay	22325466
hsa-miR-182-5p	MTSS1	Functional MTI	MIRT006300	Luciferase reporter assay	22322863
hsa-miR-182-5p	MTSS1	Functional MTI	MIRT006300	Luciferase reporter assay	22681717
hsa-miR-182-5p	MTSS1	Functional MTI	MIRT006300	Luciferase reporter assay	23383207
hsa-miR-182-5p	MTSS1	Functional MTI	MIRT006300	Luciferase reporter assay	23474751
hsa-miR-182-5p	FGF9	Functional MTI	MIRT006823	Luciferase reporter assay, western blotting	22917588
hsa-miR-182-5p	NTM	Functional MTI	MIRT006824	Luciferase reporter assay, western blotting	22917588
hsa-miR-182-5p	CYLD	Functional MTI	MIRT006978	Luciferase reporter assay, RT-qPCR, western blotting	23006329
hsa-miR-182-5p	BCL2	Functional MTI	MIRT007063	Flow, luciferase reporter assay, RT-qPCR, western blotting	22848417
hsa-miR-182-5p	CCND2	Functional MTI	MIRT007064	Flow, luciferase reporter assay, RT-qPCR, western blotting	22848417
hsa-miR-182-5p	PDCD4	Functional MTI	MIRT007155	Luciferase reporter assay, RT-qPCR, western blotting	23296900
hsa-miR-182-5p	PDCD4	Functional MTI	MIRT007155	Luciferase reporter assay	23877371
hsa-miR-182-5p	PFN1	Functional MTI	MIRT007199	Luciferase reporter assay	23430586
hsa-miR-182-5p	SNAI2	Functional MTI	MIRT007226	Luciferase reporter assay	23354685
hsa-miR-182-5p	RECK	Functional MTI	MIRT007293	Luciferase reporter assay, RT-qPCR, western blotting	23333633
hsa-miR-182-5p	RECK	Functional MTI	MIRT007293	Luciferase reporter assay	23226455
hsa-miR-182-5p	RECK	Functional MTI	MIRT007293	Luciferase reporter assay	23383207
hsa-miR-182-5p	RECK	Functional MTI	MIRT007293	RT-qPCR, western blotting	26609496
hsa-miR-182-5p	SMAD4	Functional MTI	MIRT007306	Luciferase reporter assay	23226455
hsa-miR-182-5p	FOXF2	Functional MTI	MIRT007330	Luciferase reporter assay	23383207
hsa-miR-182-5p	FLOT1	Functional MTI	MIRT047187	Immunohistochemistry, RT-qPCR, western blotting, luciferase reporter assays	24886554
hsa-miR-182-5p	PTEN	Functional MTI	MIRT052907	Luciferase reporter assay, Microarray, RT-qPCR, western blotting	24867318
hsa-miR-182-5p	ZFAND4	Functional MTI	MIRT054261	Immunofluorescence, immunohistochemistry, luciferase reporter assay, microarray, RT-qPCR, western blotting	25682742
hsa-miR-182-5p	GSK3B	Functional MTI	MIRT053784	Immunohistochemistry, luciferase reporter assay, microarray, RT-qPCR, western blotting	24335145
hsa-miR-182-5p	CADM1	Functional MTI	MIRT054846	Luciferase reporter assay, RT-qPCR, western blotting	24445397
hsa-miR-182-5p	BDNF	Functional MTI	MIRT054501	RT-qPCR, western blottingting	23704927
hsa-miR-182-5p	BDNF	Functional MTI	MIRT054501	Luciferase reporter assay, RT-qPCR	25955435
hsa-miR-182-5p	SATB2	Functional MTI	MIRT054760	Luciferase reporter assay, QRTPCR, western blotting	24884732
hsa-miR-182-5p	TP53INP1	Functional MTI	MIRT054847	Luciferase reporter assay, RT-qPCR, western blotting	24447717
hsa-miR-182-5p	ATF1	Functional MTI	MIRT437453	Luciferase reporter assay	23249749
hsa-miR-182-5p	ARRDC3	Functional MTI	MIRT217011	Luciferase reporter assay	27109471
hsa-miR-182-5p	TCEAL7	Functional MTI	MIRT437477	Luciferase reporter assay, RT-qPCR, western blotting	24021963
hsa-miR-182-5p	CHL1	Functional MTI	MIRT054831	Luciferase reporter assay/RT-qPCR, /western blotting	24971532
hsa-miR-182-5p	BARD1	Functional MTI	MIRT437454	Luciferase reporter assay	23249749
hsa-miR-182-5p	CREB5	Functional MTI	MIRT437455	Luciferase reporter assay	23249749
hsa-miR-182-5p	RAD17	Functional MTI	MIRT437456	Luciferase reporter assay	23249749
hsa-miR-182-5p	TP53BP1	Functional MTI	MIRT437457	Luciferase reporter assay	23249749
hsa-miR-182-5p	CHEK2	Functional MTI	MIRT437458	Luciferase reporter assay	23249749
hsa-miR-182-5p	CDKN1B	Functional MTI	MIRT437459	Luciferase reporter assay	23249749
hsa-miR-182-5p	SMARCD3	Functional MTI	MIRT437460	Luciferase reporter assay	23249749
hsa-miR-182-5p	NDRG1	Functional MTI	MIRT438101	Luciferase reporter assay	23874837
hsa-miR-182-5p	LRRC4	Functional MTI	MIRT437991	RT-qPCR, immunohistochemistry, luciferase reporter assay	24404152
hsa-miR-182-5p	ULBP2	Functional MTI	MIRT438756	Luciferase reporter assay, RT-qPCR, western blotting	23956116
hsa-miR-182-5p	FBXW7	Functional MTI	MIRT437908	Luciferase reporter assay, western blotting	25269767
hsa-miR-182-5p	THBS1	Functional MTI	MIRT438374	Luciferase reporter assay	24053448
hsa-miR-182-5p	PDK4	Functional MTI	MIRT732738	Luciferase reporter assay, RT-qPCR, western blotting	27396327
hsa-miR-182-5p	PLD1	Functional MTI	MIRT733430	Immunofluorescence, western blotting	26787840
hsa-miR-182-5p	TIAM1	Functional MTI	MIRT734439	Luciferase reporter assay, RT-qPCR, western blotting	25973950
hsa-miR-182-5p	TRIM8	Functional MTI	MIRT734109	Luciferase reporter assay, RT-qPCR, western blotting	28280352
hsa-miR-182-5p	PCDH8	Functional MTI	MIRT735083	Luciferase reporter assay	27246830
hsa-miR-182-5p	NRN1	Functional MTI	MIRT735126	Luciferase reporter assay	26622652
hsa-miR-182-5p	UQCRFS1	Functional MTI	MIRT735463	Flow, luciferase reporter assay, RT-qPCR, western blotting	27476169

## Sheet: Table S10
Table S10. Pathways in which the target genes for miR-182b-5p are involved.
miRTargetLink 2.0
Source	Category set	Category	Node type	Covered network entities	Number of genes
miEAA 2.0	Localization (RNALocate)	Exosome	miRNA	hsa-miR-223-3p,hsa-miR-92b-3p,hsa-miR-25-3p,hsa-miR-374b-5p,hsa-miR-1-3p,hsa-miR-373-3p,hsa-miR-31-5p,hsa-miR-218-5p,hsa-miR-22-3p,hsa-miR-222-3p,hsa-miR-30c-5p,hsa-miR-200a-3p,hsa-miR-181b-5p,hsa-miR-15b-5p,hsa-miR-409-3p,hsa-miR-21-5p,hsa-miR-208a-3p,hsa-miR-330-3p,hsa-miR-182-5p,hsa-miR-340-5p,hsa-miR-210-3p,hsa-miR-101-3p,hsa-miR-183-5p,hsa-miR-202-3p,hsa-miR-23a-3p,hsa-miR-204-5p,hsa-miR-592…	52
miEAA 2.0	Confidence (miRBase)	High confidence set	miRNA	hsa-miR-223-3p,hsa-miR-92b-3p,hsa-miR-25-3p,hsa-miR-1-3p,hsa-miR-374b-5p,hsa-miR-31-5p,hsa-miR-218-5p,hsa-miR-22-3p,hsa-miR-222-3p,hsa-miR-30c-5p,hsa-miR-200a-3p,hsa-miR-409-3p,hsa-miR-15b-5p,hsa-miR-181b-5p,hsa-miR-21-5p,hsa-miR-330-3p,hsa-miR-182-5p,hsa-miR-1-5p,hsa-miR-208a-3p,hsa-miR-340-5p,hsa-miR-210-3p,hsa-miR-101-3p,hsa-miR-183-5p,hsa-miR-23a-3p,hsa-miR-202-3p,hsa-miR-204-5p,hsa-miR-93-5p…	49
miEAA 2.0	Localization (RNALocate)	Circulating	miRNA	hsa-miR-223-3p,hsa-miR-92b-3p,hsa-miR-25-3p,hsa-miR-374b-5p,hsa-miR-1-3p,hsa-miR-31-5p,hsa-miR-218-5p,hsa-miR-22-3p,hsa-miR-222-3p,hsa-miR-30c-5p,hsa-miR-200a-3p,hsa-miR-181b-5p,hsa-miR-15b-5p,hsa-miR-409-3p,hsa-miR-21-5p,hsa-miR-208a-3p,hsa-miR-330-3p,hsa-miR-182-5p,hsa-miR-340-5p,hsa-miR-210-3p,hsa-miR-101-3p,hsa-miR-183-5p,hsa-miR-202-3p,hsa-miR-23a-3p,hsa-miR-204-5p,hsa-miR-592,hsa-miR-93-5p,…	48
miEAA 2.0	Localization (RNALocate)	microvesicle	miRNA	hsa-miR-223-3p,hsa-miR-92b-3p,hsa-miR-25-3p,hsa-miR-374b-5p,hsa-miR-1-3p,hsa-miR-31-5p,hsa-miR-218-5p,hsa-miR-22-3p,hsa-miR-222-3p,hsa-miR-30c-5p,hsa-miR-200a-3p,hsa-miR-181b-5p,hsa-miR-15b-5p,hsa-miR-409-3p,hsa-miR-21-5p,hsa-miR-330-3p,hsa-miR-182-5p,hsa-miR-340-5p,hsa-miR-210-3p,hsa-miR-101-3p,hsa-miR-183-5p,hsa-miR-23a-3p,hsa-miR-204-5p,hsa-miR-592,hsa-miR-93-5p,hsa-miR-155-5p,hsa-miR-30a-5p,h…	48
miEAA 2.0	exRNA forms (miRandola)	circulating	miRNA	hsa-miR-223-3p,hsa-miR-25-3p,hsa-miR-92b-3p,hsa-miR-374b-5p,hsa-miR-1-3p,hsa-miR-373-3p,hsa-miR-31-5p,hsa-miR-218-5p,hsa-miR-222-3p,hsa-miR-22-3p,hsa-miR-30c-5p,hsa-miR-200a-3p,hsa-miR-409-3p,hsa-miR-15b-5p,hsa-miR-181b-5p,hsa-miR-21-5p,hsa-miR-330-3p,hsa-miR-182-5p,hsa-miR-208a-3p,hsa-miR-340-5p,hsa-miR-210-3p,hsa-miR-101-3p,hsa-miR-183-5p,hsa-miR-202-3p,hsa-miR-23a-3p,hsa-miR-204-5p,hsa-miR-93-…	46
miEAA 2.0	Expressed in tissue (Tissue Atlas)	adipocyte	miRNA	hsa-miR-223-3p,hsa-miR-25-3p,hsa-miR-92b-3p,hsa-miR-374b-5p,hsa-miR-1-3p,hsa-miR-373-3p,hsa-miR-31-5p,hsa-miR-218-5p,hsa-miR-222-3p,hsa-miR-22-3p,hsa-miR-30c-5p,hsa-miR-200a-3p,hsa-miR-409-3p,hsa-miR-15b-5p,hsa-miR-181b-5p,hsa-miR-21-5p,hsa-miR-330-3p,hsa-miR-340-5p,hsa-miR-210-3p,hsa-miR-101-3p,hsa-miR-23a-3p,hsa-miR-202-3p,hsa-miR-204-5p,hsa-miR-93-5p,hsa-miR-155-5p,hsa-miR-613,hsa-miR-126-3p,h…	45
miEAA 2.0	exRNA forms (miRandola)	exosome	miRNA	hsa-miR-223-3p,hsa-miR-25-3p,hsa-miR-92b-3p,hsa-miR-374b-5p,hsa-miR-373-3p,hsa-miR-31-5p,hsa-miR-218-5p,hsa-miR-222-3p,hsa-miR-22-3p,hsa-miR-30c-5p,hsa-miR-200a-3p,hsa-miR-181b-5p,hsa-miR-15b-5p,hsa-miR-21-5p,hsa-miR-330-3p,hsa-miR-182-5p,hsa-miR-340-5p,hsa-miR-210-3p,hsa-miR-101-3p,hsa-miR-183-5p,hsa-miR-202-3p,hsa-miR-23a-3p,hsa-miR-93-5p,hsa-miR-155-5p,hsa-miR-126-3p,hsa-miR-30a-5p,hsa-miR-10a…	44
miEAA 2.0	Conservation (miRBase)	Conserved in at least 5 species	miRNA	hsa-miR-223-3p,hsa-miR-25-3p,hsa-miR-92b-3p,hsa-miR-1-3p,hsa-miR-374b-5p,hsa-miR-218-5p,hsa-miR-22-3p,hsa-miR-222-3p,hsa-miR-30c-5p,hsa-miR-200a-3p,hsa-miR-409-3p,hsa-miR-15b-5p,hsa-miR-181b-5p,hsa-miR-21-5p,hsa-miR-330-3p,hsa-miR-182-5p,hsa-miR-208a-3p,hsa-miR-340-5p,hsa-miR-210-3p,hsa-miR-101-3p,hsa-miR-183-5p,hsa-miR-23a-3p,hsa-miR-93-5p,hsa-miR-204-5p,hsa-miR-592,hsa-miR-155-5p,hsa-miR-30a-5p…	44
miEAA 2.0	Expressed in tissue (Tissue Atlas)	stomach	miRNA	hsa-miR-223-3p,hsa-miR-25-3p,hsa-miR-92b-3p,hsa-miR-374b-5p,hsa-miR-1-3p,hsa-miR-373-3p,hsa-miR-31-5p,hsa-miR-218-5p,hsa-miR-222-3p,hsa-miR-22-3p,hsa-miR-30c-5p,hsa-miR-200a-3p,hsa-miR-409-3p,hsa-miR-15b-5p,hsa-miR-181b-5p,hsa-miR-21-5p,hsa-miR-330-3p,hsa-miR-340-5p,hsa-miR-210-3p,hsa-miR-101-3p,hsa-miR-23a-3p,hsa-miR-202-3p,hsa-miR-204-5p,hsa-miR-93-5p,hsa-miR-155-5p,hsa-miR-613,hsa-miR-126-3p,h…	44
miEAA 2.0	Expressed in tissue (Tissue Atlas)	thyroid	miRNA	hsa-miR-223-3p,hsa-miR-25-3p,hsa-miR-374b-5p,hsa-miR-1-3p,hsa-miR-373-3p,hsa-miR-31-5p,hsa-miR-218-5p,hsa-miR-222-3p,hsa-miR-22-3p,hsa-miR-30c-5p,hsa-miR-200a-3p,hsa-miR-409-3p,hsa-miR-15b-5p,hsa-miR-181b-5p,hsa-miR-21-5p,hsa-miR-340-5p,hsa-miR-210-3p,hsa-miR-101-3p,hsa-miR-183-5p,hsa-miR-23a-3p,hsa-miR-202-3p,hsa-miR-204-5p,hsa-miR-93-5p,hsa-miR-155-5p,hsa-miR-613,hsa-miR-126-3p,hsa-miR-30a-5p,h…	44
miEAA 2.0	Expressed in tissue (Tissue Atlas)	brain	miRNA	hsa-miR-223-3p,hsa-miR-25-3p,hsa-miR-92b-3p,hsa-miR-374b-5p,hsa-miR-1-3p,hsa-miR-373-3p,hsa-miR-31-5p,hsa-miR-218-5p,hsa-miR-222-3p,hsa-miR-22-3p,hsa-miR-30c-5p,hsa-miR-200a-3p,hsa-miR-409-3p,hsa-miR-15b-5p,hsa-miR-181b-5p,hsa-miR-21-5p,hsa-miR-330-3p,hsa-miR-340-5p,hsa-miR-210-3p,hsa-miR-101-3p,hsa-miR-23a-3p,hsa-miR-202-3p,hsa-miR-592,hsa-miR-204-5p,hsa-miR-93-5p,hsa-miR-155-5p,hsa-miR-126-3p,h…	43
miEAA 2.0	Expressed in tissue (Tissue Atlas)	muscle	miRNA	hsa-miR-223-3p,hsa-miR-25-3p,hsa-miR-92b-3p,hsa-miR-374b-5p,hsa-miR-1-3p,hsa-miR-373-3p,hsa-miR-218-5p,hsa-miR-222-3p,hsa-miR-22-3p,hsa-miR-30c-5p,hsa-miR-409-3p,hsa-miR-15b-5p,hsa-miR-181b-5p,hsa-miR-21-5p,hsa-miR-208a-3p,hsa-miR-340-5p,hsa-miR-210-3p,hsa-miR-101-3p,hsa-miR-23a-3p,hsa-miR-202-3p,hsa-miR-204-5p,hsa-miR-93-5p,hsa-miR-155-5p,hsa-miR-613,hsa-miR-126-3p,hsa-miR-30a-5p,hsa-miR-10a-5p,…	43
miEAA 2.0	Localization (RNALocate)	Microvesicle	miRNA	hsa-miR-223-3p,hsa-miR-92b-3p,hsa-miR-25-3p,hsa-miR-374b-5p,hsa-miR-1-3p,hsa-miR-373-3p,hsa-miR-31-5p,hsa-miR-218-5p,hsa-miR-22-3p,hsa-miR-222-3p,hsa-miR-30c-5p,hsa-miR-200a-3p,hsa-miR-181b-5p,hsa-miR-15b-5p,hsa-miR-409-3p,hsa-miR-21-5p,hsa-miR-182-5p,hsa-miR-210-3p,hsa-miR-101-3p,hsa-miR-183-5p,hsa-miR-202-3p,hsa-miR-23a-3p,hsa-miR-204-5p,hsa-miR-93-5p,hsa-miR-155-5p,hsa-miR-30a-5p,hsa-miR-126-3…	42
miEAA 2.0	Expressed in tissue (Tissue Atlas)	dura mater	miRNA	hsa-miR-223-3p,hsa-miR-25-3p,hsa-miR-92b-3p,hsa-miR-374b-5p,hsa-miR-1-3p,hsa-miR-373-3p,hsa-miR-218-5p,hsa-miR-222-3p,hsa-miR-22-3p,hsa-miR-30c-5p,hsa-miR-409-3p,hsa-miR-15b-5p,hsa-miR-181b-5p,hsa-miR-21-5p,hsa-miR-330-3p,hsa-miR-340-5p,hsa-miR-210-3p,hsa-miR-101-3p,hsa-miR-23a-3p,hsa-miR-202-3p,hsa-miR-204-5p,hsa-miR-93-5p,hsa-miR-155-5p,hsa-miR-613,hsa-miR-126-3p,hsa-miR-30a-5p,hsa-miR-10a-5p,h…	42
miEAA 2.0	Expressed in tissue (Tissue Atlas)	epididymis	miRNA	hsa-miR-223-3p,hsa-miR-25-3p,hsa-miR-92b-3p,hsa-miR-374b-5p,hsa-miR-1-3p,hsa-miR-31-5p,hsa-miR-218-5p,hsa-miR-222-3p,hsa-miR-22-3p,hsa-miR-30c-5p,hsa-miR-200a-3p,hsa-miR-409-3p,hsa-miR-15b-5p,hsa-miR-181b-5p,hsa-miR-21-5p,hsa-miR-330-3p,hsa-miR-182-5p,hsa-miR-340-5p,hsa-miR-210-3p,hsa-miR-101-3p,hsa-miR-183-5p,hsa-miR-23a-3p,hsa-miR-202-3p,hsa-miR-204-5p,hsa-miR-93-5p,hsa-miR-155-5p,hsa-miR-613,h…	42
miEAA 2.0	Expressed in tissue (Tissue Atlas)	skin	miRNA	hsa-miR-223-3p,hsa-miR-25-3p,hsa-miR-374b-5p,hsa-miR-1-3p,hsa-miR-218-5p,hsa-miR-222-3p,hsa-miR-22-3p,hsa-miR-30c-5p,hsa-miR-200a-3p,hsa-miR-409-3p,hsa-miR-15b-5p,hsa-miR-181b-5p,hsa-miR-21-5p,hsa-miR-340-5p,hsa-miR-210-3p,hsa-miR-101-3p,hsa-miR-183-5p,hsa-miR-23a-3p,hsa-miR-202-3p,hsa-miR-204-5p,hsa-miR-93-5p,hsa-miR-155-5p,hsa-miR-613,hsa-miR-126-3p,hsa-miR-30a-5p,hsa-miR-10a-5p,hsa-miR-197-3p,…	42
miEAA 2.0	Expressed in tissue (Tissue Atlas)	spinal cord	miRNA	hsa-miR-223-3p,hsa-miR-25-3p,hsa-miR-374b-5p,hsa-miR-1-3p,hsa-miR-31-5p,hsa-miR-218-5p,hsa-miR-222-3p,hsa-miR-22-3p,hsa-miR-30c-5p,hsa-miR-409-3p,hsa-miR-15b-5p,hsa-miR-181b-5p,hsa-miR-21-5p,hsa-miR-330-3p,hsa-miR-340-5p,hsa-miR-210-3p,hsa-miR-101-3p,hsa-miR-183-5p,hsa-miR-23a-3p,hsa-miR-202-3p,hsa-miR-204-5p,hsa-miR-93-5p,hsa-miR-155-5p,hsa-miR-126-3p,hsa-miR-30a-5p,hsa-miR-10a-5p,hsa-miR-197-3p…	42
miEAA 2.0	Diseases (miRWalk)	Neoplasms	miRNA	hsa-miR-223-3p,hsa-miR-25-3p,hsa-miR-1-3p,hsa-miR-373-3p,hsa-miR-31-5p,hsa-miR-218-5p,hsa-miR-22-3p,hsa-miR-222-3p,hsa-miR-30c-5p,hsa-miR-200a-3p,hsa-miR-181b-5p,hsa-miR-15b-5p,hsa-miR-409-3p,hsa-miR-21-5p,hsa-miR-330-3p,hsa-miR-182-5p,hsa-miR-208a-3p,hsa-miR-210-3p,hsa-miR-101-3p,hsa-miR-183-5p,hsa-miR-23a-3p,hsa-miR-93-5p,hsa-miR-204-5p,hsa-miR-155-5p,hsa-miR-30a-5p,hsa-miR-126-3p,hsa-miR-10a-5…	41
miEAA 2.0	Expressed in tissue (Tissue Atlas)	artery	miRNA	hsa-miR-223-3p,hsa-miR-25-3p,hsa-miR-92b-3p,hsa-miR-374b-5p,hsa-miR-1-3p,hsa-miR-373-3p,hsa-miR-218-5p,hsa-miR-222-3p,hsa-miR-22-3p,hsa-miR-30c-5p,hsa-miR-409-3p,hsa-miR-15b-5p,hsa-miR-181b-5p,hsa-miR-21-5p,hsa-miR-340-5p,hsa-miR-210-3p,hsa-miR-101-3p,hsa-miR-23a-3p,hsa-miR-202-3p,hsa-miR-204-5p,hsa-miR-93-5p,hsa-miR-155-5p,hsa-miR-613,hsa-miR-126-3p,hsa-miR-30a-5p,hsa-miR-10a-5p,hsa-miR-197-3p,h…	41
miEAA 2.0	Expressed in tissue (Tissue Atlas)	colon	miRNA	hsa-miR-223-3p,hsa-miR-25-3p,hsa-miR-92b-3p,hsa-miR-374b-5p,hsa-miR-1-3p,hsa-miR-31-5p,hsa-miR-218-5p,hsa-miR-222-3p,hsa-miR-22-3p,hsa-miR-30c-5p,hsa-miR-200a-3p,hsa-miR-409-3p,hsa-miR-15b-5p,hsa-miR-181b-5p,hsa-miR-21-5p,hsa-miR-330-3p,hsa-miR-340-5p,hsa-miR-210-3p,hsa-miR-101-3p,hsa-miR-23a-3p,hsa-miR-202-3p,hsa-miR-204-5p,hsa-miR-93-5p,hsa-miR-155-5p,hsa-miR-126-3p,hsa-miR-30a-5p,hsa-miR-10a-5…	41
miEAA 2.0	Expressed in tissue (Tissue Atlas)	bone	miRNA	hsa-miR-223-3p,hsa-miR-25-3p,hsa-miR-92b-3p,hsa-miR-374b-5p,hsa-miR-1-3p,hsa-miR-373-3p,hsa-miR-218-5p,hsa-miR-222-3p,hsa-miR-22-3p,hsa-miR-30c-5p,hsa-miR-409-3p,hsa-miR-15b-5p,hsa-miR-181b-5p,hsa-miR-21-5p,hsa-miR-340-5p,hsa-miR-210-3p,hsa-miR-101-3p,hsa-miR-183-5p,hsa-miR-23a-3p,hsa-miR-202-3p,hsa-miR-204-5p,hsa-miR-93-5p,hsa-miR-155-5p,hsa-miR-613,hsa-miR-126-3p,hsa-miR-30a-5p,hsa-miR-10a-5p,h…	40
miEAA 2.0	Expressed in tissue (Tissue Atlas)	kidney	miRNA	hsa-miR-223-3p,hsa-miR-25-3p,hsa-miR-92b-3p,hsa-miR-374b-5p,hsa-miR-373-3p,hsa-miR-31-5p,hsa-miR-218-5p,hsa-miR-222-3p,hsa-miR-22-3p,hsa-miR-30c-5p,hsa-miR-200a-3p,hsa-miR-409-3p,hsa-miR-15b-5p,hsa-miR-181b-5p,hsa-miR-21-5p,hsa-miR-330-3p,hsa-miR-340-5p,hsa-miR-210-3p,hsa-miR-101-3p,hsa-miR-23a-3p,hsa-miR-202-3p,hsa-miR-204-5p,hsa-miR-93-5p,hsa-miR-155-5p,hsa-miR-613,hsa-miR-126-3p,hsa-miR-30a-5p…	40
miEAA 2.0	Expressed in tissue (Tissue Atlas)	nerve	miRNA	hsa-miR-223-3p,hsa-miR-25-3p,hsa-miR-374b-5p,hsa-miR-1-3p,hsa-miR-373-3p,hsa-miR-218-5p,hsa-miR-222-3p,hsa-miR-22-3p,hsa-miR-30c-5p,hsa-miR-409-3p,hsa-miR-15b-5p,hsa-miR-181b-5p,hsa-miR-21-5p,hsa-miR-330-3p,hsa-miR-340-5p,hsa-miR-210-3p,hsa-miR-101-3p,hsa-miR-23a-3p,hsa-miR-202-3p,hsa-miR-204-5p,hsa-miR-93-5p,hsa-miR-155-5p,hsa-miR-613,hsa-miR-126-3p,hsa-miR-30a-5p,hsa-miR-10a-5p,hsa-miR-197-3p,h…	40
miEAA 2.0	Expressed in tissue (Tissue Atlas)	pleura	miRNA	hsa-miR-223-3p,hsa-miR-25-3p,hsa-miR-374b-5p,hsa-miR-1-3p,hsa-miR-373-3p,hsa-miR-31-5p,hsa-miR-218-5p,hsa-miR-222-3p,hsa-miR-22-3p,hsa-miR-30c-5p,hsa-miR-200a-3p,hsa-miR-409-3p,hsa-miR-15b-5p,hsa-miR-181b-5p,hsa-miR-21-5p,hsa-miR-330-3p,hsa-miR-340-5p,hsa-miR-210-3p,hsa-miR-101-3p,hsa-miR-23a-3p,hsa-miR-202-3p,hsa-miR-204-5p,hsa-miR-93-5p,hsa-miR-155-5p,hsa-miR-126-3p,hsa-miR-30a-5p,hsa-miR-10a-5…	40
miEAA 2.0	Expressed in tissue (Tissue Atlas)	prostate	miRNA	hsa-miR-223-3p,hsa-miR-25-3p,hsa-miR-374b-5p,hsa-miR-1-3p,hsa-miR-373-3p,hsa-miR-31-5p,hsa-miR-218-5p,hsa-miR-222-3p,hsa-miR-22-3p,hsa-miR-30c-5p,hsa-miR-200a-3p,hsa-miR-409-3p,hsa-miR-15b-5p,hsa-miR-181b-5p,hsa-miR-21-5p,hsa-miR-330-3p,hsa-miR-340-5p,hsa-miR-210-3p,hsa-miR-101-3p,hsa-miR-23a-3p,hsa-miR-202-3p,hsa-miR-204-5p,hsa-miR-93-5p,hsa-miR-155-5p,hsa-miR-126-3p,hsa-miR-30a-5p,hsa-miR-10a-5…	40
miEAA 2.0	Expressed in tissue (Tissue Atlas)	tunica albuginea	miRNA	hsa-miR-223-3p,hsa-miR-25-3p,hsa-miR-374b-5p,hsa-miR-1-3p,hsa-miR-373-3p,hsa-miR-218-5p,hsa-miR-222-3p,hsa-miR-22-3p,hsa-miR-30c-5p,hsa-miR-200a-3p,hsa-miR-409-3p,hsa-miR-15b-5p,hsa-miR-181b-5p,hsa-miR-21-5p,hsa-miR-340-5p,hsa-miR-210-3p,hsa-miR-101-3p,hsa-miR-23a-3p,hsa-miR-202-3p,hsa-miR-204-5p,hsa-miR-93-5p,hsa-miR-155-5p,hsa-miR-613,hsa-miR-126-3p,hsa-miR-30a-5p,hsa-miR-10a-5p,hsa-miR-197-3p,…	40
miEAA 2.0	Localization (RNALocate)	exosome	miRNA	hsa-miR-223-3p,hsa-miR-25-3p,hsa-miR-92b-3p,hsa-miR-374b-5p,hsa-miR-31-5p,hsa-miR-218-5p,hsa-miR-22-3p,hsa-miR-222-3p,hsa-miR-30c-5p,hsa-miR-200a-3p,hsa-miR-181b-5p,hsa-miR-15b-5p,hsa-miR-409-3p,hsa-miR-21-5p,hsa-miR-330-3p,hsa-miR-182-5p,hsa-miR-340-5p,hsa-miR-210-3p,hsa-miR-101-3p,hsa-miR-183-5p,hsa-miR-23a-3p,hsa-miR-204-5p,hsa-miR-93-5p,hsa-miR-155-5p,hsa-miR-126-3p,hsa-miR-30a-5p,hsa-miR-10a…	39
miEAA 2.0	Expressed in tissue (Tissue Atlas)	arachnoid mater	miRNA	hsa-miR-223-3p,hsa-miR-25-3p,hsa-miR-92b-3p,hsa-miR-374b-5p,hsa-miR-1-3p,hsa-miR-373-3p,hsa-miR-31-5p,hsa-miR-218-5p,hsa-miR-222-3p,hsa-miR-22-3p,hsa-miR-30c-5p,hsa-miR-409-3p,hsa-miR-15b-5p,hsa-miR-181b-5p,hsa-miR-21-5p,hsa-miR-330-3p,hsa-miR-340-5p,hsa-miR-210-3p,hsa-miR-101-3p,hsa-miR-23a-3p,hsa-miR-202-3p,hsa-miR-204-5p,hsa-miR-93-5p,hsa-miR-155-5p,hsa-miR-613,hsa-miR-126-3p,hsa-miR-30a-5p,hs…	39
miEAA 2.0	Expressed in tissue (Tissue Atlas)	esophagus	miRNA	hsa-miR-223-3p,hsa-miR-25-3p,hsa-miR-374b-5p,hsa-miR-1-3p,hsa-miR-373-3p,hsa-miR-31-5p,hsa-miR-218-5p,hsa-miR-222-3p,hsa-miR-22-3p,hsa-miR-30c-5p,hsa-miR-200a-3p,hsa-miR-409-3p,hsa-miR-15b-5p,hsa-miR-181b-5p,hsa-miR-21-5p,hsa-miR-330-3p,hsa-miR-340-5p,hsa-miR-210-3p,hsa-miR-101-3p,hsa-miR-23a-3p,hsa-miR-202-3p,hsa-miR-204-5p,hsa-miR-93-5p,hsa-miR-155-5p,hsa-miR-126-3p,hsa-miR-30a-5p,hsa-miR-10a-5…	39
miEAA 2.0	Expressed in tissue (Tissue Atlas)	gallbladder	miRNA	hsa-miR-223-3p,hsa-miR-25-3p,hsa-miR-92b-3p,hsa-miR-1-3p,hsa-miR-373-3p,hsa-miR-218-5p,hsa-miR-222-3p,hsa-miR-22-3p,hsa-miR-30c-5p,hsa-miR-200a-3p,hsa-miR-409-3p,hsa-miR-15b-5p,hsa-miR-181b-5p,hsa-miR-21-5p,hsa-miR-330-3p,hsa-miR-340-5p,hsa-miR-210-3p,hsa-miR-101-3p,hsa-miR-23a-3p,hsa-miR-202-3p,hsa-miR-204-5p,hsa-miR-155-5p,hsa-miR-613,hsa-miR-126-3p,hsa-miR-30a-5p,hsa-miR-10a-5p,hsa-miR-197-3p,…	39
miEAA 2.0	Expressed in tissue (Tissue Atlas)	lung	miRNA	hsa-miR-223-3p,hsa-miR-25-3p,hsa-miR-374b-5p,hsa-miR-1-3p,hsa-miR-373-3p,hsa-miR-218-5p,hsa-miR-222-3p,hsa-miR-22-3p,hsa-miR-30c-5p,hsa-miR-200a-3p,hsa-miR-181b-5p,hsa-miR-15b-5p,hsa-miR-21-5p,hsa-miR-330-3p,hsa-miR-340-5p,hsa-miR-210-3p,hsa-miR-101-3p,hsa-miR-183-5p,hsa-miR-23a-3p,hsa-miR-202-3p,hsa-miR-204-5p,hsa-miR-93-5p,hsa-miR-155-5p,hsa-miR-126-3p,hsa-miR-30a-5p,hsa-miR-10a-5p,hsa-miR-197-…	39
miEAA 2.0	Expressed in tissue (Tissue Atlas)	pancreas	miRNA	hsa-miR-223-3p,hsa-miR-25-3p,hsa-miR-374b-5p,hsa-miR-1-3p,hsa-miR-373-3p,hsa-miR-31-5p,hsa-miR-218-5p,hsa-miR-222-3p,hsa-miR-22-3p,hsa-miR-30c-5p,hsa-miR-200a-3p,hsa-miR-409-3p,hsa-miR-15b-5p,hsa-miR-181b-5p,hsa-miR-21-5p,hsa-miR-330-3p,hsa-miR-340-5p,hsa-miR-210-3p,hsa-miR-101-3p,hsa-miR-23a-3p,hsa-miR-202-3p,hsa-miR-204-5p,hsa-miR-93-5p,hsa-miR-155-5p,hsa-miR-126-3p,hsa-miR-30a-5p,hsa-miR-10a-5…	39
miEAA 2.0	Localization (RNALocate)	Nucleus	miRNA	hsa-miR-92b-3p,hsa-miR-25-3p,hsa-miR-374b-5p,hsa-miR-1-3p,hsa-miR-31-5p,hsa-miR-22-3p,hsa-miR-222-3p,hsa-miR-30c-5p,hsa-miR-200a-3p,hsa-miR-181b-5p,hsa-miR-15b-5p,hsa-miR-21-5p,hsa-miR-330-3p,hsa-miR-182-5p,hsa-miR-340-5p,hsa-miR-210-3p,hsa-miR-101-3p,hsa-miR-183-5p,hsa-miR-23a-3p,hsa-miR-204-5p,hsa-miR-93-5p,hsa-miR-155-5p,hsa-miR-30a-5p,hsa-miR-126-3p,hsa-miR-10a-5p,hsa-miR-197-3p,hsa-miR-135a-…	38
miEAA 2.0	Expressed in tissue (Tissue Atlas)	small intestine	miRNA	hsa-miR-223-3p,hsa-miR-25-3p,hsa-miR-92b-3p,hsa-miR-374b-5p,hsa-miR-1-3p,hsa-miR-373-3p,hsa-miR-31-5p,hsa-miR-218-5p,hsa-miR-222-3p,hsa-miR-22-3p,hsa-miR-30c-5p,hsa-miR-200a-3p,hsa-miR-409-3p,hsa-miR-15b-5p,hsa-miR-181b-5p,hsa-miR-21-5p,hsa-miR-330-3p,hsa-miR-340-5p,hsa-miR-210-3p,hsa-miR-101-3p,hsa-miR-23a-3p,hsa-miR-202-3p,hsa-miR-204-5p,hsa-miR-93-5p,hsa-miR-155-5p,hsa-miR-126-3p,hsa-miR-30a-5…	38
miEAA 2.0	Expressed in tissue (Tissue Atlas)	spleen	miRNA	hsa-miR-223-3p,hsa-miR-25-3p,hsa-miR-92b-3p,hsa-miR-374b-5p,hsa-miR-373-3p,hsa-miR-218-5p,hsa-miR-222-3p,hsa-miR-22-3p,hsa-miR-30c-5p,hsa-miR-409-3p,hsa-miR-15b-5p,hsa-miR-181b-5p,hsa-miR-21-5p,hsa-miR-340-5p,hsa-miR-101-3p,hsa-miR-23a-3p,hsa-miR-202-3p,hsa-miR-204-5p,hsa-miR-93-5p,hsa-miR-155-5p,hsa-miR-613,hsa-miR-126-3p,hsa-miR-30a-5p,hsa-miR-10a-5p,hsa-miR-197-3p,hsa-miR-135a-5p,hsa-miR-10b-5…	38
miEAA 2.0	Expressed in tissue (Tissue Atlas)	testis	miRNA	hsa-miR-223-3p,hsa-miR-25-3p,hsa-miR-92b-3p,hsa-miR-374b-5p,hsa-miR-1-3p,hsa-miR-218-5p,hsa-miR-222-3p,hsa-miR-22-3p,hsa-miR-30c-5p,hsa-miR-409-3p,hsa-miR-15b-5p,hsa-miR-181b-5p,hsa-miR-21-5p,hsa-miR-330-3p,hsa-miR-340-5p,hsa-miR-210-3p,hsa-miR-101-3p,hsa-miR-23a-3p,hsa-miR-202-3p,hsa-miR-204-5p,hsa-miR-93-5p,hsa-miR-155-5p,hsa-miR-613,hsa-miR-126-3p,hsa-miR-30a-5p,hsa-miR-10a-5p,hsa-miR-197-3p,h…	38
miEAA 2.0	Localization (RNALocate)	Mitochondrion	miRNA	hsa-miR-92b-3p,hsa-miR-25-3p,hsa-miR-374b-5p,hsa-miR-1-3p,hsa-miR-31-5p,hsa-miR-22-3p,hsa-miR-222-3p,hsa-miR-30c-5p,hsa-miR-181b-5p,hsa-miR-15b-5p,hsa-miR-409-3p,hsa-miR-21-5p,hsa-miR-330-3p,hsa-miR-182-5p,hsa-miR-340-5p,hsa-miR-210-3p,hsa-miR-101-3p,hsa-miR-23a-3p,hsa-miR-93-5p,hsa-miR-155-5p,hsa-miR-30a-5p,hsa-miR-126-3p,hsa-miR-10a-5p,hsa-miR-197-3p,hsa-miR-10b-5p,hsa-miR-93-3p,hsa-miR-15a-5p,…	37
miEAA 2.0	Expressed in tissue (Tissue Atlas)	bladder	miRNA	hsa-miR-223-3p,hsa-miR-25-3p,hsa-miR-92b-3p,hsa-miR-374b-5p,hsa-miR-1-3p,hsa-miR-218-5p,hsa-miR-222-3p,hsa-miR-22-3p,hsa-miR-30c-5p,hsa-miR-181b-5p,hsa-miR-15b-5p,hsa-miR-21-5p,hsa-miR-330-3p,hsa-miR-340-5p,hsa-miR-210-3p,hsa-miR-101-3p,hsa-miR-23a-3p,hsa-miR-202-3p,hsa-miR-204-5p,hsa-miR-93-5p,hsa-miR-155-5p,hsa-miR-613,hsa-miR-126-3p,hsa-miR-30a-5p,hsa-miR-10a-5p,hsa-miR-197-3p,hsa-miR-135a-5p,…	37
miEAA 2.0	Expressed in tissue (Tissue Atlas)	vein	miRNA	hsa-miR-223-3p,hsa-miR-25-3p,hsa-miR-374b-5p,hsa-miR-1-3p,hsa-miR-218-5p,hsa-miR-222-3p,hsa-miR-22-3p,hsa-miR-30c-5p,hsa-miR-409-3p,hsa-miR-15b-5p,hsa-miR-181b-5p,hsa-miR-21-5p,hsa-miR-182-5p,hsa-miR-340-5p,hsa-miR-210-3p,hsa-miR-101-3p,hsa-miR-183-5p,hsa-miR-23a-3p,hsa-miR-202-3p,hsa-miR-204-5p,hsa-miR-93-5p,hsa-miR-155-5p,hsa-miR-613,hsa-miR-126-3p,hsa-miR-30a-5p,hsa-miR-10a-5p,hsa-miR-197-3p,h…	37
miEAA 2.0	Expressed in tissue (Tissue Atlas)	fascia	miRNA	hsa-miR-223-3p,hsa-miR-25-3p,hsa-miR-374b-5p,hsa-miR-373-3p,hsa-miR-218-5p,hsa-miR-222-3p,hsa-miR-22-3p,hsa-miR-30c-5p,hsa-miR-181b-5p,hsa-miR-15b-5p,hsa-miR-21-5p,hsa-miR-340-5p,hsa-miR-210-3p,hsa-miR-101-3p,hsa-miR-23a-3p,hsa-miR-202-3p,hsa-miR-204-5p,hsa-miR-93-5p,hsa-miR-155-5p,hsa-miR-613,hsa-miR-126-3p,hsa-miR-30a-5p,hsa-miR-10a-5p,hsa-miR-197-3p,hsa-miR-135a-5p,hsa-miR-10b-5p,hsa-miR-15a-5…	36
miEAA 2.0	Expressed in tissue (Tissue Atlas)	myocardium	miRNA	hsa-miR-223-3p,hsa-miR-25-3p,hsa-miR-374b-5p,hsa-miR-1-3p,hsa-miR-373-3p,hsa-miR-218-5p,hsa-miR-222-3p,hsa-miR-22-3p,hsa-miR-30c-5p,hsa-miR-181b-5p,hsa-miR-15b-5p,hsa-miR-21-5p,hsa-miR-330-3p,hsa-miR-208a-3p,hsa-miR-340-5p,hsa-miR-210-3p,hsa-miR-101-3p,hsa-miR-23a-3p,hsa-miR-202-3p,hsa-miR-204-5p,hsa-miR-93-5p,hsa-miR-155-5p,hsa-miR-613,hsa-miR-126-3p,hsa-miR-30a-5p,hsa-miR-10a-5p,hsa-miR-197-3p,…	36
miEAA 2.0	Published Diseases	sarcoidosis deregulated	miRNA	hsa-miR-223-3p,hsa-miR-92b-3p,hsa-miR-25-3p,hsa-miR-374b-5p,hsa-miR-373-3p,hsa-miR-31-5p,hsa-miR-22-3p,hsa-miR-222-3p,hsa-miR-30c-5p,hsa-miR-409-3p,hsa-miR-15b-5p,hsa-miR-21-5p,hsa-miR-208a-3p,hsa-miR-182-5p,hsa-miR-210-3p,hsa-miR-101-3p,hsa-miR-183-5p,hsa-miR-204-5p,hsa-miR-93-5p,hsa-miR-155-5p,hsa-miR-126-3p,hsa-miR-30a-5p,hsa-miR-197-3p,hsa-miR-135a-5p,hsa-miR-10b-5p,hsa-miR-93-3p,hsa-miR-15a-…	36
miEAA 2.0	Localization (RNALocate)	Cytoplasm	miRNA	hsa-miR-25-3p,hsa-miR-92b-3p,hsa-miR-374b-5p,hsa-miR-1-3p,hsa-miR-31-5p,hsa-miR-22-3p,hsa-miR-222-3p,hsa-miR-30c-5p,hsa-miR-200a-3p,hsa-miR-181b-5p,hsa-miR-15b-5p,hsa-miR-21-5p,hsa-miR-330-3p,hsa-miR-182-5p,hsa-miR-340-5p,hsa-miR-210-3p,hsa-miR-101-3p,hsa-miR-183-5p,hsa-miR-23a-3p,hsa-miR-93-5p,hsa-miR-126-3p,hsa-miR-30a-5p,hsa-miR-10a-5p,hsa-miR-197-3p,hsa-miR-135a-5p,hsa-miR-10b-5p,hsa-miR-15a-…	35
miEAA 2.0	Expressed in tissue (Tissue Atlas)	liver	miRNA	hsa-miR-223-3p,hsa-miR-25-3p,hsa-miR-92b-3p,hsa-miR-373-3p,hsa-miR-222-3p,hsa-miR-22-3p,hsa-miR-30c-5p,hsa-miR-200a-3p,hsa-miR-409-3p,hsa-miR-15b-5p,hsa-miR-181b-5p,hsa-miR-21-5p,hsa-miR-340-5p,hsa-miR-210-3p,hsa-miR-101-3p,hsa-miR-23a-3p,hsa-miR-202-3p,hsa-miR-204-5p,hsa-miR-93-5p,hsa-miR-155-5p,hsa-miR-613,hsa-miR-126-3p,hsa-miR-30a-5p,hsa-miR-10a-5p,hsa-miR-197-3p,hsa-miR-135a-5p,hsa-miR-15a-5…	35
miEAA 2.0	Expressed in tissue (Tissue Atlas)	lymph node	miRNA	hsa-miR-223-3p,hsa-miR-25-3p,hsa-miR-92b-3p,hsa-miR-373-3p,hsa-miR-31-5p,hsa-miR-222-3p,hsa-miR-22-3p,hsa-miR-30c-5p,hsa-miR-200a-3p,hsa-miR-409-3p,hsa-miR-15b-5p,hsa-miR-181b-5p,hsa-miR-21-5p,hsa-miR-330-3p,hsa-miR-210-3p,hsa-miR-101-3p,hsa-miR-23a-3p,hsa-miR-202-3p,hsa-miR-204-5p,hsa-miR-93-5p,hsa-miR-155-5p,hsa-miR-613,hsa-miR-126-3p,hsa-miR-30a-5p,hsa-miR-10a-5p,hsa-miR-197-3p,hsa-miR-10b-5p,…	35
miEAA 2.0	immune cells	CD15 expressed	miRNA	hsa-miR-223-3p,hsa-miR-25-3p,hsa-miR-92b-3p,hsa-miR-374b-5p,hsa-miR-22-3p,hsa-miR-222-3p,hsa-miR-30c-5p,hsa-miR-181b-5p,hsa-miR-15b-5p,hsa-miR-21-5p,hsa-miR-330-3p,hsa-miR-340-5p,hsa-miR-101-3p,hsa-miR-23a-3p,hsa-miR-202-3p,hsa-miR-93-5p,hsa-miR-155-5p,hsa-miR-30a-5p,hsa-miR-126-3p,hsa-miR-197-3p,hsa-miR-93-3p,hsa-miR-15a-5p,hsa-miR-590-5p,hsa-miR-221-3p,hsa-miR-21-3p,hsa-miR-16-5p,hsa-miR-29a-3p…	31
miEAA 2.0	Published Diseases	wilms tumor deregulated	miRNA	hsa-miR-223-3p,hsa-miR-92b-3p,hsa-miR-374b-5p,hsa-miR-373-3p,hsa-miR-22-3p,hsa-miR-222-3p,hsa-miR-200a-3p,hsa-miR-409-3p,hsa-miR-181b-5p,hsa-miR-21-5p,hsa-miR-330-3p,hsa-miR-182-5p,hsa-miR-210-3p,hsa-miR-101-3p,hsa-miR-183-5p,hsa-miR-23a-3p,hsa-miR-202-3p,hsa-miR-204-5p,hsa-miR-93-5p,hsa-miR-155-5p,hsa-miR-126-3p,hsa-miR-197-3p,hsa-miR-135a-5p,hsa-miR-10b-5p,hsa-miR-93-3p,hsa-miR-15a-5p,hsa-miR-5…	31
miEAA 2.0	Diseases (miRWalk)	Carcinoma	miRNA	hsa-miR-223-3p,hsa-miR-1-3p,hsa-miR-373-3p,hsa-miR-31-5p,hsa-miR-218-5p,hsa-miR-22-3p,hsa-miR-222-3p,hsa-miR-200a-3p,hsa-miR-181b-5p,hsa-miR-21-5p,hsa-miR-182-5p,hsa-miR-210-3p,hsa-miR-101-3p,hsa-miR-183-5p,hsa-miR-23a-3p,hsa-miR-93-5p,hsa-miR-204-5p,hsa-miR-126-3p,hsa-miR-197-3p,hsa-miR-135a-5p,hsa-miR-10b-5p,hsa-miR-15a-5p,hsa-miR-221-3p,hsa-miR-9-5p,hsa-miR-124-3p,hsa-miR-135b-5p,hsa-miR-16-5p…	28
miEAA 2.0	immune cells	CD56 expressed	miRNA	hsa-miR-223-3p,hsa-miR-25-3p,hsa-miR-92b-3p,hsa-miR-374b-5p,hsa-miR-31-5p,hsa-miR-222-3p,hsa-miR-22-3p,hsa-miR-30c-5p,hsa-miR-181b-5p,hsa-miR-15b-5p,hsa-miR-21-5p,hsa-miR-340-5p,hsa-miR-210-3p,hsa-miR-101-3p,hsa-miR-23a-3p,hsa-miR-93-5p,hsa-miR-155-5p,hsa-miR-126-3p,hsa-miR-10a-5p,hsa-miR-197-3p,hsa-miR-15a-5p,hsa-miR-590-5p,hsa-miR-221-3p,hsa-miR-21-3p,hsa-miR-16-5p,hsa-miR-29a-3p,hsa-miR-132-3p	27
miEAA 2.0	Published Diseases	lung cancer deregulated	miRNA	hsa-miR-223-3p,hsa-miR-92b-3p,hsa-miR-374b-5p,hsa-miR-373-3p,hsa-miR-222-3p,hsa-miR-409-3p,hsa-miR-330-3p,hsa-miR-101-3p,hsa-miR-23a-3p,hsa-miR-202-3p,hsa-miR-204-5p,hsa-miR-592,hsa-miR-93-5p,hsa-miR-155-5p,hsa-miR-126-3p,hsa-miR-30a-5p,hsa-miR-197-3p,hsa-miR-135a-5p,hsa-miR-93-3p,hsa-miR-590-5p,hsa-miR-675-5p,hsa-miR-221-3p,hsa-miR-135b-5p,hsa-miR-16-5p,hsa-miR-29a-3p,hsa-miR-499a-5p,hsa-miR-744…	27
miEAA 2.0	Published Diseases	colon cancer deregulated	miRNA	hsa-miR-223-3p,hsa-miR-92b-3p,hsa-miR-374b-5p,hsa-miR-373-3p,hsa-miR-31-5p,hsa-miR-222-3p,hsa-miR-409-3p,hsa-miR-21-5p,hsa-miR-208a-3p,hsa-miR-330-3p,hsa-miR-340-5p,hsa-miR-101-3p,hsa-miR-183-5p,hsa-miR-23a-3p,hsa-miR-202-3p,hsa-miR-204-5p,hsa-miR-592,hsa-miR-93-5p,hsa-miR-126-3p,hsa-miR-30a-5p,hsa-miR-197-3p,hsa-miR-135a-5p,hsa-miR-590-5p,hsa-miR-675-5p,hsa-miR-135b-5p,hsa-miR-132-3p,hsa-miR-96-…	27
miEAA 2.0	Published Diseases	psoriasis deregulated	miRNA	hsa-miR-223-3p,hsa-miR-25-3p,hsa-miR-374b-5p,hsa-miR-373-3p,hsa-miR-222-3p,hsa-miR-22-3p,hsa-miR-181b-5p,hsa-miR-21-5p,hsa-miR-101-3p,hsa-miR-183-5p,hsa-miR-23a-3p,hsa-miR-204-5p,hsa-miR-93-5p,hsa-miR-155-5p,hsa-miR-30a-5p,hsa-miR-126-3p,hsa-miR-135a-5p,hsa-miR-93-3p,hsa-miR-590-5p,hsa-miR-675-5p,hsa-miR-221-3p,hsa-miR-135b-5p,hsa-miR-16-5p,hsa-miR-29a-3p,hsa-miR-499a-5p,hsa-miR-15b-3p,hsa-miR-96…	27
miEAA 2.0	Gender - Age	age dependent	miRNA	hsa-miR-223-3p,hsa-miR-92b-3p,hsa-miR-374b-5p,hsa-miR-373-3p,hsa-miR-222-3p,hsa-miR-30c-5p,hsa-miR-15b-5p,hsa-miR-21-5p,hsa-miR-210-3p,hsa-miR-101-3p,hsa-miR-204-5p,hsa-miR-93-5p,hsa-miR-126-3p,hsa-miR-30a-5p,hsa-miR-197-3p,hsa-miR-135a-5p,hsa-miR-93-3p,hsa-miR-15a-5p,hsa-miR-590-5p,hsa-miR-221-3p,hsa-miR-124-3p,hsa-miR-135b-5p,hsa-miR-16-5p,hsa-miR-29a-3p,hsa-miR-499a-5p,hsa-miR-96-5p	26
miEAA 2.0	immune cells	CD14 expressed	miRNA	hsa-miR-223-3p,hsa-miR-25-3p,hsa-miR-92b-3p,hsa-miR-374b-5p,hsa-miR-222-3p,hsa-miR-22-3p,hsa-miR-30c-5p,hsa-miR-181b-5p,hsa-miR-15b-5p,hsa-miR-21-5p,hsa-miR-340-5p,hsa-miR-101-3p,hsa-miR-23a-3p,hsa-miR-93-5p,hsa-miR-155-5p,hsa-miR-126-3p,hsa-miR-30a-5p,hsa-miR-197-3p,hsa-miR-93-3p,hsa-miR-15a-5p,hsa-miR-590-5p,hsa-miR-221-3p,hsa-miR-21-3p,hsa-miR-16-5p,hsa-miR-29a-3p,hsa-miR-15b-3p	26
miEAA 2.0	Drugs (SM2miR)	5-Fluorouracil	miRNA	hsa-miR-25-3p,hsa-miR-374b-5p,hsa-miR-1-3p,hsa-miR-31-5p,hsa-miR-218-5p,hsa-miR-222-3p,hsa-miR-15b-5p,hsa-miR-21-5p,hsa-miR-182-5p,hsa-miR-340-5p,hsa-miR-210-3p,hsa-miR-23a-3p,hsa-miR-592,hsa-miR-93-5p,hsa-miR-155-5p,hsa-miR-30a-5p,hsa-miR-10a-5p,hsa-miR-197-3p,hsa-miR-10b-5p,hsa-miR-15a-5p,hsa-miR-135b-5p,hsa-miR-16-5p,hsa-miR-29a-3p,hsa-miR-132-3p	24
miEAA 2.0	immune cells	CD3 expressed	miRNA	hsa-miR-223-3p,hsa-miR-25-3p,hsa-miR-374b-5p,hsa-miR-31-5p,hsa-miR-222-3p,hsa-miR-22-3p,hsa-miR-30c-5p,hsa-miR-181b-5p,hsa-miR-15b-5p,hsa-miR-21-5p,hsa-miR-210-3p,hsa-miR-101-3p,hsa-miR-23a-3p,hsa-miR-93-5p,hsa-miR-155-5p,hsa-miR-126-3p,hsa-miR-197-3p,hsa-miR-15a-5p,hsa-miR-590-5p,hsa-miR-221-3p,hsa-miR-21-3p,hsa-miR-16-5p,hsa-miR-29a-3p	23
miEAA 2.0	Published Diseases	peridontitis deregulated	miRNA	hsa-miR-92b-3p,hsa-miR-374b-5p,hsa-miR-31-5p,hsa-miR-218-5p,hsa-miR-22-3p,hsa-miR-181b-5p,hsa-miR-208a-3p,hsa-miR-340-5p,hsa-miR-210-3p,hsa-miR-204-5p,hsa-miR-592,hsa-miR-155-5p,hsa-miR-126-3p,hsa-miR-613,hsa-miR-135a-5p,hsa-miR-10b-5p,hsa-miR-590-5p,hsa-miR-675-5p,hsa-miR-9-5p,hsa-miR-124-3p,hsa-miR-135b-5p,hsa-miR-21-3p,hsa-miR-499a-5p	23
miEAA 2.0	Diseases (miRWalk)	Neoplasm Metastasis	miRNA	hsa-miR-223-3p,hsa-miR-373-3p,hsa-miR-31-5p,hsa-miR-222-3p,hsa-miR-200a-3p,hsa-miR-409-3p,hsa-miR-21-5p,hsa-miR-182-5p,hsa-miR-210-3p,hsa-miR-101-3p,hsa-miR-183-5p,hsa-miR-23a-3p,hsa-miR-204-5p,hsa-miR-155-5p,hsa-miR-10a-5p,hsa-miR-197-3p,hsa-miR-10b-5p,hsa-miR-9-5p,hsa-miR-124-3p,hsa-miR-16-5p,hsa-miR-29a-3p,hsa-miR-499a-5p	22
miEAA 2.0	Published Diseases	melanoma deregulated	miRNA	hsa-miR-223-3p,hsa-miR-92b-3p,hsa-miR-218-5p,hsa-miR-200a-3p,hsa-miR-409-3p,hsa-miR-15b-5p,hsa-miR-330-3p,hsa-miR-23a-3p,hsa-miR-204-5p,hsa-miR-592,hsa-miR-30a-5p,hsa-miR-10b-5p,hsa-miR-15a-5p,hsa-miR-675-5p,hsa-miR-124-3p,hsa-miR-135b-5p,hsa-miR-21-3p,hsa-miR-16-5p,hsa-miR-29a-3p,hsa-miR-744-3p,hsa-miR-15b-3p,hsa-miR-96-5p	22
miEAA 2.0	Published Diseases	acute myocardial infarction deregulated	miRNA	hsa-miR-1-3p,hsa-miR-373-3p,hsa-miR-31-5p,hsa-miR-22-3p,hsa-miR-200a-3p,hsa-miR-21-5p,hsa-miR-330-3p,hsa-miR-182-5p,hsa-miR-23a-3p,hsa-miR-204-5p,hsa-miR-155-5p,hsa-miR-10a-5p,hsa-miR-135a-5p,hsa-miR-93-3p,hsa-miR-590-5p,hsa-miR-675-5p,hsa-miR-9-5p,hsa-miR-124-3p,hsa-miR-135b-5p,hsa-miR-16-5p,hsa-miR-744-3p,hsa-miR-96-5p	22
miEAA 2.0	immune cells	CD19 expressed	miRNA	hsa-miR-223-3p,hsa-miR-25-3p,hsa-miR-374b-5p,hsa-miR-222-3p,hsa-miR-22-3p,hsa-miR-30c-5p,hsa-miR-181b-5p,hsa-miR-15b-5p,hsa-miR-21-5p,hsa-miR-101-3p,hsa-miR-23a-3p,hsa-miR-93-5p,hsa-miR-155-5p,hsa-miR-126-3p,hsa-miR-197-3p,hsa-miR-15a-5p,hsa-miR-590-5p,hsa-miR-221-3p,hsa-miR-21-3p,hsa-miR-16-5p,hsa-miR-29a-3p	21
miEAA 2.0	Drugs (SM2miR)	Arsenic trioxide	miRNA	hsa-miR-1-3p,hsa-miR-218-5p,hsa-miR-222-3p,hsa-miR-22-3p,hsa-miR-30c-5p,hsa-miR-181b-5p,hsa-miR-21-5p,hsa-miR-210-3p,hsa-miR-183-5p,hsa-miR-155-5p,hsa-miR-30a-5p,hsa-miR-126-3p,hsa-miR-10a-5p,hsa-miR-10b-5p,hsa-miR-9-5p,hsa-miR-221-3p,hsa-miR-124-3p,hsa-miR-16-5p,hsa-miR-29a-3p,hsa-miR-132-3p,hsa-miR-96-5p	21
miEAA 2.0	Organs (miRWalk)	Stem Cells	miRNA	hsa-miR-223-3p,hsa-miR-92b-3p,hsa-miR-1-3p,hsa-miR-373-3p,hsa-miR-31-5p,hsa-miR-222-3p,hsa-miR-200a-3p,hsa-miR-181b-5p,hsa-miR-21-5p,hsa-miR-101-3p,hsa-miR-155-5p,hsa-miR-126-3p,hsa-miR-15a-5p,hsa-miR-9-5p,hsa-miR-221-3p,hsa-miR-124-3p,hsa-miR-135b-5p,hsa-miR-16-5p,hsa-miR-29a-3p,hsa-miR-499a-5p,hsa-miR-132-3p	21
miEAA 2.0	Diseases (miRWalk)	Leukemia	miRNA	hsa-miR-223-3p,hsa-miR-222-3p,hsa-miR-22-3p,hsa-miR-200a-3p,hsa-miR-181b-5p,hsa-miR-21-5p,hsa-miR-101-3p,hsa-miR-204-5p,hsa-miR-93-5p,hsa-miR-155-5p,hsa-miR-30a-5p,hsa-miR-126-3p,hsa-miR-10a-5p,hsa-miR-15a-5p,hsa-miR-221-3p,hsa-miR-9-5p,hsa-miR-124-3p,hsa-miR-135b-5p,hsa-miR-16-5p,hsa-miR-29a-3p	20
miEAA 2.0	Organs (miRWalk)	Liver	miRNA	hsa-miR-223-3p,hsa-miR-1-3p,hsa-miR-218-5p,hsa-miR-22-3p,hsa-miR-222-3p,hsa-miR-200a-3p,hsa-miR-181b-5p,hsa-miR-21-5p,hsa-miR-182-5p,hsa-miR-101-3p,hsa-miR-183-5p,hsa-miR-155-5p,hsa-miR-30a-5p,hsa-miR-10b-5p,hsa-miR-15a-5p,hsa-miR-221-3p,hsa-miR-124-3p,hsa-miR-29a-3p,hsa-miR-499a-5p,hsa-miR-96-5p	20
miEAA 2.0	Published Diseases	prostate cancer deregulated	miRNA	hsa-miR-92b-3p,hsa-miR-374b-5p,hsa-miR-373-3p,hsa-miR-222-3p,hsa-miR-409-3p,hsa-miR-15b-5p,hsa-miR-21-5p,hsa-miR-101-3p,hsa-miR-204-5p,hsa-miR-93-5p,hsa-miR-126-3p,hsa-miR-197-3p,hsa-miR-135a-5p,hsa-miR-93-3p,hsa-miR-590-5p,hsa-miR-675-5p,hsa-miR-21-3p,hsa-miR-499a-5p,hsa-miR-744-3p,hsa-miR-96-5p	20
miEAA 2.0	Gender - Age	gender dependent	miRNA	hsa-miR-223-3p,hsa-miR-25-3p,hsa-miR-31-5p,hsa-miR-222-3p,hsa-miR-30c-5p,hsa-miR-181b-5p,hsa-miR-182-5p,hsa-miR-101-3p,hsa-miR-183-5p,hsa-miR-23a-3p,hsa-miR-93-5p,hsa-miR-155-5p,hsa-miR-126-3p,hsa-miR-93-3p,hsa-miR-221-3p,hsa-miR-21-3p,hsa-miR-499a-5p,hsa-miR-744-3p,hsa-miR-15b-3p	19
miEAA 2.0	Localization (RNALocate)	Extracellular vesicle	miRNA	hsa-miR-25-3p,hsa-miR-92b-3p,hsa-miR-374b-5p,hsa-miR-31-5p,hsa-miR-22-3p,hsa-miR-222-3p,hsa-miR-15b-5p,hsa-miR-21-5p,hsa-miR-182-5p,hsa-miR-183-5p,hsa-miR-23a-3p,hsa-miR-93-5p,hsa-miR-126-3p,hsa-miR-30a-5p,hsa-miR-10a-5p,hsa-miR-197-3p,hsa-miR-10b-5p,hsa-miR-221-3p,hsa-miR-132-3p	19
miEAA 2.0	exRNA forms (miRandola)	Ago2	miRNA	hsa-miR-223-3p,hsa-miR-25-3p,hsa-miR-374b-5p,hsa-miR-222-3p,hsa-miR-22-3p,hsa-miR-21-5p,hsa-miR-340-5p,hsa-miR-210-3p,hsa-miR-101-3p,hsa-miR-23a-3p,hsa-miR-93-5p,hsa-miR-204-5p,hsa-miR-30a-5p,hsa-miR-197-3p,hsa-miR-93-3p,hsa-miR-15a-5p,hsa-miR-221-3p,hsa-miR-16-5p,hsa-miR-29a-3p	19
miEAA 2.0	Diseases (miRWalk)	Breast Neoplasms	miRNA	hsa-miR-373-3p,hsa-miR-31-5p,hsa-miR-22-3p,hsa-miR-222-3p,hsa-miR-30c-5p,hsa-miR-200a-3p,hsa-miR-181b-5p,hsa-miR-21-5p,hsa-miR-330-3p,hsa-miR-182-5p,hsa-miR-204-5p,hsa-miR-155-5p,hsa-miR-126-3p,hsa-miR-10b-5p,hsa-miR-221-3p,hsa-miR-9-5p,hsa-miR-16-5p,hsa-miR-29a-3p,hsa-miR-96-5p	19
miEAA 2.0	Organs (miRWalk)	Breast	miRNA	hsa-miR-373-3p,hsa-miR-31-5p,hsa-miR-22-3p,hsa-miR-222-3p,hsa-miR-30c-5p,hsa-miR-200a-3p,hsa-miR-181b-5p,hsa-miR-21-5p,hsa-miR-330-3p,hsa-miR-182-5p,hsa-miR-210-3p,hsa-miR-204-5p,hsa-miR-155-5p,hsa-miR-10b-5p,hsa-miR-9-5p,hsa-miR-221-3p,hsa-miR-16-5p,hsa-miR-29a-3p,hsa-miR-96-5p	19
miEAA 2.0	Organs (miRWalk)	Lung	miRNA	hsa-miR-223-3p,hsa-miR-1-3p,hsa-miR-31-5p,hsa-miR-22-3p,hsa-miR-222-3p,hsa-miR-30c-5p,hsa-miR-409-3p,hsa-miR-21-5p,hsa-miR-183-5p,hsa-miR-93-5p,hsa-miR-204-5p,hsa-miR-155-5p,hsa-miR-126-3p,hsa-miR-197-3p,hsa-miR-15a-5p,hsa-miR-221-3p,hsa-miR-16-5p,hsa-miR-29a-3p,hsa-miR-499a-5p	19
miEAA 2.0	Published Diseases	ovarian cancer deregulated	miRNA	hsa-miR-222-3p,hsa-miR-30c-5p,hsa-miR-409-3p,hsa-miR-181b-5p,hsa-miR-340-5p,hsa-miR-210-3p,hsa-miR-101-3p,hsa-miR-204-5p,hsa-miR-93-5p,hsa-miR-155-5p,hsa-miR-30a-5p,hsa-miR-613,hsa-miR-126-3p,hsa-miR-9-5p,hsa-miR-221-3p,hsa-miR-124-3p,hsa-miR-135b-5p,hsa-miR-21-3p,hsa-miR-16-5p	19
miEAA 2.0	Published Diseases	renal cancer deregulated	miRNA	hsa-miR-223-3p,hsa-miR-374b-5p,hsa-miR-1-3p,hsa-miR-373-3p,hsa-miR-222-3p,hsa-miR-409-3p,hsa-miR-330-3p,hsa-miR-340-5p,hsa-miR-23a-3p,hsa-miR-93-5p,hsa-miR-126-3p,hsa-miR-30a-5p,hsa-miR-197-3p,hsa-miR-135a-5p,hsa-miR-93-3p,hsa-miR-675-5p,hsa-miR-29a-3p,hsa-miR-499a-5p,hsa-miR-744-3p	19
miEAA 2.0	Published Diseases	multiple sclerosis deregulated	miRNA	hsa-miR-223-3p,hsa-miR-374b-5p,hsa-miR-1-3p,hsa-miR-373-3p,hsa-miR-218-5p,hsa-miR-22-3p,hsa-miR-30c-5p,hsa-miR-15b-5p,hsa-miR-330-3p,hsa-miR-182-5p,hsa-miR-202-3p,hsa-miR-93-5p,hsa-miR-613,hsa-miR-30a-5p,hsa-miR-197-3p,hsa-miR-675-5p,hsa-miR-221-3p,hsa-miR-744-3p,hsa-miR-96-5p	19
miEAA 2.0	Published Diseases	sarcoidosis downregulated	miRNA	hsa-miR-374b-5p,hsa-miR-31-5p,hsa-miR-222-3p,hsa-miR-15b-5p,hsa-miR-21-5p,hsa-miR-208a-3p,hsa-miR-182-5p,hsa-miR-210-3p,hsa-miR-101-3p,hsa-miR-183-5p,hsa-miR-93-5p,hsa-miR-155-5p,hsa-miR-126-3p,hsa-miR-15a-5p,hsa-miR-590-5p,hsa-miR-221-3p,hsa-miR-16-5p,hsa-miR-132-3p,hsa-miR-96-5p	19
miEAA 2.0	Diseases (miRWalk)	Carcinoma Hepatocellular	miRNA	hsa-miR-223-3p,hsa-miR-221-3p,hsa-miR-23a-3p,hsa-miR-1-3p,hsa-miR-21-5p,hsa-miR-93-5p,hsa-miR-124-3p,hsa-miR-9-5p,hsa-miR-409-3p,hsa-miR-181b-5p,hsa-miR-16-5p,hsa-miR-222-3p,hsa-miR-22-3p,hsa-miR-29a-3p,hsa-miR-210-3p,hsa-miR-200a-3p,hsa-miR-101-3p,hsa-miR-183-5p	18
miEAA 2.0	Published Diseases	psoriasis downregulated	miRNA	hsa-miR-181b-5p,hsa-miR-23a-3p,hsa-miR-25-3p,hsa-miR-374b-5p,hsa-miR-93-5p,hsa-miR-21-5p,hsa-miR-221-3p,hsa-miR-155-5p,hsa-miR-30a-5p,hsa-miR-126-3p,hsa-miR-222-3p,hsa-miR-183-5p,hsa-miR-29a-3p,hsa-miR-22-3p,hsa-miR-15b-3p,hsa-miR-101-3p,hsa-miR-96-5p,hsa-miR-590-5p	18
miEAA 2.0	Diseases (miRWalk)	Stomach Neoplasms	miRNA	hsa-miR-223-3p,hsa-miR-221-3p,hsa-miR-23a-3p,hsa-miR-25-3p,hsa-miR-21-5p,hsa-miR-93-5p,hsa-miR-9-5p,hsa-miR-15b-5p,hsa-miR-409-3p,hsa-miR-182-5p,hsa-miR-218-5p,hsa-miR-16-5p,hsa-miR-126-3p,hsa-miR-222-3p,hsa-miR-22-3p,hsa-miR-10b-5p,hsa-miR-101-3p	17
miEAA 2.0	Organs (miRWalk)	Brain	miRNA	hsa-miR-15b-5p,hsa-miR-9-5p,hsa-miR-1-3p,hsa-miR-21-5p,hsa-miR-221-3p,hsa-miR-124-3p,hsa-miR-373-3p,hsa-miR-155-5p,hsa-miR-182-5p,hsa-miR-222-3p,hsa-miR-10a-5p,hsa-miR-29a-3p,hsa-miR-96-5p,hsa-miR-200a-3p,hsa-miR-132-3p,hsa-miR-15a-5p,hsa-miR-183-5p	17
miEAA 2.0	Published Diseases	pancreatic cancer ducatal deregulated	miRNA	hsa-miR-181b-5p,hsa-miR-9-5p,hsa-miR-92b-3p,hsa-miR-204-5p,hsa-miR-135b-5p,hsa-miR-155-5p,hsa-miR-182-5p,hsa-miR-16-5p,hsa-miR-222-3p,hsa-miR-197-3p,hsa-miR-29a-3p,hsa-miR-183-5p,hsa-miR-744-3p,hsa-miR-340-5p,hsa-miR-210-3p,hsa-miR-135a-5p,hsa-miR-590-5p	17
miEAA 2.0	Published Diseases	sarcoidosis upregulated	miRNA	hsa-miR-409-3p,hsa-miR-9-5p,hsa-miR-92b-3p,hsa-miR-223-3p,hsa-miR-204-5p,hsa-miR-25-3p,hsa-miR-135b-5p,hsa-miR-373-3p,hsa-miR-30a-5p,hsa-miR-22-3p,hsa-miR-197-3p,hsa-miR-29a-3p,hsa-miR-499a-5p,hsa-miR-30c-5p,hsa-miR-135a-5p,hsa-miR-10b-5p,hsa-miR-93-3p	17
miEAA 2.0	Localization (RNALocate)	Nucleolus	miRNA	hsa-miR-181b-5p,hsa-miR-15b-5p,hsa-miR-23a-3p,hsa-miR-25-3p,hsa-miR-93-5p,hsa-miR-21-5p,hsa-miR-221-3p,hsa-miR-31-5p,hsa-miR-182-5p,hsa-miR-16-5p,hsa-miR-30a-5p,hsa-miR-22-3p,hsa-miR-29a-3p,hsa-miR-30c-5p,hsa-miR-93-3p,hsa-miR-15a-5p	16
miEAA 2.0	exRNA forms (miRandola)	microvesicle	miRNA	hsa-miR-223-3p,hsa-miR-23a-3p,hsa-miR-15b-5p,hsa-miR-1-3p,hsa-miR-93-5p,hsa-miR-21-5p,hsa-miR-221-3p,hsa-miR-204-5p,hsa-miR-373-3p,hsa-miR-31-5p,hsa-miR-21-3p,hsa-miR-9-5p,hsa-miR-16-5p,hsa-miR-222-3p,hsa-miR-22-3p,hsa-miR-29a-3p	16
miEAA 2.0	Drugs (SM2miR)	Formaldehyde	miRNA	hsa-miR-181b-5p,hsa-miR-9-5p,hsa-miR-23a-3p,hsa-miR-15b-5p,hsa-miR-93-5p,hsa-miR-25-3p,hsa-miR-21-5p,hsa-miR-330-3p,hsa-miR-182-5p,hsa-miR-126-3p,hsa-miR-16-5p,hsa-miR-10a-5p,hsa-miR-10b-5p,hsa-miR-101-3p,hsa-miR-15a-5p,hsa-miR-590-5p	16
miEAA 2.0	Diseases (miRWalk)	Leukemia Myeloid	miRNA	hsa-miR-223-3p,hsa-miR-9-5p,hsa-miR-181b-5p,hsa-miR-204-5p,hsa-miR-21-5p,hsa-miR-124-3p,hsa-miR-135b-5p,hsa-miR-155-5p,hsa-miR-30a-5p,hsa-miR-126-3p,hsa-miR-22-3p,hsa-miR-10a-5p,hsa-miR-29a-3p,hsa-miR-200a-3p,hsa-miR-101-3p,hsa-miR-15a-5p	16
miEAA 2.0	Published Diseases	lung cancer upregulated	miRNA	hsa-miR-409-3p,hsa-miR-23a-3p,hsa-miR-92b-3p,hsa-miR-675-5p,hsa-miR-204-5p,hsa-miR-223-3p,hsa-miR-202-3p,hsa-miR-135b-5p,hsa-miR-373-3p,hsa-miR-30a-5p,hsa-miR-197-3p,hsa-miR-29a-3p,hsa-miR-499a-5p,hsa-miR-744-3p,hsa-miR-135a-5p,hsa-miR-93-3p	16
miEAA 2.0	Published Diseases	wilms tumor downregulated	miRNA	hsa-miR-181b-5p,hsa-miR-221-3p,hsa-miR-374b-5p,hsa-miR-93-5p,hsa-miR-21-5p,hsa-miR-155-5p,hsa-miR-330-3p,hsa-miR-182-5p,hsa-miR-16-5p,hsa-miR-126-3p,hsa-miR-222-3p,hsa-miR-183-5p,hsa-miR-22-3p,hsa-miR-101-3p,hsa-miR-15a-5p,hsa-miR-590-5p	16
miEAA 2.0	Drugs (SM2miR)	Ginsenoside Rh2	miRNA	hsa-miR-181b-5p,hsa-miR-15b-5p,hsa-miR-221-3p,hsa-miR-25-3p,hsa-miR-21-5p,hsa-miR-155-5p,hsa-miR-21-3p,hsa-miR-218-5p,hsa-miR-31-5p,hsa-miR-30a-5p,hsa-miR-16-5p,hsa-miR-210-3p,hsa-miR-135a-5p,hsa-miR-101-3p,hsa-miR-590-5p	15
miEAA 2.0	Drugs (SM2miR)	Trichostatin A (TSA)	miRNA	hsa-miR-181b-5p,hsa-miR-221-3p,hsa-miR-25-3p,hsa-miR-1-3p,hsa-miR-93-5p,hsa-miR-21-5p,hsa-miR-373-3p,hsa-miR-155-5p,hsa-miR-182-5p,hsa-miR-31-5p,hsa-miR-613,hsa-miR-126-3p,hsa-miR-16-5p,hsa-miR-22-3p,hsa-miR-29a-3p	15
miEAA 2.0	Published Diseases	Alzheimer's Disease deregulated	miRNA	hsa-miR-223-3p,hsa-miR-15b-5p,hsa-miR-93-3p,hsa-miR-21-5p,hsa-miR-31-5p,hsa-miR-30a-5p,hsa-miR-126-3p,hsa-miR-10a-5p,hsa-miR-29a-3p,hsa-miR-30c-5p,hsa-miR-340-5p,hsa-miR-10b-5p,hsa-miR-101-3p,hsa-miR-15a-5p,hsa-miR-15b-3p	15
miEAA 2.0	Published Diseases	ovarian cancer downregulated	miRNA	hsa-miR-409-3p,hsa-miR-9-5p,hsa-miR-221-3p,hsa-miR-181b-5p,hsa-miR-204-5p,hsa-miR-93-5p,hsa-miR-135b-5p,hsa-miR-155-5p,hsa-miR-30a-5p,hsa-miR-613,hsa-miR-126-3p,hsa-miR-222-3p,hsa-miR-340-5p,hsa-miR-210-3p,hsa-miR-101-3p	15
miEAA 2.0	Published Diseases	wilms tumor upregulated	miRNA	hsa-miR-409-3p,hsa-miR-23a-3p,hsa-miR-92b-3p,hsa-miR-675-5p,hsa-miR-204-5p,hsa-miR-223-3p,hsa-miR-202-3p,hsa-miR-373-3p,hsa-miR-200a-3p,hsa-miR-197-3p,hsa-miR-499a-5p,hsa-miR-210-3p,hsa-miR-135a-5p,hsa-miR-10b-5p,hsa-miR-93-3p	15
miEAA 2.0	Published Diseases	colon cancer upregulated	miRNA	hsa-miR-409-3p,hsa-miR-23a-3p,hsa-miR-92b-3p,hsa-miR-675-5p,hsa-miR-204-5p,hsa-miR-223-3p,hsa-miR-202-3p,hsa-miR-135b-5p,hsa-miR-373-3p,hsa-miR-30a-5p,hsa-miR-197-3p,hsa-miR-340-5p,hsa-miR-135a-5p,hsa-miR-132-3p,hsa-miR-183-5p	15
miEAA 2.0	Published Diseases	benign prostate hyperplasia deregulated	miRNA	hsa-miR-409-3p,hsa-miR-181b-5p,hsa-miR-221-3p,hsa-miR-374b-5p,hsa-miR-93-5p,hsa-miR-93-3p,hsa-miR-21-5p,hsa-miR-155-5p,hsa-miR-126-3p,hsa-miR-222-3p,hsa-miR-197-3p,hsa-miR-499a-5p,hsa-miR-30c-5p,hsa-miR-101-3p,hsa-miR-96-5p	15
miEAA 2.0	Gender - Age	negatively correlated with age	miRNA	hsa-miR-221-3p,hsa-miR-15b-5p,hsa-miR-374b-5p,hsa-miR-21-5p,hsa-miR-93-5p,hsa-miR-124-3p,hsa-miR-16-5p,hsa-miR-126-3p,hsa-miR-222-3p,hsa-miR-15a-5p,hsa-miR-210-3p,hsa-miR-101-3p,hsa-miR-96-5p,hsa-miR-590-5p	14
miEAA 2.0	Diseases (miRWalk)	Lung Neoplasms	miRNA	hsa-miR-221-3p,hsa-miR-1-3p,hsa-miR-21-5p,hsa-miR-93-5p,hsa-miR-31-5p,hsa-miR-16-5p,hsa-miR-126-3p,hsa-miR-222-3p,hsa-miR-197-3p,hsa-miR-29a-3p,hsa-miR-22-3p,hsa-miR-30c-5p,hsa-miR-15a-5p,hsa-miR-183-5p	14
miEAA 2.0	Organs (miRWalk)	Blood	miRNA	hsa-miR-223-3p,hsa-miR-9-5p,hsa-miR-409-3p,hsa-miR-221-3p,hsa-miR-93-5p,hsa-miR-124-3p,hsa-miR-135b-5p,hsa-miR-31-5p,hsa-miR-155-5p,hsa-miR-16-5p,hsa-miR-126-3p,hsa-miR-29a-3p,hsa-miR-135a-5p,hsa-miR-15a-5p	14
miEAA 2.0	Published Diseases	renal cancer upregulated	miRNA	hsa-miR-409-3p,hsa-miR-23a-3p,hsa-miR-675-5p,hsa-miR-1-3p,hsa-miR-223-3p,hsa-miR-373-3p,hsa-miR-30a-5p,hsa-miR-197-3p,hsa-miR-29a-3p,hsa-miR-499a-5p,hsa-miR-744-3p,hsa-miR-340-5p,hsa-miR-135a-5p,hsa-miR-93-3p	14
miEAA 2.0	Published Diseases	peridontitis downregulated	miRNA	hsa-miR-181b-5p,hsa-miR-9-5p,hsa-miR-92b-3p,hsa-miR-374b-5p,hsa-miR-204-5p,hsa-miR-592,hsa-miR-135b-5p,hsa-miR-155-5p,hsa-miR-218-5p,hsa-miR-613,hsa-miR-126-3p,hsa-miR-340-5p,hsa-miR-210-3p,hsa-miR-135a-5p	14
miEAA 2.0	Published Diseases	acute myocardial infarction upregulated	miRNA	hsa-miR-23a-3p,hsa-miR-9-5p,hsa-miR-1-3p,hsa-miR-204-5p,hsa-miR-21-5p,hsa-miR-135b-5p,hsa-miR-373-3p,hsa-miR-155-5p,hsa-miR-182-5p,hsa-miR-16-5p,hsa-miR-10a-5p,hsa-miR-22-3p,hsa-miR-135a-5p,hsa-miR-96-5p	14
miEAA 2.0	Drugs (SM2miR)	Diethylstilbestrol	miRNA	hsa-miR-23a-3p,hsa-miR-9-5p,hsa-miR-92b-3p,hsa-miR-15b-5p,hsa-miR-93-5p,hsa-miR-25-3p,hsa-miR-373-3p,hsa-miR-218-5p,hsa-miR-126-3p,hsa-miR-16-5p,hsa-miR-22-3p,hsa-miR-135a-5p,hsa-miR-15a-5p	13
miEAA 2.0	Diseases (miRWalk)	Adenocarcinoma	miRNA	hsa-miR-181b-5p,hsa-miR-23a-3p,hsa-miR-9-5p,hsa-miR-21-5p,hsa-miR-182-5p,hsa-miR-16-5p,hsa-miR-197-3p,hsa-miR-499a-5p,hsa-miR-30c-5p,hsa-miR-210-3p,hsa-miR-200a-3p,hsa-miR-132-3p,hsa-miR-15a-5p	13
miEAA 2.0	Diseases (miRWalk)	Carcinoma Squamous Cell	miRNA	hsa-miR-221-3p,hsa-miR-1-3p,hsa-miR-204-5p,hsa-miR-21-5p,hsa-miR-124-3p,hsa-miR-373-3p,hsa-miR-135b-5p,hsa-miR-31-5p,hsa-miR-222-3p,hsa-miR-210-3p,hsa-miR-10b-5p,hsa-miR-101-3p,hsa-miR-15a-5p	13
miEAA 2.0	Organs (miRWalk)	Endothelial Cells	miRNA	hsa-miR-409-3p,hsa-miR-221-3p,hsa-miR-93-5p,hsa-miR-21-5p,hsa-miR-155-5p,hsa-miR-330-3p,hsa-miR-31-5p,hsa-miR-16-5p,hsa-miR-126-3p,hsa-miR-222-3p,hsa-miR-10a-5p,hsa-miR-210-3p,hsa-miR-10b-5p	13
miEAA 2.0	Published Diseases	tumor of stomache deregulated	miRNA	hsa-miR-223-3p,hsa-miR-1-3p,hsa-miR-374b-5p,hsa-miR-135b-5p,hsa-miR-31-5p,hsa-miR-208a-3p,hsa-miR-330-3p,hsa-miR-16-5p,hsa-miR-197-3p,hsa-miR-499a-5p,hsa-miR-340-5p,hsa-miR-210-3p,hsa-miR-96-5p	13
miEAA 2.0	Gender - Age	positively correlated with age	miRNA	hsa-miR-223-3p,hsa-miR-92b-3p,hsa-miR-204-5p,hsa-miR-373-3p,hsa-miR-135b-5p,hsa-miR-30a-5p,hsa-miR-197-3p,hsa-miR-29a-3p,hsa-miR-499a-5p,hsa-miR-30c-5p,hsa-miR-135a-5p,hsa-miR-93-3p	12
miEAA 2.0	Drugs (SM2miR)	1,2,6-Tri-O-galloyl-beta-D-glucopyranose	miRNA	hsa-miR-223-3p,hsa-miR-9-5p,hsa-miR-25-3p,hsa-miR-202-3p,hsa-miR-182-5p,hsa-miR-218-5p,hsa-miR-30a-5p,hsa-miR-222-3p,hsa-miR-197-3p,hsa-miR-200a-3p,hsa-miR-132-3p,hsa-miR-10b-5p	12
miEAA 2.0	Drugs (SM2miR)	5-aza-2'-deoxycytidine (5-Aza-CdR)	miRNA	hsa-miR-25-3p,hsa-miR-93-5p,hsa-miR-21-5p,hsa-miR-155-5p,hsa-miR-182-5p,hsa-miR-31-5p,hsa-miR-126-3p,hsa-miR-16-5p,hsa-miR-22-3p,hsa-miR-29a-3p,hsa-miR-210-3p,hsa-miR-15a-5p	12
miEAA 2.0	Drugs (SM2miR)	Curcumin	miRNA	hsa-miR-181b-5p,hsa-miR-23a-3p,hsa-miR-15b-5p,hsa-miR-25-3p,hsa-miR-93-5p,hsa-miR-204-5p,hsa-miR-21-5p,hsa-miR-135b-5p,hsa-miR-16-5p,hsa-miR-22-3p,hsa-miR-210-3p,hsa-miR-15a-5p	12
miEAA 2.0	Drugs (SM2miR)	Glucose	miRNA	hsa-miR-9-5p,hsa-miR-374b-5p,hsa-miR-1-3p,hsa-miR-135b-5p,hsa-miR-155-5p,hsa-miR-182-5p,hsa-miR-208a-3p,hsa-miR-16-5p,hsa-miR-29a-3p,hsa-miR-499a-5p,hsa-miR-135a-5p,hsa-miR-96-5p	12
miEAA 2.0	Diseases (miRWalk)	Fibrosis	miRNA	hsa-miR-221-3p,hsa-miR-1-3p,hsa-miR-21-5p,hsa-miR-373-3p,hsa-miR-155-5p,hsa-miR-208a-3p,hsa-miR-16-5p,hsa-miR-126-3p,hsa-miR-222-3p,hsa-miR-22-3p,hsa-miR-29a-3p,hsa-miR-200a-3p	12
miEAA 2.0	Diseases (miRWalk)	Inflammation	miRNA	hsa-miR-223-3p,hsa-miR-221-3p,hsa-miR-25-3p,hsa-miR-9-5p,hsa-miR-21-5p,hsa-miR-181b-5p,hsa-miR-155-5p,hsa-miR-31-5p,hsa-miR-126-3p,hsa-miR-22-3p,hsa-miR-10a-5p,hsa-miR-200a-3p	12
miEAA 2.0	Diseases (miRWalk)	Leukemia Myeloid Acute	miRNA	hsa-miR-223-3p,hsa-miR-9-5p,hsa-miR-181b-5p,hsa-miR-204-5p,hsa-miR-124-3p,hsa-miR-135b-5p,hsa-miR-155-5p,hsa-miR-126-3p,hsa-miR-22-3p,hsa-miR-29a-3p,hsa-miR-200a-3p,hsa-miR-101-3p	12
miEAA 2.0	Organs (miRWalk)	Bone and Bones	miRNA	hsa-miR-181b-5p,hsa-miR-25-3p,hsa-miR-9-5p,hsa-miR-93-5p,hsa-miR-21-5p,hsa-miR-135b-5p,hsa-miR-155-5p,hsa-miR-16-5p,hsa-miR-30a-5p,hsa-miR-126-3p,hsa-miR-30c-5p,hsa-miR-200a-3p	12
miEAA 2.0	Organs (miRWalk)	Colon	miRNA	hsa-miR-675-5p,hsa-miR-25-3p,hsa-miR-15b-5p,hsa-miR-221-3p,hsa-miR-21-5p,hsa-miR-181b-5p,hsa-miR-155-5p,hsa-miR-126-3p,hsa-miR-29a-3p,hsa-miR-499a-5p,hsa-miR-200a-3p,hsa-miR-183-5p	12
miEAA 2.0	Organs (miRWalk)	Epithelial Cells	miRNA	hsa-miR-92b-3p,hsa-miR-221-3p,hsa-miR-93-5p,hsa-miR-21-5p,hsa-miR-155-5p,hsa-miR-330-3p,hsa-miR-218-5p,hsa-miR-126-3p,hsa-miR-197-3p,hsa-miR-96-5p,hsa-miR-200a-3p,hsa-miR-15a-5p	12
miEAA 2.0	Organs (miRWalk)	Fibroblasts	miRNA	hsa-miR-223-3p,hsa-miR-23a-3p,hsa-miR-25-3p,hsa-miR-15b-5p,hsa-miR-21-5p,hsa-miR-31-5p,hsa-miR-155-5p,hsa-miR-16-5p,hsa-miR-22-3p,hsa-miR-29a-3p,hsa-miR-15a-5p,hsa-miR-183-5p	12
miEAA 2.0	Organs (miRWalk)	Heart	miRNA	hsa-miR-223-3p,hsa-miR-9-5p,hsa-miR-1-3p,hsa-miR-21-5p,hsa-miR-155-5p,hsa-miR-182-5p,hsa-miR-208a-3p,hsa-miR-126-3p,hsa-miR-22-3p,hsa-miR-29a-3p,hsa-miR-499a-5p,hsa-miR-96-5p	12
miEAA 2.0	Published Diseases	melanoma upregulated	miRNA	hsa-miR-409-3p,hsa-miR-23a-3p,hsa-miR-92b-3p,hsa-miR-675-5p,hsa-miR-204-5p,hsa-miR-223-3p,hsa-miR-135b-5p,hsa-miR-30a-5p,hsa-miR-29a-3p,hsa-miR-744-3p,hsa-miR-15b-3p,hsa-miR-96-5p	12
miEAA 2.0	Published Diseases	colon cancer downregulated	miRNA	hsa-miR-374b-5p,hsa-miR-592,hsa-miR-93-5p,hsa-miR-21-5p,hsa-miR-31-5p,hsa-miR-208a-3p,hsa-miR-330-3p,hsa-miR-126-3p,hsa-miR-222-3p,hsa-miR-101-3p,hsa-miR-96-5p,hsa-miR-590-5p	12
miEAA 2.0	Published Diseases	multiple sclerosis downregulated	miRNA	hsa-miR-15b-5p,hsa-miR-202-3p,hsa-miR-1-3p,hsa-miR-374b-5p,hsa-miR-373-3p,hsa-miR-330-3p,hsa-miR-182-5p,hsa-miR-218-5p,hsa-miR-613,hsa-miR-22-3p,hsa-miR-197-3p,hsa-miR-30c-5p	12
miEAA 2.0	Published Diseases	COPD deregulated	miRNA	hsa-miR-23a-3p,hsa-miR-202-3p,hsa-miR-374b-5p,hsa-miR-204-5p,hsa-miR-373-3p,hsa-miR-330-3p,hsa-miR-182-5p,hsa-miR-222-3p,hsa-miR-197-3p,hsa-miR-499a-5p,hsa-miR-135a-5p,hsa-miR-183-5p	12
miEAA 2.0	Published Diseases	dilated cardiomyopathy deregulated	miRNA	hsa-miR-181b-5p,hsa-miR-221-3p,hsa-miR-374b-5p,hsa-miR-93-5p,hsa-miR-124-3p,hsa-miR-373-3p,hsa-miR-182-5p,hsa-miR-126-3p,hsa-miR-222-3p,hsa-miR-22-3p,hsa-miR-340-5p,hsa-miR-96-5p	12
miEAA 2.0	Drugs (SM2miR)	Gemcitabine	miRNA	hsa-miR-181b-5p,hsa-miR-202-3p,hsa-miR-1-3p,hsa-miR-21-5p,hsa-miR-204-5p,hsa-miR-155-5p,hsa-miR-330-3p,hsa-miR-16-5p,hsa-miR-10a-5p,hsa-miR-197-3p,hsa-miR-132-3p	11
miEAA 2.0	Drugs (SM2miR)	Vorinostat (SAHA)	miRNA	hsa-miR-409-3p,hsa-miR-124-3p,hsa-miR-373-3p,hsa-miR-155-5p,hsa-miR-182-5p,hsa-miR-126-3p,hsa-miR-197-3p,hsa-miR-744-3p,hsa-miR-132-3p,hsa-miR-96-5p,hsa-miR-183-5p	11
miEAA 2.0	Published Diseases	lung cancer downregulated	miRNA	hsa-miR-221-3p,hsa-miR-374b-5p,hsa-miR-592,hsa-miR-93-5p,hsa-miR-155-5p,hsa-miR-330-3p,hsa-miR-16-5p,hsa-miR-126-3p,hsa-miR-222-3p,hsa-miR-101-3p,hsa-miR-590-5p	11
miEAA 2.0	Published Diseases	pancreatic cancer ducatal downregulated	miRNA	hsa-miR-181b-5p,hsa-miR-92b-3p,hsa-miR-155-5p,hsa-miR-182-5p,hsa-miR-222-3p,hsa-miR-197-3p,hsa-miR-29a-3p,hsa-miR-183-5p,hsa-miR-340-5p,hsa-miR-210-3p,hsa-miR-590-5p	11
miEAA 2.0	Published Diseases	pancreatitis deregulated	miRNA	hsa-miR-181b-5p,hsa-miR-92b-3p,hsa-miR-204-5p,hsa-miR-155-5p,hsa-miR-16-5p,hsa-miR-222-3p,hsa-miR-197-3p,hsa-miR-340-5p,hsa-miR-210-3p,hsa-miR-135a-5p,hsa-miR-590-5p	11
miEAA 2.0	Gender - Age	upregulated in female	miRNA	hsa-miR-223-3p,hsa-miR-23a-3p,hsa-miR-25-3p,hsa-miR-31-5p,hsa-miR-21-3p,hsa-miR-499a-5p,hsa-miR-744-3p,hsa-miR-15b-3p,hsa-miR-30c-5p,hsa-miR-93-3p	10
miEAA 2.0	Drugs (SM2miR)	17beta-estradiol (E2)	miRNA	hsa-miR-23a-3p,hsa-miR-9-5p,hsa-miR-15b-5p,hsa-miR-1-3p,hsa-miR-21-5p,hsa-miR-124-3p,hsa-miR-126-3p,hsa-miR-30c-5p,hsa-miR-200a-3p,hsa-miR-10b-5p	10
miEAA 2.0	Drugs (SM2miR)	Enoxacin	miRNA	hsa-miR-181b-5p,hsa-miR-23a-3p,hsa-miR-21-5p,hsa-miR-124-3p,hsa-miR-31-5p,hsa-miR-30a-5p,hsa-miR-126-3p,hsa-miR-16-5p,hsa-miR-101-3p,hsa-miR-96-5p	10
miEAA 2.0	Drugs (SM2miR)	Glucocorticoid	miRNA	hsa-miR-223-3p,hsa-miR-15b-5p,hsa-miR-93-5p,hsa-miR-21-5p,hsa-miR-155-5p,hsa-miR-126-3p,hsa-miR-16-5p,hsa-miR-10a-5p,hsa-miR-222-3p,hsa-miR-29a-3p	10
miEAA 2.0	Diseases (miRWalk)	Wounds and Injuries	miRNA	hsa-miR-221-3p,hsa-miR-9-5p,hsa-miR-1-3p,hsa-miR-21-5p,hsa-miR-93-5p,hsa-miR-124-3p,hsa-miR-155-5p,hsa-miR-126-3p,hsa-miR-200a-3p,hsa-miR-132-3p	10
miEAA 2.0	Organs (miRWalk)	Muscle Cells	miRNA	hsa-miR-25-3p,hsa-miR-221-3p,hsa-miR-1-3p,hsa-miR-21-5p,hsa-miR-204-5p,hsa-miR-155-5p,hsa-miR-31-5p,hsa-miR-22-3p,hsa-miR-222-3p,hsa-miR-101-3p	10
miEAA 2.0	Published Diseases	Alzheimer's Disease downregulated	miRNA	hsa-miR-223-3p,hsa-miR-15b-5p,hsa-miR-21-5p,hsa-miR-31-5p,hsa-miR-126-3p,hsa-miR-29a-3p,hsa-miR-340-5p,hsa-miR-101-3p,hsa-miR-15a-5p,hsa-miR-15b-3p	10
miEAA 2.0	Published Diseases	melanoma downregulated	miRNA	hsa-miR-15b-5p,hsa-miR-592,hsa-miR-124-3p,hsa-miR-21-3p,hsa-miR-330-3p,hsa-miR-218-5p,hsa-miR-16-5p,hsa-miR-200a-3p,hsa-miR-10b-5p,hsa-miR-15a-5p	10
miEAA 2.0	Published Diseases	prostate cancer upregulated	miRNA	hsa-miR-409-3p,hsa-miR-92b-3p,hsa-miR-675-5p,hsa-miR-204-5p,hsa-miR-373-3p,hsa-miR-197-3p,hsa-miR-499a-5p,hsa-miR-744-3p,hsa-miR-135a-5p,hsa-miR-93-3p	10
miEAA 2.0	Published Diseases	prostate cancer downregulated	miRNA	hsa-miR-15b-5p,hsa-miR-374b-5p,hsa-miR-93-5p,hsa-miR-21-5p,hsa-miR-21-3p,hsa-miR-126-3p,hsa-miR-222-3p,hsa-miR-101-3p,hsa-miR-96-5p,hsa-miR-590-5p	10
miEAA 2.0	Published Diseases	benign prostate hyperplasia downregulated	miRNA	hsa-miR-181b-5p,hsa-miR-221-3p,hsa-miR-374b-5p,hsa-miR-93-5p,hsa-miR-21-5p,hsa-miR-155-5p,hsa-miR-126-3p,hsa-miR-222-3p,hsa-miR-101-3p,hsa-miR-96-5p	10
miEAA 2.0	Gender - Age	upregulated in male	miRNA	hsa-miR-181b-5p,hsa-miR-221-3p,hsa-miR-93-5p,hsa-miR-155-5p,hsa-miR-182-5p,hsa-miR-126-3p,hsa-miR-222-3p,hsa-miR-101-3p,hsa-miR-183-5p	9
miEAA 2.0	Drugs (SM2miR)	All-trans-retinoic acid (ATRA)	miRNA	hsa-miR-181b-5p,hsa-miR-223-3p,hsa-miR-15b-5p,hsa-miR-21-5p,hsa-miR-16-5p,hsa-miR-10a-5p,hsa-miR-22-3p,hsa-miR-200a-3p,hsa-miR-15a-5p	9
miEAA 2.0	Drugs (SM2miR)	Marine fungal metabolite 1386A	miRNA	hsa-miR-181b-5p,hsa-miR-15b-5p,hsa-miR-25-3p,hsa-miR-374b-5p,hsa-miR-93-5p,hsa-miR-21-5p,hsa-miR-182-5p,hsa-miR-16-5p,hsa-miR-29a-3p	9
miEAA 2.0	Drugs (SM2miR)	Morphine	miRNA	hsa-miR-181b-5p,hsa-miR-23a-3p,hsa-miR-15b-5p,hsa-miR-221-3p,hsa-miR-21-5p,hsa-miR-155-5p,hsa-miR-16-5p,hsa-miR-30c-5p,hsa-miR-132-3p	9
miEAA 2.0	Diseases (miRWalk)	Infection	miRNA	hsa-miR-221-3p,hsa-miR-15b-5p,hsa-miR-155-5p,hsa-miR-218-5p,hsa-miR-16-5p,hsa-miR-126-3p,hsa-miR-222-3p,hsa-miR-101-3p,hsa-miR-15a-5p	9
miEAA 2.0	Diseases (miRWalk)	Ovarian Neoplasms	miRNA	hsa-miR-9-5p,hsa-miR-204-5p,hsa-miR-93-5p,hsa-miR-182-5p,hsa-miR-16-5p,hsa-miR-22-3p,hsa-miR-200a-3p,hsa-miR-101-3p,hsa-miR-15a-5p	9
miEAA 2.0	Organs (miRWalk)	Epithelium	miRNA	hsa-miR-21-5p,hsa-miR-204-5p,hsa-miR-155-5p,hsa-miR-182-5p,hsa-miR-218-5p,hsa-miR-30a-5p,hsa-miR-29a-3p,hsa-miR-101-3p,hsa-miR-96-5p	9
miEAA 2.0	Organs (miRWalk)	Membranes	miRNA	hsa-miR-92b-3p,hsa-miR-1-3p,hsa-miR-204-5p,hsa-miR-21-5p,hsa-miR-155-5p,hsa-miR-182-5p,hsa-miR-29a-3p,hsa-miR-210-3p,hsa-miR-15a-5p	9
miEAA 2.0	Organs (miRWalk)	Muscle Smooth	miRNA	hsa-miR-25-3p,hsa-miR-221-3p,hsa-miR-1-3p,hsa-miR-204-5p,hsa-miR-21-5p,hsa-miR-155-5p,hsa-miR-31-5p,hsa-miR-222-3p,hsa-miR-22-3p	9
miEAA 2.0	Organs (miRWalk)	Myocytes Smooth Muscle	miRNA	hsa-miR-25-3p,hsa-miR-221-3p,hsa-miR-1-3p,hsa-miR-204-5p,hsa-miR-21-5p,hsa-miR-155-5p,hsa-miR-31-5p,hsa-miR-222-3p,hsa-miR-22-3p	9
miEAA 2.0	Chromosomal location (miRBase)	Chromosome 7	miRNA	hsa-miR-25-3p,hsa-miR-592,hsa-miR-93-5p,hsa-miR-182-5p,hsa-miR-183-5p,hsa-miR-29a-3p,hsa-miR-93-3p,hsa-miR-96-5p,hsa-miR-590-5p	9
miEAA 2.0	Published Diseases	glioma deregulated	miRNA	hsa-miR-373-3p,hsa-miR-21-3p,hsa-miR-31-5p,hsa-miR-218-5p,hsa-miR-330-3p,hsa-miR-182-5p,hsa-miR-30a-5p,hsa-miR-744-3p,hsa-miR-200a-3p	9
miEAA 2.0	Published Diseases	peridontitis upregulated	miRNA	hsa-miR-675-5p,hsa-miR-124-3p,hsa-miR-21-3p,hsa-miR-31-5p,hsa-miR-208a-3p,hsa-miR-22-3p,hsa-miR-499a-5p,hsa-miR-10b-5p,hsa-miR-590-5p	9
miEAA 2.0	Published Diseases	COPD upregulated	miRNA	hsa-miR-23a-3p,hsa-miR-202-3p,hsa-miR-204-5p,hsa-miR-373-3p,hsa-miR-182-5p,hsa-miR-197-3p,hsa-miR-499a-5p,hsa-miR-135a-5p,hsa-miR-183-5p	9
miEAA 2.0	Published Diseases	psoriasis upregulated	miRNA	hsa-miR-675-5p,hsa-miR-223-3p,hsa-miR-204-5p,hsa-miR-135b-5p,hsa-miR-373-3p,hsa-miR-16-5p,hsa-miR-499a-5p,hsa-miR-135a-5p,hsa-miR-93-3p	9
miEAA 2.0	Diseases (miRWalk)	Anoxia	miRNA	hsa-miR-15b-5p,hsa-miR-93-5p,hsa-miR-21-5p,hsa-miR-373-3p,hsa-miR-155-5p,hsa-miR-16-5p,hsa-miR-29a-3p,hsa-miR-210-3p	8
miEAA 2.0	Diseases (miRWalk)	Lymphoma	miRNA	hsa-miR-9-5p,hsa-miR-21-5p,hsa-miR-155-5p,hsa-miR-200a-3p,hsa-miR-16-5p,hsa-miR-29a-3p,hsa-miR-135a-5p,hsa-miR-15a-5p	8
miEAA 2.0	Diseases (miRWalk)	Neuroblastoma	miRNA	hsa-miR-9-5p,hsa-miR-124-3p,hsa-miR-30a-5p,hsa-miR-22-3p,hsa-miR-10a-5p,hsa-miR-29a-3p,hsa-miR-10b-5p,hsa-miR-15a-5p	8
miEAA 2.0	Organs (miRWalk)	Bodily Secretions	miRNA	hsa-miR-9-5p,hsa-miR-21-5p,hsa-miR-124-3p,hsa-miR-16-5p,hsa-miR-30a-5p,hsa-miR-126-3p,hsa-miR-29a-3p,hsa-miR-15a-5p	8
miEAA 2.0	Organs (miRWalk)	Neurons	miRNA	hsa-miR-9-5p,hsa-miR-21-5p,hsa-miR-124-3p,hsa-miR-30a-5p,hsa-miR-10a-5p,hsa-miR-132-3p,hsa-miR-101-3p,hsa-miR-15a-5p	8
miEAA 2.0	Organs (miRWalk)	Prostate	miRNA	hsa-miR-221-3p,hsa-miR-21-5p,hsa-miR-330-3p,hsa-miR-182-5p,hsa-miR-16-5p,hsa-miR-126-3p,hsa-miR-101-3p,hsa-miR-96-5p	8
miEAA 2.0	Organs (miRWalk)	Serum	miRNA	hsa-miR-221-3p,hsa-miR-1-3p,hsa-miR-21-5p,hsa-miR-31-5p,hsa-miR-222-3p,hsa-miR-29a-3p,hsa-miR-132-3p,hsa-miR-101-3p	8
miEAA 2.0	Organs (miRWalk)	T-Lymphocytes	miRNA	hsa-miR-221-3p,hsa-miR-93-5p,hsa-miR-21-5p,hsa-miR-155-5p,hsa-miR-31-5p,hsa-miR-126-3p,hsa-miR-222-3p,hsa-miR-29a-3p	8
miEAA 2.0	Chromosomal location (miRBase)	Chromosome 1	miRNA	hsa-miR-181b-5p,hsa-miR-92b-3p,hsa-miR-9-5p,hsa-miR-135b-5p,hsa-miR-197-3p,hsa-miR-30c-5p,hsa-miR-200a-3p,hsa-miR-101-3p	8
miEAA 2.0	Published Diseases	tumor of stomache downregulated	miRNA	hsa-miR-1-3p,hsa-miR-135b-5p,hsa-miR-31-5p,hsa-miR-208a-3p,hsa-miR-330-3p,hsa-miR-197-3p,hsa-miR-340-5p,hsa-miR-210-3p	8
miEAA 2.0	Published Diseases	acute myocardial infarction downregulated	miRNA	hsa-miR-675-5p,hsa-miR-124-3p,hsa-miR-31-5p,hsa-miR-330-3p,hsa-miR-744-3p,hsa-miR-200a-3p,hsa-miR-93-3p,hsa-miR-590-5p	8
miEAA 2.0	Published Diseases	pancreatitis downregulated	miRNA	hsa-miR-181b-5p,hsa-miR-92b-3p,hsa-miR-155-5p,hsa-miR-222-3p,hsa-miR-197-3p,hsa-miR-340-5p,hsa-miR-210-3p,hsa-miR-590-5p	8
miEAA 2.0	Drugs (SM2miR)	5-aza-2'-deoxycytidine (5-Aza-CdR) + trichostatin A(TSA)	miRNA	hsa-miR-25-3p,hsa-miR-93-5p,hsa-miR-31-5p,hsa-miR-182-5p,hsa-miR-16-5p,hsa-miR-22-3p,hsa-miR-29a-3p	7
miEAA 2.0	Drugs (SM2miR)	Emodin	miRNA	hsa-miR-675-5p,hsa-miR-221-3p,hsa-miR-135b-5p,hsa-miR-373-3p,hsa-miR-218-5p,hsa-miR-222-3p,hsa-miR-135a-5p	7
miEAA 2.0	Drugs (SM2miR)	Mistletoe lectin-I	miRNA	hsa-miR-93-5p,hsa-miR-135b-5p,hsa-miR-126-3p,hsa-miR-10a-5p,hsa-miR-222-3p,hsa-miR-135a-5p,hsa-miR-183-5p	7
miEAA 2.0	Drugs (SM2miR)	Oxaliplatin (L-OHP)	miRNA	hsa-miR-92b-3p,hsa-miR-25-3p,hsa-miR-93-5p,hsa-miR-10a-5p,hsa-miR-197-3p,hsa-miR-29a-3p,hsa-miR-222-3p	7
miEAA 2.0	Diseases (miRWalk)	Colorectal Neoplasms	miRNA	hsa-miR-675-5p,hsa-miR-221-3p,hsa-miR-9-5p,hsa-miR-21-5p,hsa-miR-135b-5p,hsa-miR-499a-5p,hsa-miR-135a-5p	7
miEAA 2.0	Diseases (miRWalk)	Glioma	miRNA	hsa-miR-181b-5p,hsa-miR-221-3p,hsa-miR-15b-5p,hsa-miR-21-5p,hsa-miR-218-5p,hsa-miR-222-3p,hsa-miR-10b-5p	7
miEAA 2.0	Diseases (miRWalk)	Melanoma	miRNA	hsa-miR-221-3p,hsa-miR-9-5p,hsa-miR-155-5p,hsa-miR-182-5p,hsa-miR-222-3p,hsa-miR-210-3p,hsa-miR-101-3p	7
miEAA 2.0	Diseases (miRWalk)	Pancreatic Neoplasms	miRNA	hsa-miR-21-5p,hsa-miR-197-3p,hsa-miR-29a-3p,hsa-miR-210-3p,hsa-miR-200a-3p,hsa-miR-132-3p,hsa-miR-96-5p	7
miEAA 2.0	Organs (miRWalk)	Arteries	miRNA	hsa-miR-221-3p,hsa-miR-1-3p,hsa-miR-204-5p,hsa-miR-21-5p,hsa-miR-155-5p,hsa-miR-31-5p,hsa-miR-222-3p	7
miEAA 2.0	Organs (miRWalk)	B-Lymphocytes	miRNA	hsa-miR-181b-5p,hsa-miR-9-5p,hsa-miR-21-5p,hsa-miR-155-5p,hsa-miR-16-5p,hsa-miR-29a-3p,hsa-miR-15a-5p	7
miEAA 2.0	Organs (miRWalk)	Embryonic Stem Cells	miRNA	hsa-miR-92b-3p,hsa-miR-9-5p,hsa-miR-1-3p,hsa-miR-124-3p,hsa-miR-126-3p,hsa-miR-499a-5p,hsa-miR-101-3p	7
miEAA 2.0	Organs (miRWalk)	Head	miRNA	hsa-miR-21-5p,hsa-miR-204-5p,hsa-miR-135b-5p,hsa-miR-31-5p,hsa-miR-30c-5p,hsa-miR-101-3p,hsa-miR-15a-5p	7
miEAA 2.0	Organs (miRWalk)	Lymphocytes	miRNA	hsa-miR-15b-5p,hsa-miR-221-3p,hsa-miR-155-5p,hsa-miR-16-5p,hsa-miR-29a-3p,hsa-miR-101-3p,hsa-miR-15a-5p	7
miEAA 2.0	Organs (miRWalk)	Mucous Membrane	miRNA	hsa-miR-223-3p,hsa-miR-25-3p,hsa-miR-221-3p,hsa-miR-21-5p,hsa-miR-155-5p,hsa-miR-218-5p,hsa-miR-222-3p	7
miEAA 2.0	Organs (miRWalk)	Muscles	miRNA	hsa-miR-1-3p,hsa-miR-204-5p,hsa-miR-21-5p,hsa-miR-31-5p,hsa-miR-222-3p,hsa-miR-22-3p,hsa-miR-29a-3p	7
miEAA 2.0	Organs (miRWalk)	Myocytes Cardiac	miRNA	hsa-miR-223-3p,hsa-miR-9-5p,hsa-miR-1-3p,hsa-miR-21-5p,hsa-miR-208a-3p,hsa-miR-126-3p,hsa-miR-499a-5p	7
miEAA 2.0	Organs (miRWalk)	Neck	miRNA	hsa-miR-21-5p,hsa-miR-204-5p,hsa-miR-135b-5p,hsa-miR-31-5p,hsa-miR-30c-5p,hsa-miR-101-3p,hsa-miR-15a-5p	7
miEAA 2.0	Published Diseases	multiple sclerosis upregulated	miRNA	hsa-miR-675-5p,hsa-miR-221-3p,hsa-miR-223-3p,hsa-miR-93-5p,hsa-miR-30a-5p,hsa-miR-744-3p,hsa-miR-96-5p	7
miEAA 2.0	Published Diseases	dilated cardiomyopathy downregulated	miRNA	hsa-miR-181b-5p,hsa-miR-221-3p,hsa-miR-374b-5p,hsa-miR-93-5p,hsa-miR-126-3p,hsa-miR-222-3p,hsa-miR-96-5p	7
GeneTrail 3.0	Gene Ontology - Molecular Function	molecular function	target	BDNF,FOXO3,RECK,MTSS1,PDCD4,MITF	6
GeneTrail 3.0	Gene Ontology - Molecular Function	protein binding	target	BDNF,FOXO3,RECK,MTSS1,PDCD4,MITF	6
GeneTrail 3.0	Gene Ontology - Biological Process	Cell surface receptor signaling pathway	Target	BDNF,FOXO3,RECK,MTSS1,PDCD4,MITF	6
GeneTrail 3.0	Gene Ontology - Biological Process	Regulation of cellular process	Target	BDNF,FOXO3,RECK,MTSS1,PDCD4,MITF	6
GeneTrail 3.0	Gene Ontology - Biological Process	Biological process	Target	BDNF,FOXO3,RECK,MTSS1,PDCD4,MITF	6
GeneTrail 3.0	Gene Ontology - Biological Process	Signal transduction	Target	FOXO3,BDNF,RECK,MTSS1,PDCD4,MITF	6
GeneTrail 3.0	Gene Ontology - Biological Process	Cellular process	Target	BDNF,FOXO3,RECK,MTSS1,PDCD4,MITF	6
GeneTrail 3.0	Gene Ontology - Cellular Component	cellular component	target	BDNF,FOXO3,RECK,MTSS1,PDCD4,MITF	6
miEAA 2.0	Cell-type specific (Atlas)	Leukocyte	miRNA	hsa-miR-223-3p,hsa-miR-374b-5p,hsa-miR-16-5p,hsa-miR-197-3p,hsa-miR-101-3p,hsa-miR-15a-5p	6
miEAA 2.0	Cell-type specific (Atlas)	Pluripotent stem cell	miRNA	hsa-miR-92b-3p,hsa-miR-25-3p,hsa-miR-592,hsa-miR-93-5p,hsa-miR-373-3p,hsa-miR-135a-5p	6
miEAA 2.0	Drugs (SM2miR)	Bicalutamide	miRNA	hsa-miR-9-5p,hsa-miR-1-3p,hsa-miR-204-5p,hsa-miR-218-5p,hsa-miR-210-3p,hsa-miR-200a-3p	6
miEAA 2.0	Drugs (SM2miR)	Docosahexaenoic acid	miRNA	hsa-miR-221-3p,hsa-miR-374b-5p,hsa-miR-1-3p,hsa-miR-330-3p,hsa-miR-30a-5p,hsa-miR-30c-5p	6
miEAA 2.0	Drugs (SM2miR)	Temozolomide	miRNA	hsa-miR-181b-5p,hsa-miR-9-5p,hsa-miR-21-5p,hsa-miR-155-5p,hsa-miR-210-3p,hsa-miR-135a-5p	6
miEAA 2.0	Diseases (miRWalk)	Carcinoma Non-Small-Cell Lung	miRNA	hsa-miR-221-3p,hsa-miR-21-5p,hsa-miR-31-5p,hsa-miR-16-5p,hsa-miR-222-3p,hsa-miR-15a-5p	6
miEAA 2.0	Diseases (miRWalk)	Choristoma	miRNA	hsa-miR-25-3p,hsa-miR-221-3p,hsa-miR-1-3p,hsa-miR-93-5p,hsa-miR-222-3p,hsa-miR-96-5p	6
miEAA 2.0	Diseases (miRWalk)	Colonic Neoplasms	miRNA	hsa-miR-675-5p,hsa-miR-25-3p,hsa-miR-15b-5p,hsa-miR-21-5p,hsa-miR-126-3p,hsa-miR-183-5p	6
miEAA 2.0	Diseases (miRWalk)	Endometrial Neoplasms	miRNA	hsa-miR-9-5p,hsa-miR-204-5p,hsa-miR-31-5p,hsa-miR-182-5p,hsa-miR-96-5p,hsa-miR-183-5p	6
miEAA 2.0	Diseases (miRWalk)	Glioblastoma	miRNA	hsa-miR-221-3p,hsa-miR-21-5p,hsa-miR-93-5p,hsa-miR-124-3p,hsa-miR-218-5p,hsa-miR-222-3p	6
miEAA 2.0	Diseases (miRWalk)	Pathologic Processes	miRNA	hsa-miR-15b-5p,hsa-miR-21-5p,hsa-miR-155-5p,hsa-miR-16-5p,hsa-miR-22-3p,hsa-miR-200a-3p	6
miEAA 2.0	Diseases (miRWalk)	Prostatic Neoplasms	miRNA	hsa-miR-221-3p,hsa-miR-21-5p,hsa-miR-330-3p,hsa-miR-126-3p,hsa-miR-16-5p,hsa-miR-101-3p	6
miEAA 2.0	Diseases (miRWalk)	Recurrence	miRNA	hsa-miR-221-3p,hsa-miR-21-5p,hsa-miR-124-3p,hsa-miR-135a-5p,hsa-miR-101-3p,hsa-miR-183-5p	6
miEAA 2.0	Organs (miRWalk)	Muscle Smooth Vascular	miRNA	hsa-miR-221-3p,hsa-miR-204-5p,hsa-miR-21-5p,hsa-miR-155-5p,hsa-miR-31-5p,hsa-miR-222-3p	6
miEAA 2.0	Organs (miRWalk)	Neoplastic Stem Cells	miRNA	hsa-miR-181b-5p,hsa-miR-21-5p,hsa-miR-124-3p,hsa-miR-31-5p,hsa-miR-16-5p,hsa-miR-200a-3p	6
miEAA 2.0	Organs (miRWalk)	Retina	miRNA	hsa-miR-204-5p,hsa-miR-21-5p,hsa-miR-124-3p,hsa-miR-182-5p,hsa-miR-29a-3p,hsa-miR-96-5p	6
miEAA 2.0	Chromosomal location (miRBase)	Chromosome 17	miRNA	hsa-miR-21-5p,hsa-miR-21-3p,hsa-miR-22-3p,hsa-miR-10a-5p,hsa-miR-744-3p,hsa-miR-132-3p	6
miEAA 2.0	Published Diseases	pancreatic cancer ducatal upregulated	miRNA	hsa-miR-9-5p,hsa-miR-204-5p,hsa-miR-135b-5p,hsa-miR-16-5p,hsa-miR-744-3p,hsa-miR-135a-5p	6
GeneTrail 3.0	Gene Ontology - Biological Process	Developmental process	Target	BDNF,RECK,MTSS1,PDCD4,MITF	5
GeneTrail 3.0	Gene Ontology - Biological Process	Regulation of metabolic process	Target	BDNF,FOXO3,RECK,PDCD4,MITF	5
GeneTrail 3.0	Gene Ontology - Biological Process	Regulation of cell differentiation	Target	BDNF,FOXO3,RECK,PDCD4,MITF	5
GeneTrail 3.0	Gene Ontology - Biological Process	Regulation of nitrogen compound metabolic process	Target	FOXO3,BDNF,RECK,PDCD4,MITF	5
GeneTrail 3.0	Gene Ontology - Cellular Component	intracellular organelle	target	BDNF,FOXO3,MTSS1,PDCD4,MITF	5
GeneTrail 3.0	Gene Ontology - Cellular Component	membrane-bounded organelle	target	BDNF,FOXO3,MTSS1,PDCD4,MITF	5
miEAA 2.0	Drugs (SM2miR)	Bisphenol A	miRNA	hsa-miR-15b-5p,hsa-miR-21-5p,hsa-miR-155-5p,hsa-miR-16-5p,hsa-miR-29a-3p	5
miEAA 2.0	Drugs (SM2miR)	Cisplatin	miRNA	hsa-miR-204-5p,hsa-miR-21-5p,hsa-miR-182-5p,hsa-miR-16-5p,hsa-miR-340-5p	5
miEAA 2.0	Drugs (SM2miR)	Goserelin	miRNA	hsa-miR-9-5p,hsa-miR-200a-3p,hsa-miR-210-3p,hsa-miR-135a-5p,hsa-miR-10b-5p	5
miEAA 2.0	Diseases (miRWalk)	Adenoma	miRNA	hsa-miR-181b-5p,hsa-miR-21-5p,hsa-miR-135b-5p,hsa-miR-197-3p,hsa-miR-135a-5p	5
miEAA 2.0	Diseases (miRWalk)	Head and neck cancer	miRNA	hsa-miR-204-5p,hsa-miR-135b-5p,hsa-miR-31-5p,hsa-miR-101-3p,hsa-miR-15a-5p	5
miEAA 2.0	Diseases (miRWalk)	Liver Neoplasms	miRNA	hsa-miR-181b-5p,hsa-miR-221-3p,hsa-miR-1-3p,hsa-miR-222-3p,hsa-miR-29a-3p	5
miEAA 2.0	Diseases (miRWalk)	Necrosis	miRNA	hsa-miR-9-5p,hsa-miR-221-3p,hsa-miR-155-5p,hsa-miR-222-3p,hsa-miR-200a-3p	5
miEAA 2.0	Diseases (miRWalk)	Vascular Diseases	miRNA	hsa-miR-221-3p,hsa-miR-21-5p,hsa-miR-31-5p,hsa-miR-126-3p,hsa-miR-222-3p	5
miEAA 2.0	Organs (miRWalk)	Cytoskeleton	miRNA	hsa-miR-9-5p,hsa-miR-1-3p,hsa-miR-21-5p,hsa-miR-126-3p,hsa-miR-200a-3p	5
miEAA 2.0	Organs (miRWalk)	Hand	miRNA	hsa-miR-21-5p,hsa-miR-155-5p,hsa-miR-16-5p,hsa-miR-10a-5p,hsa-miR-15a-5p	5
miEAA 2.0	Organs (miRWalk)	Hepatocytes	miRNA	hsa-miR-223-3p,hsa-miR-181b-5p,hsa-miR-21-5p,hsa-miR-30a-5p,hsa-miR-96-5p	5
miEAA 2.0	Organs (miRWalk)	Lymph	miRNA	hsa-miR-223-3p,hsa-miR-21-5p,hsa-miR-499a-5p,hsa-miR-135a-5p,hsa-miR-101-3p	5
miEAA 2.0	Organs (miRWalk)	Muscle Skeletal	miRNA	hsa-miR-221-3p,hsa-miR-1-3p,hsa-miR-222-3p,hsa-miR-29a-3p,hsa-miR-101-3p	5
miEAA 2.0	Organs (miRWalk)	Plasma	miRNA	hsa-miR-181b-5p,hsa-miR-25-3p,hsa-miR-221-3p,hsa-miR-1-3p,hsa-miR-93-5p	5
miEAA 2.0	Organs (miRWalk)	Skin	miRNA	hsa-miR-21-5p,hsa-miR-155-5p,hsa-miR-31-5p,hsa-miR-29a-3p,hsa-miR-200a-3p	5
miEAA 2.0	Chromosomal location (miRBase)	Chromosome 9	miRNA	hsa-miR-181b-5p,hsa-miR-204-5p,hsa-miR-31-5p,hsa-miR-126-3p,hsa-miR-101-3p	5
miEAA 2.0	Published Diseases	Alzheimer's Disease upregulated	miRNA	hsa-miR-30a-5p,hsa-miR-10a-5p,hsa-miR-30c-5p,hsa-miR-10b-5p,hsa-miR-93-3p	5
miEAA 2.0	Published Diseases	tumor of stomache upregulated	miRNA	hsa-miR-223-3p,hsa-miR-374b-5p,hsa-miR-16-5p,hsa-miR-499a-5p,hsa-miR-96-5p	5
miEAA 2.0	Published Diseases	glioma downregulated	miRNA	hsa-miR-31-5p,hsa-miR-21-3p,hsa-miR-330-3p,hsa-miR-744-3p,hsa-miR-200a-3p	5
miEAA 2.0	Published Diseases	renal cancer downregulated	miRNA	hsa-miR-374b-5p,hsa-miR-93-5p,hsa-miR-330-3p,hsa-miR-126-3p,hsa-miR-222-3p	5
miEAA 2.0	Published Diseases	benign prostate hyperplasia upregulated	miRNA	hsa-miR-409-3p,hsa-miR-197-3p,hsa-miR-499a-5p,hsa-miR-30c-5p,hsa-miR-93-3p	5
miEAA 2.0	Published Diseases	dilated cardiomyopathy upregulated	miRNA	hsa-miR-124-3p,hsa-miR-373-3p,hsa-miR-182-5p,hsa-miR-22-3p,hsa-miR-340-5p	5
GeneTrail 3.0	Gene Ontology - Biological Process	Regulation of cellular protein metabolic process	Target	PDCD4,RECK,BDNF,FOXO3	4
GeneTrail 3.0	Gene Ontology - Biological Process	Negative regulation of cellular metabolic process	Target	PDCD4,RECK,MITF,FOXO3	4
GeneTrail 3.0	Gene Ontology - Biological Process	Enzyme-linked receptor protein signaling pathway	Target	PDCD4,FOXO3,BDNF,MTSS1	4
GeneTrail 3.0	Gene Ontology - Biological Process	Regulation of protein metabolic process	Target	PDCD4,RECK,BDNF,FOXO3	4
GeneTrail 3.0	Gene Ontology - Cellular Component	cytoplasm	target	PDCD4,FOXO3,BDNF,MTSS1	4
GeneTrail 3.0	Gene Ontology - Cellular Component	intracellular membrane-bounded organelle	target	PDCD4,BDNF,MITF,FOXO3	4
miEAA 2.0	Cell-type specific (Atlas)	Epithelial cell	miRNA	hsa-miR-182-5p,hsa-miR-96-5p,hsa-miR-30a-5p,hsa-miR-135b-5p	4
miEAA 2.0	Drugs (SM2miR)	Aidi injection	miRNA	hsa-miR-181b-5p,hsa-miR-155-5p,hsa-miR-210-3p,hsa-miR-126-3p	4
miEAA 2.0	Drugs (SM2miR)	5-aza-2'-deoxycytidine (5-Aza-CdR) + 4-phenylbutyric acid (PBA)	miRNA	hsa-miR-182-5p,hsa-miR-132-3p,hsa-miR-126-3p,hsa-miR-183-5p	4
miEAA 2.0	Drugs (SM2miR)	Benzo(a)pyrene	miRNA	hsa-miR-25-3p,hsa-miR-200a-3p,hsa-miR-15a-5p,hsa-miR-16-5p	4
miEAA 2.0	Drugs (SM2miR)	Calcium sulfate (CaS)	miRNA	hsa-miR-22-3p,hsa-miR-31-5p,hsa-miR-93-5p,hsa-miR-16-5p	4
miEAA 2.0	Drugs (SM2miR)	Dihydrotestosterone(DHT)	miRNA	hsa-miR-221-3p,hsa-miR-29a-3p,hsa-miR-21-5p,hsa-miR-22-3p	4
miEAA 2.0	Drugs (SM2miR)	Doxorubicin	miRNA	hsa-miR-181b-5p,hsa-miR-22-3p,hsa-miR-21-5p,hsa-miR-135b-5p	4
miEAA 2.0	Drugs (SM2miR)	Ethanol	miRNA	hsa-miR-25-3p,hsa-miR-182-5p,hsa-miR-183-5p,hsa-miR-15b-3p	4
miEAA 2.0	Drugs (SM2miR)	Hydroxamic acid HDACi LAQ824	miRNA	hsa-miR-22-3p,hsa-miR-21-5p,hsa-miR-30c-5p,hsa-miR-183-5p	4
miEAA 2.0	Drugs (SM2miR)	Sunitinib	miRNA	hsa-miR-10a-5p,hsa-miR-21-5p,hsa-miR-221-3p,hsa-miR-222-3p	4
miEAA 2.0	Drugs (SM2miR)	Trastuzumab	miRNA	hsa-miR-210-3p,hsa-miR-23a-3p,hsa-miR-21-5p,hsa-miR-30c-5p	4
miEAA 2.0	Drugs (SM2miR)	Vitamin D3	miRNA	hsa-miR-15b-5p,hsa-miR-374b-5p,hsa-miR-221-3p,hsa-miR-22-3p	4
miEAA 2.0	Diseases (miRWalk)	Atherosclerosis	miRNA	hsa-miR-155-5p,hsa-miR-29a-3p,hsa-miR-10a-5p,hsa-miR-21-5p	4
miEAA 2.0	Diseases (miRWalk)	Brain Neoplasms	miRNA	hsa-miR-200a-3p,hsa-miR-29a-3p,hsa-miR-124-3p,hsa-miR-15b-5p	4
miEAA 2.0	Diseases (miRWalk)	Cardiovascular Diseases	miRNA	hsa-miR-409-3p,hsa-miR-155-5p,hsa-miR-1-3p,hsa-miR-29a-3p	4
miEAA 2.0	Diseases (miRWalk)	Choriocarcinoma	miRNA	hsa-miR-182-5p,hsa-miR-208a-3p,hsa-miR-132-3p,hsa-miR-93-5p	4
miEAA 2.0	Diseases (miRWalk)	Hypertrophy	miRNA	hsa-miR-9-5p,hsa-miR-208a-3p,hsa-miR-1-3p,hsa-miR-126-3p	4
miEAA 2.0	Diseases (miRWalk)	Leukemia Lymphoid	miRNA	hsa-miR-181b-5p,hsa-miR-221-3p,hsa-miR-15a-5p,hsa-miR-16-5p	4
miEAA 2.0	Diseases (miRWalk)	Leukemia Myelogenous Chronic BCR-ABL Positive	miRNA	hsa-miR-221-3p,hsa-miR-222-3p,hsa-miR-10a-5p,hsa-miR-30a-5p	4
miEAA 2.0	Diseases (miRWalk)	Lymphoma B-Cell	miRNA	hsa-miR-155-5p,hsa-miR-9-5p,hsa-miR-29a-3p,hsa-miR-21-5p	4
miEAA 2.0	Diseases (miRWalk)	Neurodegenerative Diseases	miRNA	hsa-miR-9-5p,hsa-miR-132-3p,hsa-miR-29a-3p,hsa-miR-21-5p	4
miEAA 2.0	Diseases (miRWalk)	Thyroid Neoplasms	miRNA	hsa-miR-221-3p,hsa-miR-197-3p,hsa-miR-204-5p,hsa-miR-222-3p	4
miEAA 2.0	Organs (miRWalk)	Blood Vessels	miRNA	hsa-miR-221-3p,hsa-miR-16-5p,hsa-miR-93-5p,hsa-miR-126-3p	4
miEAA 2.0	Organs (miRWalk)	Carotid Arteries	miRNA	hsa-miR-222-3p,hsa-miR-1-3p,hsa-miR-21-5p,hsa-miR-221-3p	4
miEAA 2.0	Organs (miRWalk)	Embryonic Structures	miRNA	hsa-miR-155-5p,hsa-miR-222-3p,hsa-miR-21-5p,hsa-miR-126-3p	4
miEAA 2.0	Organs (miRWalk)	Extracellular Matrix	miRNA	hsa-miR-155-5p,hsa-miR-29a-3p,hsa-miR-25-3p,hsa-miR-124-3p	4
miEAA 2.0	Organs (miRWalk)	Fetal Blood	miRNA	hsa-miR-223-3p,hsa-miR-31-5p,hsa-miR-135b-5p,hsa-miR-155-5p	4
miEAA 2.0	Organs (miRWalk)	Gastric Mucosa	miRNA	hsa-miR-223-3p,hsa-miR-222-3p,hsa-miR-218-5p,hsa-miR-155-5p	4
miEAA 2.0	Organs (miRWalk)	Killer Cells Natural	miRNA	hsa-miR-15b-5p,hsa-miR-29a-3p,hsa-miR-15a-5p,hsa-miR-16-5p	4
miEAA 2.0	Organs (miRWalk)	Leukocytes	miRNA	hsa-miR-155-5p,hsa-miR-31-5p,hsa-miR-21-5p,hsa-miR-126-3p	4
miEAA 2.0	Organs (miRWalk)	Macrophages	miRNA	hsa-miR-155-5p,hsa-miR-200a-3p,hsa-miR-21-5p,hsa-miR-101-3p	4
miEAA 2.0	Organs (miRWalk)	Myoblasts	miRNA	hsa-miR-222-3p,hsa-miR-31-5p,hsa-miR-1-3p,hsa-miR-221-3p	4
miEAA 2.0	Organs (miRWalk)	PC12 Cells	miRNA	hsa-miR-221-3p,hsa-miR-16-5p,hsa-miR-15a-5p,hsa-miR-222-3p	4
miEAA 2.0	Organs (miRWalk)	Pancreas	miRNA	hsa-miR-197-3p,hsa-miR-182-5p,hsa-miR-21-5p,hsa-miR-30a-5p	4
miEAA 2.0	Organs (miRWalk)	Thyroid Gland	miRNA	hsa-miR-222-3p,hsa-miR-197-3p,hsa-miR-204-5p,hsa-miR-221-3p	4
miEAA 2.0	Chromosomal location (miRBase)	Chromosome 3	miRNA	hsa-miR-135a-5p,hsa-miR-15b-5p,hsa-miR-16-5p,hsa-miR-15b-3p	4
miEAA 2.0	Chromosomal location (miRBase)	Chromosome 20	miRNA	hsa-miR-1-5p,hsa-miR-1-3p,hsa-miR-499a-5p,hsa-miR-124-3p	4
miEAA 2.0	Chromosomal location (miRBase)	Chromosome X	miRNA	hsa-miR-223-3p,hsa-miR-221-3p,hsa-miR-374b-5p,hsa-miR-222-3p	4
miEAA 2.0	Published Diseases	ovarian cancer upregulated	miRNA	hsa-miR-21-3p,hsa-miR-16-5p,hsa-miR-30c-5p,hsa-miR-124-3p	4
miEAA 2.0	Published Diseases	glioma upregulated	miRNA	hsa-miR-182-5p,hsa-miR-218-5p,hsa-miR-30a-5p,hsa-miR-373-3p	4
GeneTrail 3.0	Gene Ontology - Molecular Function	organic cyclic compound binding	target	PDCD4,FOXO3,MITF	3
GeneTrail 3.0	Gene Ontology - Molecular Function	nucleic acid binding	target	PDCD4,FOXO3,MITF	3
GeneTrail 3.0	Gene Ontology - Biological Process	Anatomical structure development	Target	RECK,BDNF,MITF	3
GeneTrail 3.0	Gene Ontology - Biological Process	Positive regulation of metabolic process	Target	FOXO3,MITF,BDNF	3
GeneTrail 3.0	Gene Ontology - Biological Process	Cellular component assembly	Target	BDNF,MITF,MTSS1	3
GeneTrail 3.0	Gene Ontology - Biological Process	Negative regulation of RNA biosynthetic process	Target	PDCD4,FOXO3,MITF	3
GeneTrail 3.0	Gene Ontology - Biological Process	Regulation of transcription, DNA-templated	Target	PDCD4,FOXO3,MITF	3
GeneTrail 3.0	Gene Ontology - Biological Process	Negative regulation of locomotion	Target	RECK,FOXO3,MITF	3
GeneTrail 3.0	Gene Ontology - Biological Process	Negative regulation of cell migration	Target	RECK,FOXO3,MITF	3
GeneTrail 3.0	Gene Ontology - Biological Process	Regulation of nucleic acid-templated transcription	Target	PDCD4,FOXO3,MITF	3
GeneTrail 3.0	Gene Ontology - Biological Process	Regulation of gene expression	Target	PDCD4,FOXO3,MITF	3
GeneTrail 3.0	Gene Ontology - Biological Process	Negative regulation of nucleic acid-templated transcription	Target	PDCD4,FOXO3,MITF	3
GeneTrail 3.0	Gene Ontology - Biological Process	Regulation of cell population proliferation	Target	PDCD4,MITF,MTSS1	3
GeneTrail 3.0	Gene Ontology - Biological Process	Regulation of apoptotic process	Target	PDCD4,FOXO3,BDNF	3
GeneTrail 3.0	Gene Ontology - Biological Process	Cell differentiation	Target	PDCD4,MITF,MTSS1	3
GeneTrail 3.0	Gene Ontology - Biological Process	Regulation of catalytic activity	Target	PDCD4,RECK,BDNF	3
GeneTrail 3.0	Gene Ontology - Biological Process	Regulation of programmed cell death	Target	PDCD4,FOXO3,BDNF	3
GeneTrail 3.0	Gene Ontology - Biological Process	Positive regulation of cellular metabolic process	Target	FOXO3,MITF,BDNF	3
GeneTrail 3.0	Gene Ontology - Biological Process	Negative regulation of gene expression	Target	PDCD4,FOXO3,MITF	3
GeneTrail 3.0	Gene Ontology - Biological Process	Regulation of RNA biosynthetic process	Target	PDCD4,FOXO3,MITF	3
GeneTrail 3.0	Gene Ontology - Biological Process	Regulation of transcription by RNA polymerase II	Target	PDCD4,FOXO3,MITF	3
GeneTrail 3.0	Gene Ontology - Biological Process	Regulation of cell migration	Target	RECK,FOXO3,MITF	3
GeneTrail 3.0	Gene Ontology - Biological Process	Regulation of signal transduction	Target	RECK,PDCD4,BDNF	3
GeneTrail 3.0	Gene Ontology - Biological Process	Regulation of cell motility	Target	RECK,FOXO3,MITF	3
GeneTrail 3.0	Gene Ontology - Biological Process	Negative regulation of cellular component movement	Target	RECK,FOXO3,MITF	3
GeneTrail 3.0	Gene Ontology - Biological Process	Positive regulation of signal transduction	Target	PDCD4,RECK,BDNF	3
GeneTrail 3.0	Gene Ontology - Biological Process	Transmembrane receptor protein tyrosine kinase signaling pathway	Target	FOXO3,BDNF,MTSS1	3
GeneTrail 3.0	Gene Ontology - Biological Process	Regulation of RNA metabolic process	Target	PDCD4,FOXO3,MITF	3
GeneTrail 3.0	Gene Ontology - Biological Process	Regulation of cellular component movement	Target	RECK,FOXO3,MITF	3
GeneTrail 3.0	Gene Ontology - Biological Process	Negative regulation of biosynthetic process	Target	PDCD4,FOXO3,MITF	3
GeneTrail 3.0	Gene Ontology - Biological Process	Regulation of signaling	Target	RECK,PDCD4,BDNF	3
GeneTrail 3.0	Gene Ontology - Biological Process	Positive regulation of nitrogen compound metabolic process	Target	FOXO3,MITF,BDNF	3
GeneTrail 3.0	Gene Ontology - Biological Process	Negative regulation of cell motility	Target	RECK,FOXO3,MITF	3
GeneTrail 3.0	Gene Ontology - Biological Process	Response to stimulus	Target	PDCD4,FOXO3,MTSS1	3
GeneTrail 3.0	Gene Ontology - Biological Process	Regulation of cell death	Target	PDCD4,FOXO3,BDNF	3
GeneTrail 3.0	Gene Ontology - Biological Process	Negative regulation of transcription, DNA-templated	Target	PDCD4,FOXO3,MITF	3
GeneTrail 3.0	Gene Ontology - Biological Process	Regulation of locomotion	Target	RECK,FOXO3,MITF	3
GeneTrail 3.0	Gene Ontology - Biological Process	Anatomical structure morphogenesis	Target	RECK,BDNF,MTSS1	3
GeneTrail 3.0	Gene Ontology - Cellular Component	protein-containing complex	target	RECK,FOXO3,MITF	3
GeneTrail 3.0	Gene Ontology - Cellular Component	nucleus	target	PDCD4,FOXO3,MITF	3
miEAA 2.0	Cell-type specific (Atlas)	Endo-epithelial cell	miRNA	hsa-miR-210-3p,hsa-miR-200a-3p,hsa-miR-183-5p	3
miEAA 2.0	Cell-type specific (Atlas)	Muscle cell	miRNA	hsa-miR-31-5p,hsa-miR-218-5p,hsa-miR-1-3p	3
miEAA 2.0	immune cells	CD15 specific	miRNA	hsa-miR-202-3p,hsa-miR-744-3p,hsa-miR-96-5p	3
miEAA 2.0	exRNA forms (miRandola)	microparticle	miRNA	hsa-miR-222-3p,hsa-miR-21-5p,hsa-miR-25-3p	3
miEAA 2.0	Drugs (SM2miR)	Atorvastatin	miRNA	hsa-miR-222-3p,hsa-miR-182-5p,hsa-miR-221-3p	3
miEAA 2.0	Drugs (SM2miR)	Essential amino acids (EAA)	miRNA	hsa-miR-23a-3p,hsa-miR-1-3p,hsa-miR-499a-5p	3
miEAA 2.0	Drugs (SM2miR)	Etoposide	miRNA	hsa-miR-15b-5p,hsa-miR-21-5p,hsa-miR-222-3p	3
miEAA 2.0	Drugs (SM2miR)	Polylysine	miRNA	hsa-miR-16-5p,hsa-miR-21-5p,hsa-miR-30a-5p	3
miEAA 2.0	Drugs (SM2miR)	Sulindac sulfide	miRNA	hsa-miR-9-5p,hsa-miR-10b-5p,hsa-miR-21-5p	3
miEAA 2.0	Drugs (SM2miR)	Trypaflavine	miRNA	hsa-miR-16-5p,hsa-miR-21-5p,hsa-miR-30a-5p	3
miEAA 2.0	Diseases (miRWalk)	Chromosome Aberrations	miRNA	hsa-miR-23a-3p,hsa-miR-15a-5p,hsa-miR-16-5p	3
miEAA 2.0	Diseases (miRWalk)	Genomic Instability	miRNA	hsa-miR-223-3p,hsa-miR-25-3p,hsa-miR-21-5p	3
miEAA 2.0	Diseases (miRWalk)	Hemorrhage	miRNA	hsa-miR-409-3p,hsa-miR-29a-3p,hsa-miR-126-3p	3
miEAA 2.0	Diseases (miRWalk)	Hepatitis	miRNA	hsa-miR-223-3p,hsa-miR-200a-3p,hsa-miR-101-3p	3
miEAA 2.0	Diseases (miRWalk)	Hodgkin Disease	miRNA	hsa-miR-155-5p,hsa-miR-9-5p,hsa-miR-135a-5p	3
miEAA 2.0	Diseases (miRWalk)	Hypertension	miRNA	hsa-miR-135a-5p,hsa-miR-155-5p,hsa-miR-124-3p	3
miEAA 2.0	Diseases (miRWalk)	Leukemia Lymphocytic Chronic B-Cell	miRNA	hsa-miR-181b-5p,hsa-miR-15a-5p,hsa-miR-16-5p	3
miEAA 2.0	Diseases (miRWalk)	Leukemia Promyelocytic Acute	miRNA	hsa-miR-223-3p,hsa-miR-21-5p,hsa-miR-15a-5p	3
miEAA 2.0	Diseases (miRWalk)	Liver Diseases	miRNA	hsa-miR-200a-3p,hsa-miR-10b-5p,hsa-miR-15a-5p	3
miEAA 2.0	Diseases (miRWalk)	Monoclonal Gammopathy of Undetermined Significance	miRNA	hsa-miR-181b-5p,hsa-miR-25-3p,hsa-miR-93-5p	3
miEAA 2.0	Diseases (miRWalk)	Multiple Myeloma	miRNA	hsa-miR-181b-5p,hsa-miR-25-3p,hsa-miR-93-5p	3
miEAA 2.0	Diseases (miRWalk)	Muscular Diseases	miRNA	hsa-miR-31-5p,hsa-miR-1-3p,hsa-miR-29a-3p	3
miEAA 2.0	Diseases (miRWalk)	Osteosarcoma	miRNA	hsa-miR-223-3p,hsa-miR-101-3p,hsa-miR-21-5p	3
miEAA 2.0	Diseases (miRWalk)	Paraproteinemias	miRNA	hsa-miR-181b-5p,hsa-miR-25-3p,hsa-miR-93-5p	3
miEAA 2.0	Diseases (miRWalk)	Precursor Cell Lymphoblastic Leukemia-Lymphoma	miRNA	hsa-miR-221-3p,hsa-miR-222-3p,hsa-miR-124-3p	3
miEAA 2.0	Diseases (miRWalk)	Retinoblastoma	miRNA	hsa-miR-675-5p,hsa-miR-132-3p,hsa-miR-124-3p	3
miEAA 2.0	Diseases (miRWalk)	Sarcoma	miRNA	hsa-miR-29a-3p,hsa-miR-10b-5p,hsa-miR-183-5p	3
miEAA 2.0	Diseases (miRWalk)	Starvation	miRNA	hsa-miR-31-5p,hsa-miR-29a-3p,hsa-miR-21-5p	3
miEAA 2.0	Diseases (miRWalk)	Stroke	miRNA	hsa-miR-9-5p,hsa-miR-21-5p,hsa-miR-124-3p	3
miEAA 2.0	Diseases (miRWalk)	Syndrome	miRNA	hsa-miR-155-5p,hsa-miR-200a-3p,hsa-miR-29a-3p	3
miEAA 2.0	Diseases (miRWalk)	Trisomy	miRNA	hsa-miR-155-5p,hsa-miR-15a-5p,hsa-miR-16-5p	3
miEAA 2.0	Diseases (miRWalk)	Uterine Cervical Neoplasms	miRNA	hsa-miR-10a-5p,hsa-miR-218-5p,hsa-miR-21-5p	3
miEAA 2.0	Seed family (miRBase)	AGCAGCA	miRNA	hsa-miR-15b-5p,hsa-miR-15a-5p,hsa-miR-16-5p	3
miEAA 2.0	Organs (miRWalk)	Adipocytes	miRNA	hsa-miR-200a-3p,hsa-miR-132-3p,hsa-miR-21-5p	3
miEAA 2.0	Organs (miRWalk)	Adipose Tissue	miRNA	hsa-miR-200a-3p,hsa-miR-132-3p,hsa-miR-21-5p	3
miEAA 2.0	Organs (miRWalk)	Cell Membrane	miRNA	hsa-miR-1-3p,hsa-miR-204-5p,hsa-miR-21-5p	3
miEAA 2.0	Organs (miRWalk)	Central Nervous System	miRNA	hsa-miR-29a-3p,hsa-miR-1-3p,hsa-miR-124-3p	3
miEAA 2.0	Organs (miRWalk)	Chondrocytes	miRNA	hsa-miR-22-3p,hsa-miR-29a-3p,hsa-miR-9-5p	3
miEAA 2.0	Organs (miRWalk)	Dendritic Cells	miRNA	hsa-miR-155-5p,hsa-miR-29a-3p,hsa-miR-21-5p	3
miEAA 2.0	Organs (miRWalk)	Endometrium	miRNA	hsa-miR-9-5p,hsa-miR-96-5p,hsa-miR-183-5p	3
miEAA 2.0	Organs (miRWalk)	Eye	miRNA	hsa-miR-1-3p,hsa-miR-204-5p,hsa-miR-29a-3p	3
miEAA 2.0	Organs (miRWalk)	Focal Adhesions	miRNA	hsa-miR-10b-5p,hsa-miR-21-5p,hsa-miR-126-3p	3
miEAA 2.0	Organs (miRWalk)	Germ Cells	miRNA	hsa-miR-221-3p,hsa-miR-1-3p,hsa-miR-373-3p	3
miEAA 2.0	Organs (miRWalk)	Hematopoietic Stem Cells	miRNA	hsa-miR-223-3p,hsa-miR-155-5p,hsa-miR-126-3p	3
miEAA 2.0	Organs (miRWalk)	Kidney	miRNA	hsa-miR-200a-3p,hsa-miR-21-5p,hsa-miR-15a-5p	3
miEAA 2.0	Organs (miRWalk)	Lymphoid Tissue	miRNA	hsa-miR-200a-3p,hsa-miR-101-3p,hsa-miR-16-5p	3
miEAA 2.0	Organs (miRWalk)	Melanocytes	miRNA	hsa-miR-155-5p,hsa-miR-222-3p,hsa-miR-221-3p	3
miEAA 2.0	Organs (miRWalk)	Myocardium	miRNA	hsa-miR-155-5p,hsa-miR-1-3p,hsa-miR-499a-5p	3
miEAA 2.0	Organs (miRWalk)	Nervous System	miRNA	hsa-miR-29a-3p,hsa-miR-1-3p,hsa-miR-124-3p	3
miEAA 2.0	Organs (miRWalk)	Neutrophils	miRNA	hsa-miR-223-3p,hsa-miR-155-5p,hsa-miR-9-5p	3
miEAA 2.0	Organs (miRWalk)	Ovary	miRNA	hsa-miR-200a-3p,hsa-miR-101-3p,hsa-miR-9-5p	3
miEAA 2.0	Organs (miRWalk)	Plasma Cells	miRNA	hsa-miR-181b-5p,hsa-miR-25-3p,hsa-miR-93-5p	3
miEAA 2.0	Organs (miRWalk)	Urinary Bladder	miRNA	hsa-miR-21-5p,hsa-miR-101-3p,hsa-miR-30a-5p	3
miEAA 2.0	Organs (miRWalk)	Veins	miRNA	hsa-miR-409-3p,hsa-miR-155-5p,hsa-miR-16-5p	3
miEAA 2.0	Chromosomal location (miRBase)	Chromosome 19	miRNA	hsa-miR-23a-3p,hsa-miR-330-3p,hsa-miR-373-3p	3
miEAA 2.0	Chromosomal location (miRBase)	Chromosome 5	miRNA	hsa-miR-9-5p,hsa-miR-218-5p,hsa-miR-340-5p	3
miEAA 2.0	Published Diseases	COPD downregulated	miRNA	hsa-miR-374b-5p,hsa-miR-222-3p,hsa-miR-330-3p	3
miEAA 2.0	Published Diseases	pancreatitis upregulated	miRNA	hsa-miR-135a-5p,hsa-miR-204-5p,hsa-miR-16-5p	3
GeneTrail 3.0	Gene Ontology - Molecular Function	double-stranded DNA binding	target	FOXO3,MITF	2
GeneTrail 3.0	Gene Ontology - Molecular Function	RNA polymerase II proximal promoter sequence-specific DNA binding	target	FOXO3,MITF	2
GeneTrail 3.0	Gene Ontology - Molecular Function	transcription regulatory region sequence-specific DNA binding	target	FOXO3,MITF	2
GeneTrail 3.0	Gene Ontology - Molecular Function	signaling receptor binding	target	BDNF,MTSS1	2
GeneTrail 3.0	Gene Ontology - Molecular Function	RNA polymerase II regulatory region sequence-specific DNA binding	target	FOXO3,MITF	2
GeneTrail 3.0	Gene Ontology - Molecular Function	chromatin binding	target	FOXO3,MITF	2
GeneTrail 3.0	Gene Ontology - Molecular Function	sequence-specific double-stranded DNA binding	target	FOXO3,MITF	2
GeneTrail 3.0	Gene Ontology - Molecular Function	proximal promoter sequence-specific DNA binding	target	FOXO3,MITF	2
GeneTrail 3.0	Gene Ontology - Molecular Function	DNA-binding transcription repressor activity, RNA polymerase II-specific	target	FOXO3,MITF	2
GeneTrail 3.0	Gene Ontology - Molecular Function	RNA polymerase II regulatory region DNA binding	target	FOXO3,MITF	2
GeneTrail 3.0	Gene Ontology - Molecular Function	molecular function regulator	target	RECK,BDNF	2
GeneTrail 3.0	Gene Ontology - Molecular Function	sequence-specific DNA binding	target	FOXO3,MITF	2
GeneTrail 3.0	Gene Ontology - Molecular Function	transcription regulatory region DNA binding	target	FOXO3,MITF	2
GeneTrail 3.0	Gene Ontology - Molecular Function	DNA-binding transcription factor activity, RNA polymerase II-specific	target	FOXO3,MITF	2
GeneTrail 3.0	Gene Ontology - Molecular Function	DNA binding	target	FOXO3,MITF	2
GeneTrail 3.0	Gene Ontology - Molecular Function	DNA-binding transcription factor activity	target	FOXO3,MITF	2
GeneTrail 3.0	KEGG	Neurotrophin signaling pathway	target	FOXO3,BDNF	2
GeneTrail 3.0	KEGG	PI3K-Akt signaling pathway	target	FOXO3,BDNF	2
GeneTrail 3.0	KEGG	Mitophagy - animal	target	FOXO3,MITF	2
GeneTrail 3.0	KEGG	MicroRNAs in cancer	target	PDCD4,RECK	2
GeneTrail 3.0	Gene Ontology - Biological Process	Positive regulation of macromolecule biosynthetic process	Target	FOXO3,MITF	2
GeneTrail 3.0	Gene Ontology - Biological Process	Positive regulation of transcription, DNA-templated	Target	FOXO3,MITF	2
GeneTrail 3.0	Gene Ontology - Biological Process	Positive regulation of gene expression	Target	FOXO3,MITF	2
GeneTrail 3.0	Gene Ontology - Biological Process	Nitrogen compound metabolic process	Target	FOXO3,MITF	2
GeneTrail 3.0	Gene Ontology - Biological Process	Regulation of kinase activity	Target	PDCD4,BDNF	2
GeneTrail 3.0	Gene Ontology - Biological Process	Cellular aromatic compound metabolic process	Target	FOXO3,MITF	2
GeneTrail 3.0	Gene Ontology - Biological Process	Cell projection organization	Target	BDNF,MTSS1	2
GeneTrail 3.0	Gene Ontology - Biological Process	Negative regulation of muscle cell differentiation	Target	PDCD4,BDNF	2
GeneTrail 3.0	Gene Ontology - Biological Process	Regulation of muscle cell differentiation	Target	PDCD4,BDNF	2
GeneTrail 3.0	Gene Ontology - Biological Process	Cell death	Target	PDCD4,FOXO3	2
GeneTrail 3.0	Gene Ontology - Biological Process	Aromatic compound biosynthetic process	Target	FOXO3,MITF	2
GeneTrail 3.0	Gene Ontology - Biological Process	Negative regulation of signal transduction	Target	PDCD4,BDNF	2
GeneTrail 3.0	Gene Ontology - Biological Process	Positive regulation of RNA biosynthetic process	Target	FOXO3,MITF	2
GeneTrail 3.0	Gene Ontology - Biological Process	Programmed cell death	Target	PDCD4,FOXO3	2
GeneTrail 3.0	Gene Ontology - Biological Process	Regulation of myeloid cell differentiation	Target	FOXO3,MITF	2
GeneTrail 3.0	Gene Ontology - Biological Process	Wnt signaling pathway	Target	RECK,MITF	2
GeneTrail 3.0	Gene Ontology - Biological Process	Negative regulation of protein metabolic process	Target	PDCD4,RECK	2
GeneTrail 3.0	Gene Ontology - Biological Process	Regulation of vasculature development	Target	PDCD4,RECK	2
GeneTrail 3.0	Gene Ontology - Biological Process	RNA metabolic process	Target	FOXO3,MITF	2
GeneTrail 3.0	Gene Ontology - Biological Process	Cellular metabolic process	Target	FOXO3,MITF	2
GeneTrail 3.0	Gene Ontology - Biological Process	Positive regulation of programmed cell death	Target	PDCD4,FOXO3	2
GeneTrail 3.0	Gene Ontology - Biological Process	Metabolic process	Target	FOXO3,MITF	2
GeneTrail 3.0	Gene Ontology - Biological Process	Negative regulation of cell differentiation	Target	PDCD4,BDNF	2
GeneTrail 3.0	Gene Ontology - Biological Process	Negative regulation of signaling	Target	PDCD4,BDNF	2
GeneTrail 3.0	Gene Ontology - Biological Process	Regulation of phosphorylation	Target	PDCD4,BDNF	2
GeneTrail 3.0	Gene Ontology - Biological Process	Regulation of phosphorus metabolic process	Target	PDCD4,BDNF	2
GeneTrail 3.0	Gene Ontology - Biological Process	Negative regulation of programmed cell death	Target	PDCD4,BDNF	2
GeneTrail 3.0	Gene Ontology - Biological Process	Negative regulation of transcription by RNA polymerase II	Target	FOXO3,MITF	2
GeneTrail 3.0	Gene Ontology - Biological Process	Macromolecule metabolic process	Target	FOXO3,MITF	2
GeneTrail 3.0	Gene Ontology - Biological Process	Transcription, DNA-templated	Target	FOXO3,MITF	2
GeneTrail 3.0	Gene Ontology - Biological Process	Cytokine-mediated signaling pathway	Target	PDCD4,FOXO3	2
GeneTrail 3.0	Gene Ontology - Biological Process	Canonical Wnt signaling pathway	Target	RECK,MITF	2
GeneTrail 3.0	Gene Ontology - Biological Process	Positive regulation of cell differentiation	Target	FOXO3,BDNF	2
GeneTrail 3.0	Gene Ontology - Biological Process	Negative regulation of cellular protein metabolic process	Target	PDCD4,RECK	2
GeneTrail 3.0	Gene Ontology - Biological Process	Positive regulation of nucleic acid-templated transcription	Target	FOXO3,MITF	2
GeneTrail 3.0	Gene Ontology - Biological Process	Negative regulation of apoptotic process	Target	PDCD4,BDNF	2
GeneTrail 3.0	Gene Ontology - Biological Process	Positive regulation of cell death	Target	PDCD4,FOXO3	2
GeneTrail 3.0	Gene Ontology - Biological Process	Negative regulation of catalytic activity	Target	PDCD4,RECK	2
GeneTrail 3.0	Gene Ontology - Biological Process	Cellular macromolecule biosynthetic process	Target	FOXO3,MITF	2
GeneTrail 3.0	Gene Ontology - Biological Process	Regulation of immune system process	Target	FOXO3,MITF	2
GeneTrail 3.0	Gene Ontology - Biological Process	Positive regulation of cellular biosynthetic process	Target	FOXO3,MITF	2
GeneTrail 3.0	Gene Ontology - Biological Process	Regulation of neuron apoptotic process	Target	FOXO3,BDNF	2
GeneTrail 3.0	Gene Ontology - Biological Process	Heterocycle metabolic process	Target	FOXO3,MITF	2
GeneTrail 3.0	Gene Ontology - Biological Process	Biosynthetic process	Target	FOXO3,MITF	2
GeneTrail 3.0	Gene Ontology - Biological Process	Apoptotic process	Target	PDCD4,FOXO3	2
GeneTrail 3.0	Gene Ontology - Biological Process	Positive regulation of apoptotic process	Target	PDCD4,FOXO3	2
GeneTrail 3.0	Gene Ontology - Biological Process	RNA biosynthetic process	Target	FOXO3,MITF	2
GeneTrail 3.0	Gene Ontology - Biological Process	Negative regulation of cell population proliferation	Target	PDCD4,MTSS1	2
GeneTrail 3.0	Gene Ontology - Biological Process	Regulation of protein phosphorylation	Target	PDCD4,BDNF	2
GeneTrail 3.0	Gene Ontology - Biological Process	Cellular nitrogen compound metabolic process	Target	FOXO3,MITF	2
GeneTrail 3.0	Gene Ontology - Biological Process	Regulation of hemopoiesis	Target	FOXO3,MITF	2
GeneTrail 3.0	Gene Ontology - Biological Process	Regulation of protein kinase activity	Target	PDCD4,BDNF	2
GeneTrail 3.0	Gene Ontology - Biological Process	Nucleobase-containing compound metabolic process	Target	FOXO3,MITF	2
GeneTrail 3.0	Gene Ontology - Biological Process	Negative regulation of cell death	Target	PDCD4,BDNF	2
GeneTrail 3.0	Gene Ontology - Biological Process	Positive regulation of transcription by RNA polymerase II	Target	FOXO3,MITF	2
GeneTrail 3.0	Gene Ontology - Biological Process	Cell surface receptor signaling pathway involved in cell-cell signaling	Target	RECK,MITF	2
GeneTrail 3.0	Gene Ontology - Biological Process	Regulation of neuron death	Target	FOXO3,BDNF	2
GeneTrail 3.0	Gene Ontology - Cellular Component	plasma membrane bounded cell projection	target	BDNF,MTSS1	2
GeneTrail 3.0	Gene Ontology - Cellular Component	cytoplasmic vesicle	target	BDNF,MTSS1	2
GeneTrail 3.0	Gene Ontology - Cellular Component	membrane	target	RECK,FOXO3	2
GeneTrail 3.0	Gene Ontology - Cellular Component	intracellular vesicle	target	BDNF,MTSS1	2
GeneTrail 3.0	Gene Ontology - Cellular Component	nucleoplasm	target	FOXO3,MITF	2
GeneTrail 3.0	Gene Ontology - Cellular Component	cell projection	target	BDNF,MTSS1	2
GeneTrail 3.0	Gene Ontology - Cellular Component	vesicle	target	BDNF,MTSS1	2
GeneTrail 3.0	Gene Ontology - Cellular Component	extracellular region	target	RECK,BDNF	2
GeneTrail 3.0	Gene Ontology - Cellular Component	cytosol	target	PDCD4,FOXO3	2
GeneTrail 3.0	Gene Ontology - Cellular Component	nuclear chromatin	target	FOXO3,MITF	2
GeneTrail 3.0	Gene Ontology - Cellular Component	chromatin	target	FOXO3,MITF	2
GeneTrail 3.0	WikiPathways WP2380 r106345	Brain-Derived Neurotrophic Factor (BDNF) signaling pathway	target	FOXO3,BDNF	2
GeneTrail 3.0	WikiPathways WP304 r78799	Kit receptor signaling pathway	target	FOXO3,MITF	2
GeneTrail 3.0	WikiPathways WP2431 r106712	Spinal Cord Injury	target	FOXO3,BDNF	2
[truncated: 758 more rows]

## Sheet: Table S11
Table S11. Target genes for miR-196b-5p.
[truncated: 21 more rows]

[truncated: 1 more sheets: Table S12]
